# Supplementary material for: Isolation of a SARS-CoV-2 strain from pediatric patients in South Korea: biologic and genetic characterization
Source: Front Microbiol. 2025 Aug 26;16:1654224. doi: 10.3389/fmicb.2025.1654224 (PMC12417416; doi:10.3389/fmicb.2025.1654224)
Supplement: Supplementary file 2 [file Table_2.xlsx]

## Sheet: list of sequences
Supplementary Table 2. List of genomic sequence of SARS-CoV-2 collected from GISAID, and hedgehog classification
taxon	set_name	set_hash	precision	set_description	lineage_count	spike_constellation	conflict	ambiguity_score	hedgehog_version	pango_version	status	note
hCoV-19/South_Korea/KDCA22359s/2022|EPI_ISL_13473486|2022-06-17	09e0fd	09e0fdf27e5e7c0362765215c4228aa7	BA.2.12.1	BA.2.12.1_1	3	S:T19I|del:21633:9|synSNP:C21721T|S:G142D|S:V213G|S:G339D|S:S371F|S:S373P|S:S375F|S:T376A|S:D405N|S:R408S|S:K417N|S:N440K|S:L452Q|S:S477N|S:T478K|S:E484A|S:Q493R|S:Q498R|S:N501Y|S:Y505H|S:D614G|S:H655Y|S:N679K|S:P681H|S:S704L|S:N764K|S:D796Y|S:Q954H|S:N969K|synSNP:C25000T	NA	NA		1.12	1.29	passed_qc	Assigned from designation hash.
hCoV-19/South_Korea/KDCA22468s/2022|EPI_ISL_13714318|2022-06-16	98a01c	98a01cd3a29038b86efeabc5543c60fc	B.1.1.529	B.1.1.529_2	51	S:T19I|del:21633:9|S:G142D|S:V213G|S:G339D|S:S371F|S:S373P|S:S375F|S:T376A|S:D405N|S:R408S|S:K417N|S:N440K|S:S477N|S:T478K|S:E484A|S:Q493R|S:Q498R|S:N501Y|S:Y505H|S:D614G|S:H655Y|S:N679K|S:P681H|S:N764K|S:D796Y|S:Q954H|S:N969K|synSNP:C25000T	NA	NA		1.12	1.29	passed_qc	Assigned from designation hash.
hCoV-19/South_Korea/KDCA22467s/2022|EPI_ISL_13714317|2022-06-16	bed500	bed5005c80ff970b5aecb479f4ae2650	B.1.1.529	B.1.1.529_1	86	S:T19I|del:21633:9|del:21765:6|S:G142D|S:V213G|S:G339D|S:S371F|S:S373P|S:S375F|S:T376A|S:D405N|S:R408S|S:K417N|S:N440K|S:L452R|S:S477N|S:T478K|S:E484A|S:F486V|S:Q498R|S:N501Y|S:Y505H|S:D614G|S:H655Y|S:N679K|S:P681H|S:N764K|S:D796Y|S:Q954H|S:N969K|synSNP:C25000T	NA	NA		1.12	1.29	passed_qc	Assigned from designation hash.
hCoV-19/South_Korea/KDCA22462s/2022|EPI_ISL_13714312|2022-06-16	98a01c	98a01cd3a29038b86efeabc5543c60fc	B.1.1.529	B.1.1.529_2	51	S:T19I|del:21633:9|S:G142D|S:V213G|S:G339D|S:S371F|S:S373P|S:S375F|S:T376A|S:D405N|S:R408S|S:K417N|S:N440K|S:S477N|S:T478K|S:E484A|S:Q493R|S:Q498R|S:N501Y|S:Y505H|S:D614G|S:H655Y|S:N679K|S:P681H|S:N764K|S:D796Y|S:Q954H|S:N969K|synSNP:C25000T	NA	NA		1.12	1.29	passed_qc	Assigned from designation hash.
hCoV-19/South_Korea/KDCA89731/2022|EPI_ISL_14016596|2022-06-18	98a01c	98a01cd3a29038b86efeabc5543c60fc	B.1.1.529	B.1.1.529_2	51	S:T19I|del:21633:9|S:G142D|S:V213G|S:G339D|S:S371F|S:S373P|S:S375F|S:T376A|S:D405N|S:R408S|S:K417N|S:N440K|S:S477N|S:T478K|S:E484A|S:Q493R|S:Q498R|S:N501Y|S:Y505H|S:D614G|S:H655Y|S:N679K|S:P681H|S:N764K|S:D796Y|S:Q954H|S:N969K|synSNP:C25000T	NA	NA		1.12	1.29	passed_qc	Assigned from designation hash.
hCoV-19/South_Korea/KDCA89703/2022|EPI_ISL_14016574|2022-06-18	98a01c	98a01cd3a29038b86efeabc5543c60fc	B.1.1.529	B.1.1.529_2	51	S:T19I|del:21633:9|S:G142D|S:V213G|S:G339D|S:S371F|S:S373P|S:S375F|S:T376A|S:D405N|S:R408S|S:K417N|S:N440K|S:S477N|S:T478K|S:E484A|S:Q493R|S:Q498R|S:N501Y|S:Y505H|S:D614G|S:H655Y|S:N679K|S:P681H|S:N764K|S:D796Y|S:Q954H|S:N969K|synSNP:C25000T	NA	NA		1.12	1.29	passed_qc	Assigned from designation hash.
hCoV-19/South_Korea/KDCA89706/2022|EPI_ISL_14016577|2022-06-18	98a01c	98a01cd3a29038b86efeabc5543c60fc	B.1.1.529	B.1.1.529_2	51	S:T19I|del:21633:9|S:G142D|S:V213G|S:G339D|S:S371F|S:S373P|S:S375F|S:T376A|S:D405N|S:R408S|S:K417N|S:N440K|S:S477N|S:T478K|S:E484A|S:Q493R|S:Q498R|S:N501Y|S:Y505H|S:D614G|S:H655Y|S:N679K|S:P681H|S:N764K|S:D796Y|S:Q954H|S:N969K|synSNP:C25000T	NA	NA		1.12	1.29	passed_qc	Assigned from designation hash.
hCoV-19/South_Korea/KDCA89884/2022|EPI_ISL_14016715|2022-06-20	98a01c	98a01cd3a29038b86efeabc5543c60fc	B.1.1.529	B.1.1.529_2	51	S:T19I|del:21633:9|S:G142D|S:V213G|S:G339D|S:S371F|S:S373P|S:S375F|S:T376A|S:D405N|S:R408S|S:K417N|S:N440K|S:S477N|S:T478K|S:E484A|S:Q493R|S:Q498R|S:N501Y|S:Y505H|S:D614G|S:H655Y|S:N679K|S:P681H|S:N764K|S:D796Y|S:Q954H|S:N969K|synSNP:C25000T	NA	NA		1.12	1.29	passed_qc	Assigned from designation hash.
hCoV-19/South_Korea/KDCA90099/2022|EPI_ISL_14016864|2022-06-23	98a01c	98a01cd3a29038b86efeabc5543c60fc	B.1.1.529	B.1.1.529_2	51	S:T19I|del:21633:9|S:G142D|S:V213G|S:G339D|S:S371F|S:S373P|S:S375F|S:T376A|S:D405N|S:R408S|S:K417N|S:N440K|S:S477N|S:T478K|S:E484A|S:Q493R|S:Q498R|S:N501Y|S:Y505H|S:D614G|S:H655Y|S:N679K|S:P681H|S:N764K|S:D796Y|S:Q954H|S:N969K|synSNP:C25000T	NA	NA		1.12	1.29	passed_qc	Assigned from designation hash.
hCoV-19/South_Korea/KDCA89895/2022|EPI_ISL_14016722|2022-06-20	98a01c	98a01cd3a29038b86efeabc5543c60fc	B.1.1.529	B.1.1.529_2	51	S:T19I|del:21633:9|S:G142D|S:V213G|S:G339D|S:S371F|S:S373P|S:S375F|S:T376A|S:D405N|S:R408S|S:K417N|S:N440K|S:S477N|S:T478K|S:E484A|S:Q493R|S:Q498R|S:N501Y|S:Y505H|S:D614G|S:H655Y|S:N679K|S:P681H|S:N764K|S:D796Y|S:Q954H|S:N969K|synSNP:C25000T	NA	NA		1.12	1.29	passed_qc	Assigned from designation hash.
hCoV-19/South_Korea/KDCA89893/2022|EPI_ISL_14016720|2022-06-20	98a01c	98a01cd3a29038b86efeabc5543c60fc	B.1.1.529	B.1.1.529_2	51	S:T19I|del:21633:9|S:G142D|S:V213G|S:G339D|S:S371F|S:S373P|S:S375F|S:T376A|S:D405N|S:R408S|S:K417N|S:N440K|S:S477N|S:T478K|S:E484A|S:Q493R|S:Q498R|S:N501Y|S:Y505H|S:D614G|S:H655Y|S:N679K|S:P681H|S:N764K|S:D796Y|S:Q954H|S:N969K|synSNP:C25000T	NA	NA		1.12	1.29	passed_qc	Assigned from designation hash.
hCoV-19/South_Korea/KDCA89744/2022|EPI_ISL_14016607|2022-06-18	98a01c	98a01cd3a29038b86efeabc5543c60fc	B.1.1.529	B.1.1.529_2	51	S:T19I|del:21633:9|S:G142D|S:V213G|S:G339D|S:S371F|S:S373P|S:S375F|S:T376A|S:D405N|S:R408S|S:K417N|S:N440K|S:S477N|S:T478K|S:E484A|S:Q493R|S:Q498R|S:N501Y|S:Y505H|S:D614G|S:H655Y|S:N679K|S:P681H|S:N764K|S:D796Y|S:Q954H|S:N969K|synSNP:C25000T	NA	NA		1.12	1.29	passed_qc	Assigned from designation hash.
hCoV-19/South_Korea/KDCA89747/2022|EPI_ISL_14016610|2022-06-18	98a01c	98a01cd3a29038b86efeabc5543c60fc	B.1.1.529	B.1.1.529_2	51	S:T19I|del:21633:9|S:G142D|S:V213G|S:G339D|S:S371F|S:S373P|S:S375F|S:T376A|S:D405N|S:R408S|S:K417N|S:N440K|S:S477N|S:T478K|S:E484A|S:Q493R|S:Q498R|S:N501Y|S:Y505H|S:D614G|S:H655Y|S:N679K|S:P681H|S:N764K|S:D796Y|S:Q954H|S:N969K|synSNP:C25000T	NA	NA		1.12	1.29	passed_qc	Assigned from designation hash.
hCoV-19/South_Korea/KDCA89997/2022|EPI_ISL_14016791|2022-06-22	bed500	bed5005c80ff970b5aecb479f4ae2650	B.1.1.529	B.1.1.529_1	86	S:T19I|del:21633:9|del:21765:6|S:G142D|S:V213G|S:G339D|S:S371F|S:S373P|S:S375F|S:T376A|S:D405N|S:R408S|S:K417N|S:N440K|S:L452R|S:S477N|S:T478K|S:E484A|S:F486V|S:Q498R|S:N501Y|S:Y505H|S:D614G|S:H655Y|S:N679K|S:P681H|S:N764K|S:D796Y|S:Q954H|S:N969K|synSNP:C25000T	NA	NA		1.12	1.29	passed_qc	Assigned from designation hash.
hCoV-19/South_Korea/KDCA89659/2022|EPI_ISL_14016552|2022-06-17	98a01c	98a01cd3a29038b86efeabc5543c60fc	B.1.1.529	B.1.1.529_2	51	S:T19I|del:21633:9|S:G142D|S:V213G|S:G339D|S:S371F|S:S373P|S:S375F|S:T376A|S:D405N|S:R408S|S:K417N|S:N440K|S:S477N|S:T478K|S:E484A|S:Q493R|S:Q498R|S:N501Y|S:Y505H|S:D614G|S:H655Y|S:N679K|S:P681H|S:N764K|S:D796Y|S:Q954H|S:N969K|synSNP:C25000T	NA	NA		1.12	1.29	passed_qc	Assigned from designation hash.
hCoV-19/South_Korea/KDCA89823/2022|EPI_ISL_14016667|2022-06-19	98a01c	98a01cd3a29038b86efeabc5543c60fc	B.1.1.529	B.1.1.529_2	51	S:T19I|del:21633:9|S:G142D|S:V213G|S:G339D|S:S371F|S:S373P|S:S375F|S:T376A|S:D405N|S:R408S|S:K417N|S:N440K|S:S477N|S:T478K|S:E484A|S:Q493R|S:Q498R|S:N501Y|S:Y505H|S:D614G|S:H655Y|S:N679K|S:P681H|S:N764K|S:D796Y|S:Q954H|S:N969K|synSNP:C25000T	NA	NA		1.12	1.29	passed_qc	Assigned from designation hash.
hCoV-19/South_Korea/KDCA89820/2022|EPI_ISL_14016664|2022-06-19	98a01c	98a01cd3a29038b86efeabc5543c60fc	B.1.1.529	B.1.1.529_2	51	S:T19I|del:21633:9|S:G142D|S:V213G|S:G339D|S:S371F|S:S373P|S:S375F|S:T376A|S:D405N|S:R408S|S:K417N|S:N440K|S:S477N|S:T478K|S:E484A|S:Q493R|S:Q498R|S:N501Y|S:Y505H|S:D614G|S:H655Y|S:N679K|S:P681H|S:N764K|S:D796Y|S:Q954H|S:N969K|synSNP:C25000T	NA	NA		1.12	1.29	passed_qc	Assigned from designation hash.
hCoV-19/South_Korea/KDCA89841/2022|EPI_ISL_14016682|2022-06-20	98a01c	98a01cd3a29038b86efeabc5543c60fc	B.1.1.529	B.1.1.529_2	51	S:T19I|del:21633:9|S:G142D|S:V213G|S:G339D|S:S371F|S:S373P|S:S375F|S:T376A|S:D405N|S:R408S|S:K417N|S:N440K|S:S477N|S:T478K|S:E484A|S:Q493R|S:Q498R|S:N501Y|S:Y505H|S:D614G|S:H655Y|S:N679K|S:P681H|S:N764K|S:D796Y|S:Q954H|S:N969K|synSNP:C25000T	NA	NA		1.12	1.29	passed_qc	Assigned from designation hash.
hCoV-19/South_Korea/KDCA89832/2022|EPI_ISL_14016676|2022-06-19	98a01c	98a01cd3a29038b86efeabc5543c60fc	B.1.1.529	B.1.1.529_2	51	S:T19I|del:21633:9|S:G142D|S:V213G|S:G339D|S:S371F|S:S373P|S:S375F|S:T376A|S:D405N|S:R408S|S:K417N|S:N440K|S:S477N|S:T478K|S:E484A|S:Q493R|S:Q498R|S:N501Y|S:Y505H|S:D614G|S:H655Y|S:N679K|S:P681H|S:N764K|S:D796Y|S:Q954H|S:N969K|synSNP:C25000T	NA	NA		1.12	1.29	passed_qc	Assigned from designation hash.
hCoV-19/South_Korea/KDCA89662/2022|EPI_ISL_14016555|2022-06-17	98a01c	98a01cd3a29038b86efeabc5543c60fc	B.1.1.529	B.1.1.529_2	51	S:T19I|del:21633:9|S:G142D|S:V213G|S:G339D|S:S371F|S:S373P|S:S375F|S:T376A|S:D405N|S:R408S|S:K417N|S:N440K|S:S477N|S:T478K|S:E484A|S:Q493R|S:Q498R|S:N501Y|S:Y505H|S:D614G|S:H655Y|S:N679K|S:P681H|S:N764K|S:D796Y|S:Q954H|S:N969K|synSNP:C25000T	NA	NA		1.12	1.29	passed_qc	Assigned from designation hash.
hCoV-19/South_Korea/KDCA89817/2022|EPI_ISL_14016662|2022-06-19	98a01c	98a01cd3a29038b86efeabc5543c60fc	B.1.1.529	B.1.1.529_2	51	S:T19I|del:21633:9|S:G142D|S:V213G|S:G339D|S:S371F|S:S373P|S:S375F|S:T376A|S:D405N|S:R408S|S:K417N|S:N440K|S:S477N|S:T478K|S:E484A|S:Q493R|S:Q498R|S:N501Y|S:Y505H|S:D614G|S:H655Y|S:N679K|S:P681H|S:N764K|S:D796Y|S:Q954H|S:N969K|synSNP:C25000T	NA	NA		1.12	1.29	passed_qc	Assigned from designation hash.
hCoV-19/South_Korea/KDCA89815/2022|EPI_ISL_14016660|2022-06-19	98a01c	98a01cd3a29038b86efeabc5543c60fc	B.1.1.529	B.1.1.529_2	51	S:T19I|del:21633:9|S:G142D|S:V213G|S:G339D|S:S371F|S:S373P|S:S375F|S:T376A|S:D405N|S:R408S|S:K417N|S:N440K|S:S477N|S:T478K|S:E484A|S:Q493R|S:Q498R|S:N501Y|S:Y505H|S:D614G|S:H655Y|S:N679K|S:P681H|S:N764K|S:D796Y|S:Q954H|S:N969K|synSNP:C25000T	NA	NA		1.12	1.29	passed_qc	Assigned from designation hash.
hCoV-19/South_Korea/KDCA89810/2022|EPI_ISL_14016655|2022-06-19	98a01c	98a01cd3a29038b86efeabc5543c60fc	B.1.1.529	B.1.1.529_2	51	S:T19I|del:21633:9|S:G142D|S:V213G|S:G339D|S:S371F|S:S373P|S:S375F|S:T376A|S:D405N|S:R408S|S:K417N|S:N440K|S:S477N|S:T478K|S:E484A|S:Q493R|S:Q498R|S:N501Y|S:Y505H|S:D614G|S:H655Y|S:N679K|S:P681H|S:N764K|S:D796Y|S:Q954H|S:N969K|synSNP:C25000T	NA	NA		1.12	1.29	passed_qc	Assigned from designation hash.
hCoV-19/South_Korea/KDCA89982/2022|EPI_ISL_14016777|2022-06-22	98a01c	98a01cd3a29038b86efeabc5543c60fc	B.1.1.529	B.1.1.529_2	51	S:T19I|del:21633:9|S:G142D|S:V213G|S:G339D|S:S371F|S:S373P|S:S375F|S:T376A|S:D405N|S:R408S|S:K417N|S:N440K|S:S477N|S:T478K|S:E484A|S:Q493R|S:Q498R|S:N501Y|S:Y505H|S:D614G|S:H655Y|S:N679K|S:P681H|S:N764K|S:D796Y|S:Q954H|S:N969K|synSNP:C25000T	NA	NA		1.12	1.29	passed_qc	Assigned from designation hash.
hCoV-19/South_Korea/KDCA89811/2022|EPI_ISL_14016656|2022-06-19	98a01c	98a01cd3a29038b86efeabc5543c60fc	B.1.1.529	B.1.1.529_2	51	S:T19I|del:21633:9|S:G142D|S:V213G|S:G339D|S:S371F|S:S373P|S:S375F|S:T376A|S:D405N|S:R408S|S:K417N|S:N440K|S:S477N|S:T478K|S:E484A|S:Q493R|S:Q498R|S:N501Y|S:Y505H|S:D614G|S:H655Y|S:N679K|S:P681H|S:N764K|S:D796Y|S:Q954H|S:N969K|synSNP:C25000T	NA	NA		1.12	1.29	passed_qc	Assigned from designation hash.
hCoV-19/South_Korea/KDCA89636/2022|EPI_ISL_13966699|2022-06-16	98a01c	98a01cd3a29038b86efeabc5543c60fc	B.1.1.529	B.1.1.529_2	51	S:T19I|del:21633:9|S:G142D|S:V213G|S:G339D|S:S371F|S:S373P|S:S375F|S:T376A|S:D405N|S:R408S|S:K417N|S:N440K|S:S477N|S:T478K|S:E484A|S:Q493R|S:Q498R|S:N501Y|S:Y505H|S:D614G|S:H655Y|S:N679K|S:P681H|S:N764K|S:D796Y|S:Q954H|S:N969K|synSNP:C25000T	NA	NA		1.12	1.29	passed_qc	Assigned from designation hash.
hCoV-19/South_Korea/KDCA87074/2022|EPI_ISL_13738852|2022-06-17	98a01c	98a01cd3a29038b86efeabc5543c60fc	B.1.1.529	B.1.1.529_2	51	S:T19I|del:21633:9|S:G142D|S:V213G|S:G339D|S:S371F|S:S373P|S:S375F|S:T376A|S:D405N|S:R408S|S:K417N|S:N440K|S:S477N|S:T478K|S:E484A|S:Q493R|S:Q498R|S:N501Y|S:Y505H|S:D614G|S:H655Y|S:N679K|S:P681H|S:N764K|S:D796Y|S:Q954H|S:N969K|synSNP:C25000T	NA	NA		1.12	1.29	passed_qc	Assigned from designation hash.
hCoV-19/South_Korea/KDCA87210/2022|EPI_ISL_13738942|2022-06-18	98a01c	98a01cd3a29038b86efeabc5543c60fc	B.1.1.529	B.1.1.529_2	51	S:T19I|del:21633:9|S:G142D|S:V213G|S:G339D|S:S371F|S:S373P|S:S375F|S:T376A|S:D405N|S:R408S|S:K417N|S:N440K|S:S477N|S:T478K|S:E484A|S:Q493R|S:Q498R|S:N501Y|S:Y505H|S:D614G|S:H655Y|S:N679K|S:P681H|S:N764K|S:D796Y|S:Q954H|S:N969K|synSNP:C25000T	NA	NA		1.12	1.29	passed_qc	Assigned from designation hash.
hCoV-19/South_Korea/KDCA87109/2022|EPI_ISL_13738873|2022-06-17	98a01c	98a01cd3a29038b86efeabc5543c60fc	B.1.1.529	B.1.1.529_2	51	S:T19I|del:21633:9|S:G142D|S:V213G|S:G339D|S:S371F|S:S373P|S:S375F|S:T376A|S:D405N|S:R408S|S:K417N|S:N440K|S:S477N|S:T478K|S:E484A|S:Q493R|S:Q498R|S:N501Y|S:Y505H|S:D614G|S:H655Y|S:N679K|S:P681H|S:N764K|S:D796Y|S:Q954H|S:N969K|synSNP:C25000T	NA	NA		1.12	1.29	passed_qc	Assigned from designation hash.
hCoV-19/South_Korea/KDCA22530s/2022|EPI_ISL_13714380|2022-06-21	98a01c	98a01cd3a29038b86efeabc5543c60fc	B.1.1.529	B.1.1.529_2	51	S:T19I|del:21633:9|S:G142D|S:V213G|S:G339D|S:S371F|S:S373P|S:S375F|S:T376A|S:D405N|S:R408S|S:K417N|S:N440K|S:S477N|S:T478K|S:E484A|S:Q493R|S:Q498R|S:N501Y|S:Y505H|S:D614G|S:H655Y|S:N679K|S:P681H|S:N764K|S:D796Y|S:Q954H|S:N969K|synSNP:C25000T	NA	NA		1.12	1.29	passed_qc	Assigned from designation hash.
hCoV-19/South_Korea/KDCA22475s/2022|EPI_ISL_13714325|2022-06-17	98a01c	98a01cd3a29038b86efeabc5543c60fc	B.1.1.529	B.1.1.529_2	51	S:T19I|del:21633:9|S:G142D|S:V213G|S:G339D|S:S371F|S:S373P|S:S375F|S:T376A|S:D405N|S:R408S|S:K417N|S:N440K|S:S477N|S:T478K|S:E484A|S:Q493R|S:Q498R|S:N501Y|S:Y505H|S:D614G|S:H655Y|S:N679K|S:P681H|S:N764K|S:D796Y|S:Q954H|S:N969K|synSNP:C25000T	NA	NA		1.12	1.29	passed_qc	Assigned from designation hash.
hCoV-19/South_Korea/KDCA22470s/2022|EPI_ISL_13714320|2022-06-17	98a01c	98a01cd3a29038b86efeabc5543c60fc	B.1.1.529	B.1.1.529_2	51	S:T19I|del:21633:9|S:G142D|S:V213G|S:G339D|S:S371F|S:S373P|S:S375F|S:T376A|S:D405N|S:R408S|S:K417N|S:N440K|S:S477N|S:T478K|S:E484A|S:Q493R|S:Q498R|S:N501Y|S:Y505H|S:D614G|S:H655Y|S:N679K|S:P681H|S:N764K|S:D796Y|S:Q954H|S:N969K|synSNP:C25000T	NA	NA		1.12	1.29	passed_qc	Assigned from designation hash.
hCoV-19/South_Korea/KDCA22483s/2022|EPI_ISL_13714333|2022-06-17	bed500	bed5005c80ff970b5aecb479f4ae2650	B.1.1.529	B.1.1.529_1	86	S:T19I|del:21633:9|del:21765:6|S:G142D|S:V213G|S:G339D|S:S371F|S:S373P|S:S375F|S:T376A|S:D405N|S:R408S|S:K417N|S:N440K|S:L452R|S:S477N|S:T478K|S:E484A|S:F486V|S:Q498R|S:N501Y|S:Y505H|S:D614G|S:H655Y|S:N679K|S:P681H|S:N764K|S:D796Y|S:Q954H|S:N969K|synSNP:C25000T	NA	NA		1.12	1.29	passed_qc	Assigned from designation hash.
hCoV-19/South_Korea/KDCA22482s/2022|EPI_ISL_13714332|2022-06-17	98a01c	98a01cd3a29038b86efeabc5543c60fc	B.1.1.529	B.1.1.529_2	51	S:T19I|del:21633:9|S:G142D|S:V213G|S:G339D|S:S371F|S:S373P|S:S375F|S:T376A|S:D405N|S:R408S|S:K417N|S:N440K|S:S477N|S:T478K|S:E484A|S:Q493R|S:Q498R|S:N501Y|S:Y505H|S:D614G|S:H655Y|S:N679K|S:P681H|S:N764K|S:D796Y|S:Q954H|S:N969K|synSNP:C25000T	NA	NA		1.12	1.29	passed_qc	Assigned from designation hash.
hCoV-19/South_Korea/KDCA22576s/2022|EPI_ISL_13714426|2022-06-17	98a01c	98a01cd3a29038b86efeabc5543c60fc	B.1.1.529	B.1.1.529_2	51	S:T19I|del:21633:9|S:G142D|S:V213G|S:G339D|S:S371F|S:S373P|S:S375F|S:T376A|S:D405N|S:R408S|S:K417N|S:N440K|S:S477N|S:T478K|S:E484A|S:Q493R|S:Q498R|S:N501Y|S:Y505H|S:D614G|S:H655Y|S:N679K|S:P681H|S:N764K|S:D796Y|S:Q954H|S:N969K|synSNP:C25000T	NA	NA		1.12	1.29	passed_qc	Assigned from designation hash.
hCoV-19/South_Korea/KDCA22453s/2022|EPI_ISL_13714303|2022-06-16	98a01c	98a01cd3a29038b86efeabc5543c60fc	B.1.1.529	B.1.1.529_2	51	S:T19I|del:21633:9|S:G142D|S:V213G|S:G339D|S:S371F|S:S373P|S:S375F|S:T376A|S:D405N|S:R408S|S:K417N|S:N440K|S:S477N|S:T478K|S:E484A|S:Q493R|S:Q498R|S:N501Y|S:Y505H|S:D614G|S:H655Y|S:N679K|S:P681H|S:N764K|S:D796Y|S:Q954H|S:N969K|synSNP:C25000T	NA	NA		1.12	1.29	passed_qc	Assigned from designation hash.
hCoV-19/South_Korea/KDCA22572s/2022|EPI_ISL_13714422|2022-06-17	98a01c	98a01cd3a29038b86efeabc5543c60fc	B.1.1.529	B.1.1.529_2	51	S:T19I|del:21633:9|S:G142D|S:V213G|S:G339D|S:S371F|S:S373P|S:S375F|S:T376A|S:D405N|S:R408S|S:K417N|S:N440K|S:S477N|S:T478K|S:E484A|S:Q493R|S:Q498R|S:N501Y|S:Y505H|S:D614G|S:H655Y|S:N679K|S:P681H|S:N764K|S:D796Y|S:Q954H|S:N969K|synSNP:C25000T	NA	NA		1.12	1.29	passed_qc	Assigned from designation hash.
hCoV-19/South_Korea/KDCA22464s/2022|EPI_ISL_13714314|2022-06-16	98a01c	98a01cd3a29038b86efeabc5543c60fc	B.1.1.529	B.1.1.529_2	51	S:T19I|del:21633:9|S:G142D|S:V213G|S:G339D|S:S371F|S:S373P|S:S375F|S:T376A|S:D405N|S:R408S|S:K417N|S:N440K|S:S477N|S:T478K|S:E484A|S:Q493R|S:Q498R|S:N501Y|S:Y505H|S:D614G|S:H655Y|S:N679K|S:P681H|S:N764K|S:D796Y|S:Q954H|S:N969K|synSNP:C25000T	NA	NA		1.12	1.29	passed_qc	Assigned from designation hash.
hCoV-19/South_Korea/KDCA22583s/2022|EPI_ISL_13714433|2022-06-18	98a01c	98a01cd3a29038b86efeabc5543c60fc	B.1.1.529	B.1.1.529_2	51	S:T19I|del:21633:9|S:G142D|S:V213G|S:G339D|S:S371F|S:S373P|S:S375F|S:T376A|S:D405N|S:R408S|S:K417N|S:N440K|S:S477N|S:T478K|S:E484A|S:Q493R|S:Q498R|S:N501Y|S:Y505H|S:D614G|S:H655Y|S:N679K|S:P681H|S:N764K|S:D796Y|S:Q954H|S:N969K|synSNP:C25000T	NA	NA		1.12	1.29	passed_qc	Assigned from designation hash.
hCoV-19/South_Korea/KDCA22580s/2022|EPI_ISL_13714430|2022-06-17	98a01c	98a01cd3a29038b86efeabc5543c60fc	B.1.1.529	B.1.1.529_2	51	S:T19I|del:21633:9|S:G142D|S:V213G|S:G339D|S:S371F|S:S373P|S:S375F|S:T376A|S:D405N|S:R408S|S:K417N|S:N440K|S:S477N|S:T478K|S:E484A|S:Q493R|S:Q498R|S:N501Y|S:Y505H|S:D614G|S:H655Y|S:N679K|S:P681H|S:N764K|S:D796Y|S:Q954H|S:N969K|synSNP:C25000T	NA	NA		1.12	1.29	passed_qc	Assigned from designation hash.
hCoV-19/South_Korea/KDCA22579s/2022|EPI_ISL_13714429|2022-06-17	98a01c	98a01cd3a29038b86efeabc5543c60fc	B.1.1.529	B.1.1.529_2	51	S:T19I|del:21633:9|S:G142D|S:V213G|S:G339D|S:S371F|S:S373P|S:S375F|S:T376A|S:D405N|S:R408S|S:K417N|S:N440K|S:S477N|S:T478K|S:E484A|S:Q493R|S:Q498R|S:N501Y|S:Y505H|S:D614G|S:H655Y|S:N679K|S:P681H|S:N764K|S:D796Y|S:Q954H|S:N969K|synSNP:C25000T	NA	NA		1.12	1.29	passed_qc	Assigned from designation hash.
hCoV-19/South_Korea/KDCA22518s/2022|EPI_ISL_13714368|2022-06-20	0ff409	0ff409e820fdbe2f0dde0a5d25c200bc	BA.2	BA.2_22	3	S:T19I|del:21633:9|S:I68T|S:G142D|S:V213G|S:G339D|S:S371F|S:S373P|S:S375F|S:T376A|S:D405N|S:R408S|S:K417N|S:N440K|S:S477N|S:T478K|S:E484A|S:Q493R|S:Q498R|S:N501Y|S:Y505H|S:D614G|S:H655Y|S:N679K|S:P681H|S:N764K|S:D796Y|S:Q954H|S:N969K|synSNP:C25000T	NA	NA		1.12	1.29	passed_qc	Assigned from designation hash.
hCoV-19/South_Korea/KDCA22527s/2022|EPI_ISL_13714377|2022-06-21	bed500	bed5005c80ff970b5aecb479f4ae2650	B.1.1.529	B.1.1.529_1	86	S:T19I|del:21633:9|del:21765:6|S:G142D|S:V213G|S:G339D|S:S371F|S:S373P|S:S375F|S:T376A|S:D405N|S:R408S|S:K417N|S:N440K|S:L452R|S:S477N|S:T478K|S:E484A|S:F486V|S:Q498R|S:N501Y|S:Y505H|S:D614G|S:H655Y|S:N679K|S:P681H|S:N764K|S:D796Y|S:Q954H|S:N969K|synSNP:C25000T	NA	NA		1.12	1.29	passed_qc	Assigned from designation hash.
hCoV-19/South_Korea/KDCA22578s/2022|EPI_ISL_13714428|2022-06-17	98a01c	98a01cd3a29038b86efeabc5543c60fc	B.1.1.529	B.1.1.529_2	51	S:T19I|del:21633:9|S:G142D|S:V213G|S:G339D|S:S371F|S:S373P|S:S375F|S:T376A|S:D405N|S:R408S|S:K417N|S:N440K|S:S477N|S:T478K|S:E484A|S:Q493R|S:Q498R|S:N501Y|S:Y505H|S:D614G|S:H655Y|S:N679K|S:P681H|S:N764K|S:D796Y|S:Q954H|S:N969K|synSNP:C25000T	NA	NA		1.12	1.29	passed_qc	Assigned from designation hash.
hCoV-19/South_Korea/KDCA22519s/2022|EPI_ISL_13714369|2022-06-20	98a01c	98a01cd3a29038b86efeabc5543c60fc	B.1.1.529	B.1.1.529_2	51	S:T19I|del:21633:9|S:G142D|S:V213G|S:G339D|S:S371F|S:S373P|S:S375F|S:T376A|S:D405N|S:R408S|S:K417N|S:N440K|S:S477N|S:T478K|S:E484A|S:Q493R|S:Q498R|S:N501Y|S:Y505H|S:D614G|S:H655Y|S:N679K|S:P681H|S:N764K|S:D796Y|S:Q954H|S:N969K|synSNP:C25000T	NA	NA		1.12	1.29	passed_qc	Assigned from designation hash.
hCoV-19/South_Korea/KDCA22514s/2022|EPI_ISL_13714364|2022-06-20	98a01c	98a01cd3a29038b86efeabc5543c60fc	B.1.1.529	B.1.1.529_2	51	S:T19I|del:21633:9|S:G142D|S:V213G|S:G339D|S:S371F|S:S373P|S:S375F|S:T376A|S:D405N|S:R408S|S:K417N|S:N440K|S:S477N|S:T478K|S:E484A|S:Q493R|S:Q498R|S:N501Y|S:Y505H|S:D614G|S:H655Y|S:N679K|S:P681H|S:N764K|S:D796Y|S:Q954H|S:N969K|synSNP:C25000T	NA	NA		1.12	1.29	passed_qc	Assigned from designation hash.
hCoV-19/South_Korea/KDCA22525s/2022|EPI_ISL_13714375|2022-06-21	98a01c	98a01cd3a29038b86efeabc5543c60fc	B.1.1.529	B.1.1.529_2	51	S:T19I|del:21633:9|S:G142D|S:V213G|S:G339D|S:S371F|S:S373P|S:S375F|S:T376A|S:D405N|S:R408S|S:K417N|S:N440K|S:S477N|S:T478K|S:E484A|S:Q493R|S:Q498R|S:N501Y|S:Y505H|S:D614G|S:H655Y|S:N679K|S:P681H|S:N764K|S:D796Y|S:Q954H|S:N969K|synSNP:C25000T	NA	NA		1.12	1.29	passed_qc	Assigned from designation hash.
hCoV-19/South_Korea/KDCA22521s/2022|EPI_ISL_13714371|2022-06-20	98a01c	98a01cd3a29038b86efeabc5543c60fc	B.1.1.529	B.1.1.529_2	51	S:T19I|del:21633:9|S:G142D|S:V213G|S:G339D|S:S371F|S:S373P|S:S375F|S:T376A|S:D405N|S:R408S|S:K417N|S:N440K|S:S477N|S:T478K|S:E484A|S:Q493R|S:Q498R|S:N501Y|S:Y505H|S:D614G|S:H655Y|S:N679K|S:P681H|S:N764K|S:D796Y|S:Q954H|S:N969K|synSNP:C25000T	NA	NA		1.12	1.29	passed_qc	Assigned from designation hash.
hCoV-19/South_Korea/KDCA22493s/2022|EPI_ISL_13714343|2022-06-18	98a01c	98a01cd3a29038b86efeabc5543c60fc	B.1.1.529	B.1.1.529_2	51	S:T19I|del:21633:9|S:G142D|S:V213G|S:G339D|S:S371F|S:S373P|S:S375F|S:T376A|S:D405N|S:R408S|S:K417N|S:N440K|S:S477N|S:T478K|S:E484A|S:Q493R|S:Q498R|S:N501Y|S:Y505H|S:D614G|S:H655Y|S:N679K|S:P681H|S:N764K|S:D796Y|S:Q954H|S:N969K|synSNP:C25000T	NA	NA		1.12	1.29	passed_qc	Assigned from designation hash.
hCoV-19/South_Korea/KDCA22506s/2022|EPI_ISL_13714356|2022-06-19	98a01c	98a01cd3a29038b86efeabc5543c60fc	B.1.1.529	B.1.1.529_2	51	S:T19I|del:21633:9|S:G142D|S:V213G|S:G339D|S:S371F|S:S373P|S:S375F|S:T376A|S:D405N|S:R408S|S:K417N|S:N440K|S:S477N|S:T478K|S:E484A|S:Q493R|S:Q498R|S:N501Y|S:Y505H|S:D614G|S:H655Y|S:N679K|S:P681H|S:N764K|S:D796Y|S:Q954H|S:N969K|synSNP:C25000T	NA	NA		1.12	1.29	passed_qc	Assigned from designation hash.
hCoV-19/South_Korea/KDCA22505s/2022|EPI_ISL_13714355|2022-06-19	98a01c	98a01cd3a29038b86efeabc5543c60fc	B.1.1.529	B.1.1.529_2	51	S:T19I|del:21633:9|S:G142D|S:V213G|S:G339D|S:S371F|S:S373P|S:S375F|S:T376A|S:D405N|S:R408S|S:K417N|S:N440K|S:S477N|S:T478K|S:E484A|S:Q493R|S:Q498R|S:N501Y|S:Y505H|S:D614G|S:H655Y|S:N679K|S:P681H|S:N764K|S:D796Y|S:Q954H|S:N969K|synSNP:C25000T	NA	NA		1.12	1.29	passed_qc	Assigned from designation hash.
hCoV-19/South_Korea/KDCA22501s/2022|EPI_ISL_13714351|2022-06-19	98a01c	98a01cd3a29038b86efeabc5543c60fc	B.1.1.529	B.1.1.529_2	51	S:T19I|del:21633:9|S:G142D|S:V213G|S:G339D|S:S371F|S:S373P|S:S375F|S:T376A|S:D405N|S:R408S|S:K417N|S:N440K|S:S477N|S:T478K|S:E484A|S:Q493R|S:Q498R|S:N501Y|S:Y505H|S:D614G|S:H655Y|S:N679K|S:P681H|S:N764K|S:D796Y|S:Q954H|S:N969K|synSNP:C25000T	NA	NA		1.12	1.29	passed_qc	Assigned from designation hash.
hCoV-19/South_Korea/KDCA22500s/2022|EPI_ISL_13714350|2022-06-19	98a01c	98a01cd3a29038b86efeabc5543c60fc	B.1.1.529	B.1.1.529_2	51	S:T19I|del:21633:9|S:G142D|S:V213G|S:G339D|S:S371F|S:S373P|S:S375F|S:T376A|S:D405N|S:R408S|S:K417N|S:N440K|S:S477N|S:T478K|S:E484A|S:Q493R|S:Q498R|S:N501Y|S:Y505H|S:D614G|S:H655Y|S:N679K|S:P681H|S:N764K|S:D796Y|S:Q954H|S:N969K|synSNP:C25000T	NA	NA		1.12	1.29	passed_qc	Assigned from designation hash.
hCoV-19/South_Korea/KDCA22502s/2022|EPI_ISL_13714352|2022-06-19	98a01c	98a01cd3a29038b86efeabc5543c60fc	B.1.1.529	B.1.1.529_2	51	S:T19I|del:21633:9|S:G142D|S:V213G|S:G339D|S:S371F|S:S373P|S:S375F|S:T376A|S:D405N|S:R408S|S:K417N|S:N440K|S:S477N|S:T478K|S:E484A|S:Q493R|S:Q498R|S:N501Y|S:Y505H|S:D614G|S:H655Y|S:N679K|S:P681H|S:N764K|S:D796Y|S:Q954H|S:N969K|synSNP:C25000T	NA	NA		1.12	1.29	passed_qc	Assigned from designation hash.
hCoV-19/South_Korea/KDCA87085/2022|EPI_ISL_13690193|2022-06-17	126a97	126a97783b0b4dd51aa455c6e9fc1394	BA.2.36	BA.2.36	1	S:T19I|del:21633:9|S:I68T|S:G142D|S:V213G|S:G339D|S:S371F|S:S373P|S:S375F|S:T376A|S:D405N|S:R408S|synSNP:C22792T|S:K417N|S:N440K|S:S477N|S:T478K|S:E484A|S:Q493R|S:Q498R|S:N501Y|S:Y505H|S:D614G|S:H655Y|S:N679K|S:P681H|S:N764K|S:D796Y|S:Q954H|S:N969K|synSNP:C25000T	NA	NA		1.12	1.29	passed_qc	Assigned from designation hash.
hCoV-19/South_Korea/KDCA85223/2022|EPI_ISL_13572318|2022-06-22	98a01c	98a01cd3a29038b86efeabc5543c60fc	B.1.1.529	B.1.1.529_2	51	S:T19I|del:21633:9|S:G142D|S:V213G|S:G339D|S:S371F|S:S373P|S:S375F|S:T376A|S:D405N|S:R408S|S:K417N|S:N440K|S:S477N|S:T478K|S:E484A|S:Q493R|S:Q498R|S:N501Y|S:Y505H|S:D614G|S:H655Y|S:N679K|S:P681H|S:N764K|S:D796Y|S:Q954H|S:N969K|synSNP:C25000T	NA	NA		1.12	1.29	passed_qc	Assigned from designation hash.
hCoV-19/South_Korea/KDCA85222/2022|EPI_ISL_13572317|2022-06-22	98a01c	98a01cd3a29038b86efeabc5543c60fc	B.1.1.529	B.1.1.529_2	51	S:T19I|del:21633:9|S:G142D|S:V213G|S:G339D|S:S371F|S:S373P|S:S375F|S:T376A|S:D405N|S:R408S|S:K417N|S:N440K|S:S477N|S:T478K|S:E484A|S:Q493R|S:Q498R|S:N501Y|S:Y505H|S:D614G|S:H655Y|S:N679K|S:P681H|S:N764K|S:D796Y|S:Q954H|S:N969K|synSNP:C25000T	NA	NA		1.12	1.29	passed_qc	Assigned from designation hash.
hCoV-19/South_Korea/KDCA22354s/2022|EPI_ISL_13473481|2022-06-17	bed500	bed5005c80ff970b5aecb479f4ae2650	B.1.1.529	B.1.1.529_1	86	S:T19I|del:21633:9|del:21765:6|S:G142D|S:V213G|S:G339D|S:S371F|S:S373P|S:S375F|S:T376A|S:D405N|S:R408S|S:K417N|S:N440K|S:L452R|S:S477N|S:T478K|S:E484A|S:F486V|S:Q498R|S:N501Y|S:Y505H|S:D614G|S:H655Y|S:N679K|S:P681H|S:N764K|S:D796Y|S:Q954H|S:N969K|synSNP:C25000T	NA	NA		1.12	1.29	passed_qc	Assigned from designation hash.
hCoV-19/South_Korea/KDCA22353s/2022|EPI_ISL_13473480|2022-06-17	7f39d4	7f39d4260f32b80ea65688f9e65e29ad	BA.4.1.1	BA.4.1.1	1	S:V3G|S:T19I|del:21633:9|del:21765:6|S:G142D|S:V213G|S:G339D|S:S371F|S:S373P|S:S375F|S:T376A|S:D405N|S:R408S|S:K417N|S:N440K|S:L452R|S:S477N|S:T478K|S:E484A|S:F486V|S:Q498R|S:N501Y|S:Y505H|S:D614G|S:H655Y|S:I670V|S:N679K|S:P681H|S:N764K|S:D796Y|S:Q954H|S:N969K|synSNP:C25000T	NA	NA		1.12	1.29	passed_qc	Assigned from designation hash.
hCoV-19/South_Korea/KDCA22350s/2022|EPI_ISL_13473477|2022-06-17	98a01c	98a01cd3a29038b86efeabc5543c60fc	B.1.1.529	B.1.1.529_2	51	S:T19I|del:21633:9|S:G142D|S:V213G|S:G339D|S:S371F|S:S373P|S:S375F|S:T376A|S:D405N|S:R408S|S:K417N|S:N440K|S:S477N|S:T478K|S:E484A|S:Q493R|S:Q498R|S:N501Y|S:Y505H|S:D614G|S:H655Y|S:N679K|S:P681H|S:N764K|S:D796Y|S:Q954H|S:N969K|synSNP:C25000T	NA	NA		1.12	1.29	passed_qc	Assigned from designation hash.
hCoV-19/South_Korea/KDCA22363s/2022|EPI_ISL_13473490|2022-06-17	98a01c	98a01cd3a29038b86efeabc5543c60fc	B.1.1.529	B.1.1.529_2	51	S:T19I|del:21633:9|S:G142D|S:V213G|S:G339D|S:S371F|S:S373P|S:S375F|S:T376A|S:D405N|S:R408S|S:K417N|S:N440K|S:S477N|S:T478K|S:E484A|S:Q493R|S:Q498R|S:N501Y|S:Y505H|S:D614G|S:H655Y|S:N679K|S:P681H|S:N764K|S:D796Y|S:Q954H|S:N969K|synSNP:C25000T	NA	NA		1.12	1.29	passed_qc	Assigned from designation hash.
hCoV-19/South_Korea/KDCA22366s/2022|EPI_ISL_13473493|2022-06-16	bed500	bed5005c80ff970b5aecb479f4ae2650	B.1.1.529	B.1.1.529_1	86	S:T19I|del:21633:9|del:21765:6|S:G142D|S:V213G|S:G339D|S:S371F|S:S373P|S:S375F|S:T376A|S:D405N|S:R408S|S:K417N|S:N440K|S:L452R|S:S477N|S:T478K|S:E484A|S:F486V|S:Q498R|S:N501Y|S:Y505H|S:D614G|S:H655Y|S:N679K|S:P681H|S:N764K|S:D796Y|S:Q954H|S:N969K|synSNP:C25000T	NA	NA		1.12	1.29	passed_qc	Assigned from designation hash.
hCoV-19/South_Korea/KDCA22365s/2022|EPI_ISL_13473492|2022-06-16	bed500	bed5005c80ff970b5aecb479f4ae2650	B.1.1.529	B.1.1.529_1	86	S:T19I|del:21633:9|del:21765:6|S:G142D|S:V213G|S:G339D|S:S371F|S:S373P|S:S375F|S:T376A|S:D405N|S:R408S|S:K417N|S:N440K|S:L452R|S:S477N|S:T478K|S:E484A|S:F486V|S:Q498R|S:N501Y|S:Y505H|S:D614G|S:H655Y|S:N679K|S:P681H|S:N764K|S:D796Y|S:Q954H|S:N969K|synSNP:C25000T	NA	NA		1.12	1.29	passed_qc	Assigned from designation hash.
hCoV-19/South_Korea/KDCA22360s/2022|EPI_ISL_13473487|2022-06-17	bed500	bed5005c80ff970b5aecb479f4ae2650	B.1.1.529	B.1.1.529_1	86	S:T19I|del:21633:9|del:21765:6|S:G142D|S:V213G|S:G339D|S:S371F|S:S373P|S:S375F|S:T376A|S:D405N|S:R408S|S:K417N|S:N440K|S:L452R|S:S477N|S:T478K|S:E484A|S:F486V|S:Q498R|S:N501Y|S:Y505H|S:D614G|S:H655Y|S:N679K|S:P681H|S:N764K|S:D796Y|S:Q954H|S:N969K|synSNP:C25000T	NA	NA		1.12	1.29	passed_qc	Assigned from designation hash.
hCoV-19/South_Korea/KDCA22361s/2022|EPI_ISL_13473488|2022-06-17	09e0fd	09e0fdf27e5e7c0362765215c4228aa7	BA.2.12.1	BA.2.12.1_1	3	S:T19I|del:21633:9|synSNP:C21721T|S:G142D|S:V213G|S:G339D|S:S371F|S:S373P|S:S375F|S:T376A|S:D405N|S:R408S|S:K417N|S:N440K|S:L452Q|S:S477N|S:T478K|S:E484A|S:Q493R|S:Q498R|S:N501Y|S:Y505H|S:D614G|S:H655Y|S:N679K|S:P681H|S:S704L|S:N764K|S:D796Y|S:Q954H|S:N969K|synSNP:C25000T	NA	NA		1.12	1.29	passed_qc	Assigned from designation hash.
hCoV-19/South_Korea/KDCA22362s/2022|EPI_ISL_13473489|2022-06-17	98a01c	98a01cd3a29038b86efeabc5543c60fc	B.1.1.529	B.1.1.529_2	51	S:T19I|del:21633:9|S:G142D|S:V213G|S:G339D|S:S371F|S:S373P|S:S375F|S:T376A|S:D405N|S:R408S|S:K417N|S:N440K|S:S477N|S:T478K|S:E484A|S:Q493R|S:Q498R|S:N501Y|S:Y505H|S:D614G|S:H655Y|S:N679K|S:P681H|S:N764K|S:D796Y|S:Q954H|S:N969K|synSNP:C25000T	NA	NA		1.12	1.29	passed_qc	Assigned from designation hash.
hCoV-19/South_Korea/KDCA22369s/2022|EPI_ISL_13473496|2022-06-16	dd6359	dd6359af9f4a2cb8d6e19c1a0eebe88c	BA.5.1.3	BA.5.1.3	1	S:T19I|del:21633:9|del:21765:6|S:G142D|S:V213G|S:V289I|S:G339D|S:S371F|S:S373P|S:S375F|S:T376A|S:D405N|S:R408S|S:K417N|S:N440K|S:L452R|S:S477N|S:T478K|S:E484A|S:F486V|S:Q498R|S:N501Y|S:Y505H|S:D614G|S:H655Y|S:N679K|S:P681H|S:N764K|S:D796Y|S:Q954H|S:N969K|synSNP:C25000T	NA	NA		1.12	1.29	passed_qc	Assigned from designation hash.
hCoV-19/South_Korea/KDCA22368s/2022|EPI_ISL_13473495|2022-06-16	98a01c	98a01cd3a29038b86efeabc5543c60fc	B.1.1.529	B.1.1.529_2	51	S:T19I|del:21633:9|S:G142D|S:V213G|S:G339D|S:S371F|S:S373P|S:S375F|S:T376A|S:D405N|S:R408S|S:K417N|S:N440K|S:S477N|S:T478K|S:E484A|S:Q493R|S:Q498R|S:N501Y|S:Y505H|S:D614G|S:H655Y|S:N679K|S:P681H|S:N764K|S:D796Y|S:Q954H|S:N969K|synSNP:C25000T	NA	NA		1.12	1.29	passed_qc	Assigned from designation hash.
hCoV-19/South_Korea/KDCA22333s/2022|EPI_ISL_13473460|2022-06-16	bed500	bed5005c80ff970b5aecb479f4ae2650	B.1.1.529	B.1.1.529_1	86	S:T19I|del:21633:9|del:21765:6|S:G142D|S:V213G|S:G339D|S:S371F|S:S373P|S:S375F|S:T376A|S:D405N|S:R408S|S:K417N|S:N440K|S:L452R|S:S477N|S:T478K|S:E484A|S:F486V|S:Q498R|S:N501Y|S:Y505H|S:D614G|S:H655Y|S:N679K|S:P681H|S:N764K|S:D796Y|S:Q954H|S:N969K|synSNP:C25000T	NA	NA		1.12	1.29	passed_qc	Assigned from designation hash.
hCoV-19/South_Korea/KDCA22331s/2022|EPI_ISL_13473458|2022-06-16	bed500	bed5005c80ff970b5aecb479f4ae2650	B.1.1.529	B.1.1.529_1	86	S:T19I|del:21633:9|del:21765:6|S:G142D|S:V213G|S:G339D|S:S371F|S:S373P|S:S375F|S:T376A|S:D405N|S:R408S|S:K417N|S:N440K|S:L452R|S:S477N|S:T478K|S:E484A|S:F486V|S:Q498R|S:N501Y|S:Y505H|S:D614G|S:H655Y|S:N679K|S:P681H|S:N764K|S:D796Y|S:Q954H|S:N969K|synSNP:C25000T	NA	NA		1.12	1.29	passed_qc	Assigned from designation hash.
hCoV-19/South_Korea/KDCA22328s/2022|EPI_ISL_13473455|2022-06-16	6ce472	6ce4726fc823d8d2ad4edf0caf9d4f46	BA.2.3.7	BA.2.3.7	1	S:T19I|del:21633:9|S:K97E|S:G142D|S:V213G|S:G339D|S:S371F|S:S373P|S:S375F|S:T376A|S:D405N|S:R408S|S:K417N|S:N440K|S:S477N|S:T478K|S:E484A|S:Q493R|S:Q498R|S:N501Y|S:Y505H|S:D614G|S:H655Y|S:N679K|S:P681H|S:N764K|S:D796Y|S:Q954H|S:N969K|synSNP:C25000T|S:G1251V	NA	NA		1.12	1.29	passed_qc	Assigned from designation hash.
hCoV-19/South_Korea/KDCA22332s/2022|EPI_ISL_13473459|2022-06-16	bed500	bed5005c80ff970b5aecb479f4ae2650	B.1.1.529	B.1.1.529_1	86	S:T19I|del:21633:9|del:21765:6|S:G142D|S:V213G|S:G339D|S:S371F|S:S373P|S:S375F|S:T376A|S:D405N|S:R408S|S:K417N|S:N440K|S:L452R|S:S477N|S:T478K|S:E484A|S:F486V|S:Q498R|S:N501Y|S:Y505H|S:D614G|S:H655Y|S:N679K|S:P681H|S:N764K|S:D796Y|S:Q954H|S:N969K|synSNP:C25000T	NA	NA		1.12	1.29	passed_qc	Assigned from designation hash.
hCoV-19/South_Korea/KDCA22335s/2022|EPI_ISL_13473462|2022-06-16	98a01c	98a01cd3a29038b86efeabc5543c60fc	B.1.1.529	B.1.1.529_2	51	S:T19I|del:21633:9|S:G142D|S:V213G|S:G339D|S:S371F|S:S373P|S:S375F|S:T376A|S:D405N|S:R408S|S:K417N|S:N440K|S:S477N|S:T478K|S:E484A|S:Q493R|S:Q498R|S:N501Y|S:Y505H|S:D614G|S:H655Y|S:N679K|S:P681H|S:N764K|S:D796Y|S:Q954H|S:N969K|synSNP:C25000T	NA	NA		1.12	1.29	passed_qc	Assigned from designation hash.
hCoV-19/South_Korea/KDCA87148/2022|EPI_ISL_13738901|2022-06-17	98a01c	98a01cd3a29038b86efeabc5543c60fc	B.1.1.529	B.1.1.529_2	51	S:T19I|del:21633:9|S:G142D|S:V213G|S:G339D|S:S371F|S:S373P|S:S375F|S:T376A|S:D405N|S:R408S|S:K417N|S:N440K|S:S477N|S:T478K|S:E484A|S:Q493R|S:Q498R|S:N501Y|S:Y505H|S:D614G|S:H655Y|S:N679K|S:P681H|S:N764K|S:D796Y|S:Q954H|S:N969K|synSNP:C25000T	NA	NA		1.12	1.29	passed_qc	Assigned from designation hash.
hCoV-19/South_Korea/KDCA22567s/2022|EPI_ISL_13714417|2022-06-16	98a01c	98a01cd3a29038b86efeabc5543c60fc	B.1.1.529	B.1.1.529_2	51	S:T19I|del:21633:9|S:G142D|S:V213G|S:G339D|S:S371F|S:S373P|S:S375F|S:T376A|S:D405N|S:R408S|S:K417N|S:N440K|S:S477N|S:T478K|S:E484A|S:Q493R|S:Q498R|S:N501Y|S:Y505H|S:D614G|S:H655Y|S:N679K|S:P681H|S:N764K|S:D796Y|S:Q954H|S:N969K|synSNP:C25000T	NA	NA		1.12	1.29	passed_qc	Assigned from designation hash.
hCoV-19/South_Korea/KDCA89774/2022|EPI_ISL_14016630|2022-06-18	98a01c	98a01cd3a29038b86efeabc5543c60fc	B.1.1.529	B.1.1.529_2	51	S:T19I|del:21633:9|S:G142D|S:V213G|S:G339D|S:S371F|S:S373P|S:S375F|S:T376A|S:D405N|S:R408S|S:K417N|S:N440K|S:S477N|S:T478K|S:E484A|S:Q493R|S:Q498R|S:N501Y|S:Y505H|S:D614G|S:H655Y|S:N679K|S:P681H|S:N764K|S:D796Y|S:Q954H|S:N969K|synSNP:C25000T	NA	NA		1.12	1.29	passed_qc	Assigned from designation hash.
hCoV-19/South_Korea/KDCA89766/2022|EPI_ISL_14016623|2022-06-18	98a01c	98a01cd3a29038b86efeabc5543c60fc	B.1.1.529	B.1.1.529_2	51	S:T19I|del:21633:9|S:G142D|S:V213G|S:G339D|S:S371F|S:S373P|S:S375F|S:T376A|S:D405N|S:R408S|S:K417N|S:N440K|S:S477N|S:T478K|S:E484A|S:Q493R|S:Q498R|S:N501Y|S:Y505H|S:D614G|S:H655Y|S:N679K|S:P681H|S:N764K|S:D796Y|S:Q954H|S:N969K|synSNP:C25000T	NA	NA		1.12	1.29	passed_qc	Assigned from designation hash.
hCoV-19/South_Korea/KDCA89773/2022|EPI_ISL_14016629|2022-06-18	98a01c	98a01cd3a29038b86efeabc5543c60fc	B.1.1.529	B.1.1.529_2	51	S:T19I|del:21633:9|S:G142D|S:V213G|S:G339D|S:S371F|S:S373P|S:S375F|S:T376A|S:D405N|S:R408S|S:K417N|S:N440K|S:S477N|S:T478K|S:E484A|S:Q493R|S:Q498R|S:N501Y|S:Y505H|S:D614G|S:H655Y|S:N679K|S:P681H|S:N764K|S:D796Y|S:Q954H|S:N969K|synSNP:C25000T	NA	NA		1.12	1.29	passed_qc	Assigned from designation hash.
hCoV-19/South_Korea/KDCA89880/2022|EPI_ISL_14016711|2022-06-20	98a01c	98a01cd3a29038b86efeabc5543c60fc	B.1.1.529	B.1.1.529_2	51	S:T19I|del:21633:9|S:G142D|S:V213G|S:G339D|S:S371F|S:S373P|S:S375F|S:T376A|S:D405N|S:R408S|S:K417N|S:N440K|S:S477N|S:T478K|S:E484A|S:Q493R|S:Q498R|S:N501Y|S:Y505H|S:D614G|S:H655Y|S:N679K|S:P681H|S:N764K|S:D796Y|S:Q954H|S:N969K|synSNP:C25000T	NA	NA		1.12	1.29	passed_qc	Assigned from designation hash.
hCoV-19/South_Korea/KDCA89840/2022|EPI_ISL_14016681|2022-06-19	98a01c	98a01cd3a29038b86efeabc5543c60fc	B.1.1.529	B.1.1.529_2	51	S:T19I|del:21633:9|S:G142D|S:V213G|S:G339D|S:S371F|S:S373P|S:S375F|S:T376A|S:D405N|S:R408S|S:K417N|S:N440K|S:S477N|S:T478K|S:E484A|S:Q493R|S:Q498R|S:N501Y|S:Y505H|S:D614G|S:H655Y|S:N679K|S:P681H|S:N764K|S:D796Y|S:Q954H|S:N969K|synSNP:C25000T	NA	NA		1.12	1.29	passed_qc	Assigned from designation hash.
hCoV-19/South_Korea/KDCA90285/2022|EPI_ISL_14017013|2022-06-25	98a01c	98a01cd3a29038b86efeabc5543c60fc	B.1.1.529	B.1.1.529_2	51	S:T19I|del:21633:9|S:G142D|S:V213G|S:G339D|S:S371F|S:S373P|S:S375F|S:T376A|S:D405N|S:R408S|S:K417N|S:N440K|S:S477N|S:T478K|S:E484A|S:Q493R|S:Q498R|S:N501Y|S:Y505H|S:D614G|S:H655Y|S:N679K|S:P681H|S:N764K|S:D796Y|S:Q954H|S:N969K|synSNP:C25000T	NA	NA		1.12	1.29	passed_qc	Assigned from designation hash.
hCoV-19/South_Korea/KDCA90280/2022|EPI_ISL_14017008|2022-06-25	98a01c	98a01cd3a29038b86efeabc5543c60fc	B.1.1.529	B.1.1.529_2	51	S:T19I|del:21633:9|S:G142D|S:V213G|S:G339D|S:S371F|S:S373P|S:S375F|S:T376A|S:D405N|S:R408S|S:K417N|S:N440K|S:S477N|S:T478K|S:E484A|S:Q493R|S:Q498R|S:N501Y|S:Y505H|S:D614G|S:H655Y|S:N679K|S:P681H|S:N764K|S:D796Y|S:Q954H|S:N969K|synSNP:C25000T	NA	NA		1.12	1.29	passed_qc	Assigned from designation hash.
hCoV-19/South_Korea/KDCA89881/2022|EPI_ISL_14016712|2022-06-20	98a01c	98a01cd3a29038b86efeabc5543c60fc	B.1.1.529	B.1.1.529_2	51	S:T19I|del:21633:9|S:G142D|S:V213G|S:G339D|S:S371F|S:S373P|S:S375F|S:T376A|S:D405N|S:R408S|S:K417N|S:N440K|S:S477N|S:T478K|S:E484A|S:Q493R|S:Q498R|S:N501Y|S:Y505H|S:D614G|S:H655Y|S:N679K|S:P681H|S:N764K|S:D796Y|S:Q954H|S:N969K|synSNP:C25000T	NA	NA		1.12	1.29	passed_qc	Assigned from designation hash.
hCoV-19/South_Korea/KDCA89801/2022|EPI_ISL_14016648|2022-06-19	98a01c	98a01cd3a29038b86efeabc5543c60fc	B.1.1.529	B.1.1.529_2	51	S:T19I|del:21633:9|S:G142D|S:V213G|S:G339D|S:S371F|S:S373P|S:S375F|S:T376A|S:D405N|S:R408S|S:K417N|S:N440K|S:S477N|S:T478K|S:E484A|S:Q493R|S:Q498R|S:N501Y|S:Y505H|S:D614G|S:H655Y|S:N679K|S:P681H|S:N764K|S:D796Y|S:Q954H|S:N969K|synSNP:C25000T	NA	NA		1.12	1.29	passed_qc	Assigned from designation hash.
hCoV-19/South_Korea/KDCA89864/2022|EPI_ISL_14016698|2022-06-20	98a01c	98a01cd3a29038b86efeabc5543c60fc	B.1.1.529	B.1.1.529_2	51	S:T19I|del:21633:9|S:G142D|S:V213G|S:G339D|S:S371F|S:S373P|S:S375F|S:T376A|S:D405N|S:R408S|S:K417N|S:N440K|S:S477N|S:T478K|S:E484A|S:Q493R|S:Q498R|S:N501Y|S:Y505H|S:D614G|S:H655Y|S:N679K|S:P681H|S:N764K|S:D796Y|S:Q954H|S:N969K|synSNP:C25000T	NA	NA		1.12	1.29	passed_qc	Assigned from designation hash.
hCoV-19/South_Korea/KDCA89754/2022|EPI_ISL_14016614|2022-06-18	98a01c	98a01cd3a29038b86efeabc5543c60fc	B.1.1.529	B.1.1.529_2	51	S:T19I|del:21633:9|S:G142D|S:V213G|S:G339D|S:S371F|S:S373P|S:S375F|S:T376A|S:D405N|S:R408S|S:K417N|S:N440K|S:S477N|S:T478K|S:E484A|S:Q493R|S:Q498R|S:N501Y|S:Y505H|S:D614G|S:H655Y|S:N679K|S:P681H|S:N764K|S:D796Y|S:Q954H|S:N969K|synSNP:C25000T	NA	NA		1.12	1.29	passed_qc	Assigned from designation hash.
hCoV-19/South_Korea/KDCA89736/2022|EPI_ISL_14016601|2022-06-18	98a01c	98a01cd3a29038b86efeabc5543c60fc	B.1.1.529	B.1.1.529_2	51	S:T19I|del:21633:9|S:G142D|S:V213G|S:G339D|S:S371F|S:S373P|S:S375F|S:T376A|S:D405N|S:R408S|S:K417N|S:N440K|S:S477N|S:T478K|S:E484A|S:Q493R|S:Q498R|S:N501Y|S:Y505H|S:D614G|S:H655Y|S:N679K|S:P681H|S:N764K|S:D796Y|S:Q954H|S:N969K|synSNP:C25000T	NA	NA		1.12	1.29	passed_qc	Assigned from designation hash.
hCoV-19/South_Korea/KDCA90783/2022|EPI_ISL_13966818|2022-06-29	98a01c	98a01cd3a29038b86efeabc5543c60fc	B.1.1.529	B.1.1.529_2	51	S:T19I|del:21633:9|S:G142D|S:V213G|S:G339D|S:S371F|S:S373P|S:S375F|S:T376A|S:D405N|S:R408S|S:K417N|S:N440K|S:S477N|S:T478K|S:E484A|S:Q493R|S:Q498R|S:N501Y|S:Y505H|S:D614G|S:H655Y|S:N679K|S:P681H|S:N764K|S:D796Y|S:Q954H|S:N969K|synSNP:C25000T	NA	NA		1.12	1.29	passed_qc	Assigned from designation hash.
hCoV-19/South_Korea/KDCA90053/2022|EPI_ISL_14016831|2022-06-22	98a01c	98a01cd3a29038b86efeabc5543c60fc	B.1.1.529	B.1.1.529_2	51	S:T19I|del:21633:9|S:G142D|S:V213G|S:G339D|S:S371F|S:S373P|S:S375F|S:T376A|S:D405N|S:R408S|S:K417N|S:N440K|S:S477N|S:T478K|S:E484A|S:Q493R|S:Q498R|S:N501Y|S:Y505H|S:D614G|S:H655Y|S:N679K|S:P681H|S:N764K|S:D796Y|S:Q954H|S:N969K|synSNP:C25000T	NA	NA		1.12	1.29	passed_qc	Assigned from designation hash.
hCoV-19/South_Korea/KDCA90310/2022|EPI_ISL_14017031|2022-06-25	09e0fd	09e0fdf27e5e7c0362765215c4228aa7	BA.2.12.1	BA.2.12.1_1	3	S:T19I|del:21633:9|synSNP:C21721T|S:G142D|S:V213G|S:G339D|S:S371F|S:S373P|S:S375F|S:T376A|S:D405N|S:R408S|S:K417N|S:N440K|S:L452Q|S:S477N|S:T478K|S:E484A|S:Q493R|S:Q498R|S:N501Y|S:Y505H|S:D614G|S:H655Y|S:N679K|S:P681H|S:S704L|S:N764K|S:D796Y|S:Q954H|S:N969K|synSNP:C25000T	NA	NA		1.12	1.29	passed_qc	Assigned from designation hash.
hCoV-19/South_Korea/KDCA90307/2022|EPI_ISL_14017028|2022-06-25	98a01c	98a01cd3a29038b86efeabc5543c60fc	B.1.1.529	B.1.1.529_2	51	S:T19I|del:21633:9|S:G142D|S:V213G|S:G339D|S:S371F|S:S373P|S:S375F|S:T376A|S:D405N|S:R408S|S:K417N|S:N440K|S:S477N|S:T478K|S:E484A|S:Q493R|S:Q498R|S:N501Y|S:Y505H|S:D614G|S:H655Y|S:N679K|S:P681H|S:N764K|S:D796Y|S:Q954H|S:N969K|synSNP:C25000T	NA	NA		1.12	1.29	passed_qc	Assigned from designation hash.
hCoV-19/South_Korea/KDCA90305/2022|EPI_ISL_14017026|2022-06-25	bed500	bed5005c80ff970b5aecb479f4ae2650	B.1.1.529	B.1.1.529_1	86	S:T19I|del:21633:9|del:21765:6|S:G142D|S:V213G|S:G339D|S:S371F|S:S373P|S:S375F|S:T376A|S:D405N|S:R408S|S:K417N|S:N440K|S:L452R|S:S477N|S:T478K|S:E484A|S:F486V|S:Q498R|S:N501Y|S:Y505H|S:D614G|S:H655Y|S:N679K|S:P681H|S:N764K|S:D796Y|S:Q954H|S:N969K|synSNP:C25000T	NA	NA		1.12	1.29	passed_qc	Assigned from designation hash.
hCoV-19/South_Korea/KDCA90301/2022|EPI_ISL_14017022|2022-06-25	98a01c	98a01cd3a29038b86efeabc5543c60fc	B.1.1.529	B.1.1.529_2	51	S:T19I|del:21633:9|S:G142D|S:V213G|S:G339D|S:S371F|S:S373P|S:S375F|S:T376A|S:D405N|S:R408S|S:K417N|S:N440K|S:S477N|S:T478K|S:E484A|S:Q493R|S:Q498R|S:N501Y|S:Y505H|S:D614G|S:H655Y|S:N679K|S:P681H|S:N764K|S:D796Y|S:Q954H|S:N969K|synSNP:C25000T	NA	NA		1.12	1.29	passed_qc	Assigned from designation hash.
hCoV-19/South_Korea/KDCA90299/2022|EPI_ISL_14017021|2022-06-25	98a01c	98a01cd3a29038b86efeabc5543c60fc	B.1.1.529	B.1.1.529_2	51	S:T19I|del:21633:9|S:G142D|S:V213G|S:G339D|S:S371F|S:S373P|S:S375F|S:T376A|S:D405N|S:R408S|S:K417N|S:N440K|S:S477N|S:T478K|S:E484A|S:Q493R|S:Q498R|S:N501Y|S:Y505H|S:D614G|S:H655Y|S:N679K|S:P681H|S:N764K|S:D796Y|S:Q954H|S:N969K|synSNP:C25000T	NA	NA		1.12	1.29	passed_qc	Assigned from designation hash.
hCoV-19/South_Korea/KDCA90293/2022|EPI_ISL_14017017|2022-06-25	bed500	bed5005c80ff970b5aecb479f4ae2650	B.1.1.529	B.1.1.529_1	86	S:T19I|del:21633:9|del:21765:6|S:G142D|S:V213G|S:G339D|S:S371F|S:S373P|S:S375F|S:T376A|S:D405N|S:R408S|S:K417N|S:N440K|S:L452R|S:S477N|S:T478K|S:E484A|S:F486V|S:Q498R|S:N501Y|S:Y505H|S:D614G|S:H655Y|S:N679K|S:P681H|S:N764K|S:D796Y|S:Q954H|S:N969K|synSNP:C25000T	NA	NA		1.12	1.29	passed_qc	Assigned from designation hash.
hCoV-19/South_Korea/KDCA90286/2022|EPI_ISL_14017014|2022-06-25	bed500	bed5005c80ff970b5aecb479f4ae2650	B.1.1.529	B.1.1.529_1	86	S:T19I|del:21633:9|del:21765:6|S:G142D|S:V213G|S:G339D|S:S371F|S:S373P|S:S375F|S:T376A|S:D405N|S:R408S|S:K417N|S:N440K|S:L452R|S:S477N|S:T478K|S:E484A|S:F486V|S:Q498R|S:N501Y|S:Y505H|S:D614G|S:H655Y|S:N679K|S:P681H|S:N764K|S:D796Y|S:Q954H|S:N969K|synSNP:C25000T	NA	NA		1.12	1.29	passed_qc	Assigned from designation hash.
hCoV-19/South_Korea/KDCA90283/2022|EPI_ISL_14017011|2022-06-25	bed500	bed5005c80ff970b5aecb479f4ae2650	B.1.1.529	B.1.1.529_1	86	S:T19I|del:21633:9|del:21765:6|S:G142D|S:V213G|S:G339D|S:S371F|S:S373P|S:S375F|S:T376A|S:D405N|S:R408S|S:K417N|S:N440K|S:L452R|S:S477N|S:T478K|S:E484A|S:F486V|S:Q498R|S:N501Y|S:Y505H|S:D614G|S:H655Y|S:N679K|S:P681H|S:N764K|S:D796Y|S:Q954H|S:N969K|synSNP:C25000T	NA	NA		1.12	1.29	passed_qc	Assigned from designation hash.
hCoV-19/South_Korea/KDCA90282/2022|EPI_ISL_14017010|2022-06-25	98a01c	98a01cd3a29038b86efeabc5543c60fc	B.1.1.529	B.1.1.529_2	51	S:T19I|del:21633:9|S:G142D|S:V213G|S:G339D|S:S371F|S:S373P|S:S375F|S:T376A|S:D405N|S:R408S|S:K417N|S:N440K|S:S477N|S:T478K|S:E484A|S:Q493R|S:Q498R|S:N501Y|S:Y505H|S:D614G|S:H655Y|S:N679K|S:P681H|S:N764K|S:D796Y|S:Q954H|S:N969K|synSNP:C25000T	NA	NA		1.12	1.29	passed_qc	Assigned from designation hash.
hCoV-19/South_Korea/KDCA90273/2022|EPI_ISL_14017004|2022-06-25	98a01c	98a01cd3a29038b86efeabc5543c60fc	B.1.1.529	B.1.1.529_2	51	S:T19I|del:21633:9|S:G142D|S:V213G|S:G339D|S:S371F|S:S373P|S:S375F|S:T376A|S:D405N|S:R408S|S:K417N|S:N440K|S:S477N|S:T478K|S:E484A|S:Q493R|S:Q498R|S:N501Y|S:Y505H|S:D614G|S:H655Y|S:N679K|S:P681H|S:N764K|S:D796Y|S:Q954H|S:N969K|synSNP:C25000T	NA	NA		1.12	1.29	passed_qc	Assigned from designation hash.
hCoV-19/South_Korea/KDCA90268/2022|EPI_ISL_14017000|2022-06-25	bed500	bed5005c80ff970b5aecb479f4ae2650	B.1.1.529	B.1.1.529_1	86	S:T19I|del:21633:9|del:21765:6|S:G142D|S:V213G|S:G339D|S:S371F|S:S373P|S:S375F|S:T376A|S:D405N|S:R408S|S:K417N|S:N440K|S:L452R|S:S477N|S:T478K|S:E484A|S:F486V|S:Q498R|S:N501Y|S:Y505H|S:D614G|S:H655Y|S:N679K|S:P681H|S:N764K|S:D796Y|S:Q954H|S:N969K|synSNP:C25000T	NA	NA		1.12	1.29	passed_qc	Assigned from designation hash.
hCoV-19/South_Korea/KDCA90260/2022|EPI_ISL_14016992|2022-06-24	38a427	38a4278efa94fe147f8f009b9f7b8ae7	BA.4.1	BA.4.1_1	5	S:V3G|S:T19I|del:21633:9|del:21765:6|S:G142D|S:V213G|S:G339D|S:S371F|S:S373P|S:S375F|S:T376A|S:D405N|S:R408S|S:K417N|S:N440K|S:L452R|S:S477N|S:T478K|S:E484A|S:F486V|S:Q498R|S:N501Y|S:Y505H|S:D614G|S:H655Y|S:N679K|S:P681H|S:N764K|S:D796Y|S:Q954H|S:N969K|synSNP:C25000T	NA	NA		1.12	1.29	passed_qc	Assigned from designation hash.
hCoV-19/South_Korea/KDCA90251/2022|EPI_ISL_14016985|2022-06-24	38723	0387230c158439bbdbc9e09a920349a3	BG.2	BG.2	1	S:T19I|del:21633:9|synSNP:C21721T|S:G142D|S:V213G|S:G339D|S:S371F|S:S373P|S:S375F|S:T376A|S:D405N|S:R408S|S:K417N|S:N440K|S:L452Q|S:S477N|S:T478K|S:E484A|S:Q493R|S:Q498R|S:N501Y|S:Y505H|S:D614G|S:H655Y|S:N679K|S:P681H|S:S704L|S:N764K|S:D796Y|S:Q954H|S:N969K|synSNP:C25000T|S:V1264L	NA	NA		1.12	1.29	passed_qc	Assigned from designation hash.
hCoV-19/South_Korea/KDCA90249/2022|EPI_ISL_14016983|2022-06-24	98a01c	98a01cd3a29038b86efeabc5543c60fc	B.1.1.529	B.1.1.529_2	51	S:T19I|del:21633:9|S:G142D|S:V213G|S:G339D|S:S371F|S:S373P|S:S375F|S:T376A|S:D405N|S:R408S|S:K417N|S:N440K|S:S477N|S:T478K|S:E484A|S:Q493R|S:Q498R|S:N501Y|S:Y505H|S:D614G|S:H655Y|S:N679K|S:P681H|S:N764K|S:D796Y|S:Q954H|S:N969K|synSNP:C25000T	NA	NA		1.12	1.29	passed_qc	Assigned from designation hash.
hCoV-19/South_Korea/KDCA90246/2022|EPI_ISL_14016980|2022-06-24	98a01c	98a01cd3a29038b86efeabc5543c60fc	B.1.1.529	B.1.1.529_2	51	S:T19I|del:21633:9|S:G142D|S:V213G|S:G339D|S:S371F|S:S373P|S:S375F|S:T376A|S:D405N|S:R408S|S:K417N|S:N440K|S:S477N|S:T478K|S:E484A|S:Q493R|S:Q498R|S:N501Y|S:Y505H|S:D614G|S:H655Y|S:N679K|S:P681H|S:N764K|S:D796Y|S:Q954H|S:N969K|synSNP:C25000T	NA	NA		1.12	1.29	passed_qc	Assigned from designation hash.
hCoV-19/South_Korea/KDCA90240/2022|EPI_ISL_14016975|2022-06-24	98a01c	98a01cd3a29038b86efeabc5543c60fc	B.1.1.529	B.1.1.529_2	51	S:T19I|del:21633:9|S:G142D|S:V213G|S:G339D|S:S371F|S:S373P|S:S375F|S:T376A|S:D405N|S:R408S|S:K417N|S:N440K|S:S477N|S:T478K|S:E484A|S:Q493R|S:Q498R|S:N501Y|S:Y505H|S:D614G|S:H655Y|S:N679K|S:P681H|S:N764K|S:D796Y|S:Q954H|S:N969K|synSNP:C25000T	NA	NA		1.12	1.29	passed_qc	Assigned from designation hash.
hCoV-19/South_Korea/KDCA90238/2022|EPI_ISL_14016973|2022-06-24	98a01c	98a01cd3a29038b86efeabc5543c60fc	B.1.1.529	B.1.1.529_2	51	S:T19I|del:21633:9|S:G142D|S:V213G|S:G339D|S:S371F|S:S373P|S:S375F|S:T376A|S:D405N|S:R408S|S:K417N|S:N440K|S:S477N|S:T478K|S:E484A|S:Q493R|S:Q498R|S:N501Y|S:Y505H|S:D614G|S:H655Y|S:N679K|S:P681H|S:N764K|S:D796Y|S:Q954H|S:N969K|synSNP:C25000T	NA	NA		1.12	1.29	passed_qc	Assigned from designation hash.
hCoV-19/South_Korea/KDCA90237/2022|EPI_ISL_14016972|2022-06-24	98a01c	98a01cd3a29038b86efeabc5543c60fc	B.1.1.529	B.1.1.529_2	51	S:T19I|del:21633:9|S:G142D|S:V213G|S:G339D|S:S371F|S:S373P|S:S375F|S:T376A|S:D405N|S:R408S|S:K417N|S:N440K|S:S477N|S:T478K|S:E484A|S:Q493R|S:Q498R|S:N501Y|S:Y505H|S:D614G|S:H655Y|S:N679K|S:P681H|S:N764K|S:D796Y|S:Q954H|S:N969K|synSNP:C25000T	NA	NA		1.12	1.29	passed_qc	Assigned from designation hash.
hCoV-19/South_Korea/KDCA90231/2022|EPI_ISL_14016968|2022-06-24	09e0fd	09e0fdf27e5e7c0362765215c4228aa7	BA.2.12.1	BA.2.12.1_1	3	S:T19I|del:21633:9|synSNP:C21721T|S:G142D|S:V213G|S:G339D|S:S371F|S:S373P|S:S375F|S:T376A|S:D405N|S:R408S|S:K417N|S:N440K|S:L452Q|S:S477N|S:T478K|S:E484A|S:Q493R|S:Q498R|S:N501Y|S:Y505H|S:D614G|S:H655Y|S:N679K|S:P681H|S:S704L|S:N764K|S:D796Y|S:Q954H|S:N969K|synSNP:C25000T	NA	NA		1.12	1.29	passed_qc	Assigned from designation hash.
hCoV-19/South_Korea/KDCA90228/2022|EPI_ISL_14016965|2022-06-24	bed500	bed5005c80ff970b5aecb479f4ae2650	B.1.1.529	B.1.1.529_1	86	S:T19I|del:21633:9|del:21765:6|S:G142D|S:V213G|S:G339D|S:S371F|S:S373P|S:S375F|S:T376A|S:D405N|S:R408S|S:K417N|S:N440K|S:L452R|S:S477N|S:T478K|S:E484A|S:F486V|S:Q498R|S:N501Y|S:Y505H|S:D614G|S:H655Y|S:N679K|S:P681H|S:N764K|S:D796Y|S:Q954H|S:N969K|synSNP:C25000T	NA	NA		1.12	1.29	passed_qc	Assigned from designation hash.
hCoV-19/South_Korea/KDCA90224/2022|EPI_ISL_14016962|2022-06-24	98a01c	98a01cd3a29038b86efeabc5543c60fc	B.1.1.529	B.1.1.529_2	51	S:T19I|del:21633:9|S:G142D|S:V213G|S:G339D|S:S371F|S:S373P|S:S375F|S:T376A|S:D405N|S:R408S|S:K417N|S:N440K|S:S477N|S:T478K|S:E484A|S:Q493R|S:Q498R|S:N501Y|S:Y505H|S:D614G|S:H655Y|S:N679K|S:P681H|S:N764K|S:D796Y|S:Q954H|S:N969K|synSNP:C25000T	NA	NA		1.12	1.29	passed_qc	Assigned from designation hash.
hCoV-19/South_Korea/KDCA90222/2022|EPI_ISL_14016961|2022-06-24	98a01c	98a01cd3a29038b86efeabc5543c60fc	B.1.1.529	B.1.1.529_2	51	S:T19I|del:21633:9|S:G142D|S:V213G|S:G339D|S:S371F|S:S373P|S:S375F|S:T376A|S:D405N|S:R408S|S:K417N|S:N440K|S:S477N|S:T478K|S:E484A|S:Q493R|S:Q498R|S:N501Y|S:Y505H|S:D614G|S:H655Y|S:N679K|S:P681H|S:N764K|S:D796Y|S:Q954H|S:N969K|synSNP:C25000T	NA	NA		1.12	1.29	passed_qc	Assigned from designation hash.
hCoV-19/South_Korea/KDCA90221/2022|EPI_ISL_14016960|2022-06-24	98a01c	98a01cd3a29038b86efeabc5543c60fc	B.1.1.529	B.1.1.529_2	51	S:T19I|del:21633:9|S:G142D|S:V213G|S:G339D|S:S371F|S:S373P|S:S375F|S:T376A|S:D405N|S:R408S|S:K417N|S:N440K|S:S477N|S:T478K|S:E484A|S:Q493R|S:Q498R|S:N501Y|S:Y505H|S:D614G|S:H655Y|S:N679K|S:P681H|S:N764K|S:D796Y|S:Q954H|S:N969K|synSNP:C25000T	NA	NA		1.12	1.29	passed_qc	Assigned from designation hash.
hCoV-19/South_Korea/KDCA90220/2022|EPI_ISL_14016959|2022-06-24	bed500	bed5005c80ff970b5aecb479f4ae2650	B.1.1.529	B.1.1.529_1	86	S:T19I|del:21633:9|del:21765:6|S:G142D|S:V213G|S:G339D|S:S371F|S:S373P|S:S375F|S:T376A|S:D405N|S:R408S|S:K417N|S:N440K|S:L452R|S:S477N|S:T478K|S:E484A|S:F486V|S:Q498R|S:N501Y|S:Y505H|S:D614G|S:H655Y|S:N679K|S:P681H|S:N764K|S:D796Y|S:Q954H|S:N969K|synSNP:C25000T	NA	NA		1.12	1.29	passed_qc	Assigned from designation hash.
hCoV-19/South_Korea/KDCA90219/2022|EPI_ISL_14016958|2022-06-24	98a01c	98a01cd3a29038b86efeabc5543c60fc	B.1.1.529	B.1.1.529_2	51	S:T19I|del:21633:9|S:G142D|S:V213G|S:G339D|S:S371F|S:S373P|S:S375F|S:T376A|S:D405N|S:R408S|S:K417N|S:N440K|S:S477N|S:T478K|S:E484A|S:Q493R|S:Q498R|S:N501Y|S:Y505H|S:D614G|S:H655Y|S:N679K|S:P681H|S:N764K|S:D796Y|S:Q954H|S:N969K|synSNP:C25000T	NA	NA		1.12	1.29	passed_qc	Assigned from designation hash.
hCoV-19/South_Korea/KDCA90218/2022|EPI_ISL_14016957|2022-06-24	09e0fd	09e0fdf27e5e7c0362765215c4228aa7	BA.2.12.1	BA.2.12.1_1	3	S:T19I|del:21633:9|synSNP:C21721T|S:G142D|S:V213G|S:G339D|S:S371F|S:S373P|S:S375F|S:T376A|S:D405N|S:R408S|S:K417N|S:N440K|S:L452Q|S:S477N|S:T478K|S:E484A|S:Q493R|S:Q498R|S:N501Y|S:Y505H|S:D614G|S:H655Y|S:N679K|S:P681H|S:S704L|S:N764K|S:D796Y|S:Q954H|S:N969K|synSNP:C25000T	NA	NA		1.12	1.29	passed_qc	Assigned from designation hash.
hCoV-19/South_Korea/KDCA90217/2022|EPI_ISL_14016956|2022-06-24	98a01c	98a01cd3a29038b86efeabc5543c60fc	B.1.1.529	B.1.1.529_2	51	S:T19I|del:21633:9|S:G142D|S:V213G|S:G339D|S:S371F|S:S373P|S:S375F|S:T376A|S:D405N|S:R408S|S:K417N|S:N440K|S:S477N|S:T478K|S:E484A|S:Q493R|S:Q498R|S:N501Y|S:Y505H|S:D614G|S:H655Y|S:N679K|S:P681H|S:N764K|S:D796Y|S:Q954H|S:N969K|synSNP:C25000T	NA	NA		1.12	1.29	passed_qc	Assigned from designation hash.
hCoV-19/South_Korea/KDCA90216/2022|EPI_ISL_14016955|2022-06-24	bed500	bed5005c80ff970b5aecb479f4ae2650	B.1.1.529	B.1.1.529_1	86	S:T19I|del:21633:9|del:21765:6|S:G142D|S:V213G|S:G339D|S:S371F|S:S373P|S:S375F|S:T376A|S:D405N|S:R408S|S:K417N|S:N440K|S:L452R|S:S477N|S:T478K|S:E484A|S:F486V|S:Q498R|S:N501Y|S:Y505H|S:D614G|S:H655Y|S:N679K|S:P681H|S:N764K|S:D796Y|S:Q954H|S:N969K|synSNP:C25000T	NA	NA		1.12	1.29	passed_qc	Assigned from designation hash.
hCoV-19/South_Korea/KDCA90215/2022|EPI_ISL_14016954|2022-06-24	bed500	bed5005c80ff970b5aecb479f4ae2650	B.1.1.529	B.1.1.529_1	86	S:T19I|del:21633:9|del:21765:6|S:G142D|S:V213G|S:G339D|S:S371F|S:S373P|S:S375F|S:T376A|S:D405N|S:R408S|S:K417N|S:N440K|S:L452R|S:S477N|S:T478K|S:E484A|S:F486V|S:Q498R|S:N501Y|S:Y505H|S:D614G|S:H655Y|S:N679K|S:P681H|S:N764K|S:D796Y|S:Q954H|S:N969K|synSNP:C25000T	NA	NA		1.12	1.29	passed_qc	Assigned from designation hash.
hCoV-19/South_Korea/KDCA90214/2022|EPI_ISL_14016953|2022-06-24	bed500	bed5005c80ff970b5aecb479f4ae2650	B.1.1.529	B.1.1.529_1	86	S:T19I|del:21633:9|del:21765:6|S:G142D|S:V213G|S:G339D|S:S371F|S:S373P|S:S375F|S:T376A|S:D405N|S:R408S|S:K417N|S:N440K|S:L452R|S:S477N|S:T478K|S:E484A|S:F486V|S:Q498R|S:N501Y|S:Y505H|S:D614G|S:H655Y|S:N679K|S:P681H|S:N764K|S:D796Y|S:Q954H|S:N969K|synSNP:C25000T	NA	NA		1.12	1.29	passed_qc	Assigned from designation hash.
hCoV-19/South_Korea/KDCA90213/2022|EPI_ISL_14016952|2022-06-24	98a01c	98a01cd3a29038b86efeabc5543c60fc	B.1.1.529	B.1.1.529_2	51	S:T19I|del:21633:9|S:G142D|S:V213G|S:G339D|S:S371F|S:S373P|S:S375F|S:T376A|S:D405N|S:R408S|S:K417N|S:N440K|S:S477N|S:T478K|S:E484A|S:Q493R|S:Q498R|S:N501Y|S:Y505H|S:D614G|S:H655Y|S:N679K|S:P681H|S:N764K|S:D796Y|S:Q954H|S:N969K|synSNP:C25000T	NA	NA		1.12	1.29	passed_qc	Assigned from designation hash.
hCoV-19/South_Korea/KDCA90212/2022|EPI_ISL_14016951|2022-06-24	98a01c	98a01cd3a29038b86efeabc5543c60fc	B.1.1.529	B.1.1.529_2	51	S:T19I|del:21633:9|S:G142D|S:V213G|S:G339D|S:S371F|S:S373P|S:S375F|S:T376A|S:D405N|S:R408S|S:K417N|S:N440K|S:S477N|S:T478K|S:E484A|S:Q493R|S:Q498R|S:N501Y|S:Y505H|S:D614G|S:H655Y|S:N679K|S:P681H|S:N764K|S:D796Y|S:Q954H|S:N969K|synSNP:C25000T	NA	NA		1.12	1.29	passed_qc	Assigned from designation hash.
hCoV-19/South_Korea/KDCA90211/2022|EPI_ISL_14016950|2022-06-24	98a01c	98a01cd3a29038b86efeabc5543c60fc	B.1.1.529	B.1.1.529_2	51	S:T19I|del:21633:9|S:G142D|S:V213G|S:G339D|S:S371F|S:S373P|S:S375F|S:T376A|S:D405N|S:R408S|S:K417N|S:N440K|S:S477N|S:T478K|S:E484A|S:Q493R|S:Q498R|S:N501Y|S:Y505H|S:D614G|S:H655Y|S:N679K|S:P681H|S:N764K|S:D796Y|S:Q954H|S:N969K|synSNP:C25000T	NA	NA		1.12	1.29	passed_qc	Assigned from designation hash.
hCoV-19/South_Korea/KDCA90210/2022|EPI_ISL_14016949|2022-06-24	98a01c	98a01cd3a29038b86efeabc5543c60fc	B.1.1.529	B.1.1.529_2	51	S:T19I|del:21633:9|S:G142D|S:V213G|S:G339D|S:S371F|S:S373P|S:S375F|S:T376A|S:D405N|S:R408S|S:K417N|S:N440K|S:S477N|S:T478K|S:E484A|S:Q493R|S:Q498R|S:N501Y|S:Y505H|S:D614G|S:H655Y|S:N679K|S:P681H|S:N764K|S:D796Y|S:Q954H|S:N969K|synSNP:C25000T	NA	NA		1.12	1.29	passed_qc	Assigned from designation hash.
hCoV-19/South_Korea/KDCA90209/2022|EPI_ISL_14016948|2022-06-24	bed500	bed5005c80ff970b5aecb479f4ae2650	B.1.1.529	B.1.1.529_1	86	S:T19I|del:21633:9|del:21765:6|S:G142D|S:V213G|S:G339D|S:S371F|S:S373P|S:S375F|S:T376A|S:D405N|S:R408S|S:K417N|S:N440K|S:L452R|S:S477N|S:T478K|S:E484A|S:F486V|S:Q498R|S:N501Y|S:Y505H|S:D614G|S:H655Y|S:N679K|S:P681H|S:N764K|S:D796Y|S:Q954H|S:N969K|synSNP:C25000T	NA	NA		1.12	1.29	passed_qc	Assigned from designation hash.
hCoV-19/South_Korea/KDCA90202/2022|EPI_ISL_14016944|2022-06-24	09e0fd	09e0fdf27e5e7c0362765215c4228aa7	BA.2.12.1	BA.2.12.1_1	3	S:T19I|del:21633:9|synSNP:C21721T|S:G142D|S:V213G|S:G339D|S:S371F|S:S373P|S:S375F|S:T376A|S:D405N|S:R408S|S:K417N|S:N440K|S:L452Q|S:S477N|S:T478K|S:E484A|S:Q493R|S:Q498R|S:N501Y|S:Y505H|S:D614G|S:H655Y|S:N679K|S:P681H|S:S704L|S:N764K|S:D796Y|S:Q954H|S:N969K|synSNP:C25000T	NA	NA		1.12	1.29	passed_qc	Assigned from designation hash.
hCoV-19/South_Korea/KDCA90198/2022|EPI_ISL_14016941|2022-06-24	126a97	126a97783b0b4dd51aa455c6e9fc1394	BA.2.36	BA.2.36	1	S:T19I|del:21633:9|S:I68T|S:G142D|S:V213G|S:G339D|S:S371F|S:S373P|S:S375F|S:T376A|S:D405N|S:R408S|synSNP:C22792T|S:K417N|S:N440K|S:S477N|S:T478K|S:E484A|S:Q493R|S:Q498R|S:N501Y|S:Y505H|S:D614G|S:H655Y|S:N679K|S:P681H|S:N764K|S:D796Y|S:Q954H|S:N969K|synSNP:C25000T	NA	NA		1.12	1.29	passed_qc	Assigned from designation hash.
hCoV-19/South_Korea/KDCA90196/2022|EPI_ISL_14016939|2022-06-24	7f39d4	7f39d4260f32b80ea65688f9e65e29ad	BA.4.1.1	BA.4.1.1	1	S:V3G|S:T19I|del:21633:9|del:21765:6|S:G142D|S:V213G|S:G339D|S:S371F|S:S373P|S:S375F|S:T376A|S:D405N|S:R408S|S:K417N|S:N440K|S:L452R|S:S477N|S:T478K|S:E484A|S:F486V|S:Q498R|S:N501Y|S:Y505H|S:D614G|S:H655Y|S:I670V|S:N679K|S:P681H|S:N764K|S:D796Y|S:Q954H|S:N969K|synSNP:C25000T	NA	NA		1.12	1.29	passed_qc	Assigned from designation hash.
hCoV-19/South_Korea/KDCA90185/2022|EPI_ISL_14016931|2022-06-24	09e0fd	09e0fdf27e5e7c0362765215c4228aa7	BA.2.12.1	BA.2.12.1_1	3	S:T19I|del:21633:9|synSNP:C21721T|S:G142D|S:V213G|S:G339D|S:S371F|S:S373P|S:S375F|S:T376A|S:D405N|S:R408S|S:K417N|S:N440K|S:L452Q|S:S477N|S:T478K|S:E484A|S:Q493R|S:Q498R|S:N501Y|S:Y505H|S:D614G|S:H655Y|S:N679K|S:P681H|S:S704L|S:N764K|S:D796Y|S:Q954H|S:N969K|synSNP:C25000T	NA	NA		1.12	1.29	passed_qc	Assigned from designation hash.
hCoV-19/South_Korea/KDCA90182/2022|EPI_ISL_14016929|2022-06-24	98a01c	98a01cd3a29038b86efeabc5543c60fc	B.1.1.529	B.1.1.529_2	51	S:T19I|del:21633:9|S:G142D|S:V213G|S:G339D|S:S371F|S:S373P|S:S375F|S:T376A|S:D405N|S:R408S|S:K417N|S:N440K|S:S477N|S:T478K|S:E484A|S:Q493R|S:Q498R|S:N501Y|S:Y505H|S:D614G|S:H655Y|S:N679K|S:P681H|S:N764K|S:D796Y|S:Q954H|S:N969K|synSNP:C25000T	NA	NA		1.12	1.29	passed_qc	Assigned from designation hash.
hCoV-19/South_Korea/KDCA90180/2022|EPI_ISL_14016927|2022-06-24	bed500	bed5005c80ff970b5aecb479f4ae2650	B.1.1.529	B.1.1.529_1	86	S:T19I|del:21633:9|del:21765:6|S:G142D|S:V213G|S:G339D|S:S371F|S:S373P|S:S375F|S:T376A|S:D405N|S:R408S|S:K417N|S:N440K|S:L452R|S:S477N|S:T478K|S:E484A|S:F486V|S:Q498R|S:N501Y|S:Y505H|S:D614G|S:H655Y|S:N679K|S:P681H|S:N764K|S:D796Y|S:Q954H|S:N969K|synSNP:C25000T	NA	NA		1.12	1.29	passed_qc	Assigned from designation hash.
hCoV-19/South_Korea/KDCA90177/2022|EPI_ISL_14016924|2022-06-24	98a01c	98a01cd3a29038b86efeabc5543c60fc	B.1.1.529	B.1.1.529_2	51	S:T19I|del:21633:9|S:G142D|S:V213G|S:G339D|S:S371F|S:S373P|S:S375F|S:T376A|S:D405N|S:R408S|S:K417N|S:N440K|S:S477N|S:T478K|S:E484A|S:Q493R|S:Q498R|S:N501Y|S:Y505H|S:D614G|S:H655Y|S:N679K|S:P681H|S:N764K|S:D796Y|S:Q954H|S:N969K|synSNP:C25000T	NA	NA		1.12	1.29	passed_qc	Assigned from designation hash.
hCoV-19/South_Korea/KDCA90168/2022|EPI_ISL_14016917|2022-06-24	bed500	bed5005c80ff970b5aecb479f4ae2650	B.1.1.529	B.1.1.529_1	86	S:T19I|del:21633:9|del:21765:6|S:G142D|S:V213G|S:G339D|S:S371F|S:S373P|S:S375F|S:T376A|S:D405N|S:R408S|S:K417N|S:N440K|S:L452R|S:S477N|S:T478K|S:E484A|S:F486V|S:Q498R|S:N501Y|S:Y505H|S:D614G|S:H655Y|S:N679K|S:P681H|S:N764K|S:D796Y|S:Q954H|S:N969K|synSNP:C25000T	NA	NA		1.12	1.29	passed_qc	Assigned from designation hash.
hCoV-19/South_Korea/KDCA90167/2022|EPI_ISL_14016916|2022-06-24	98a01c	98a01cd3a29038b86efeabc5543c60fc	B.1.1.529	B.1.1.529_2	51	S:T19I|del:21633:9|S:G142D|S:V213G|S:G339D|S:S371F|S:S373P|S:S375F|S:T376A|S:D405N|S:R408S|S:K417N|S:N440K|S:S477N|S:T478K|S:E484A|S:Q493R|S:Q498R|S:N501Y|S:Y505H|S:D614G|S:H655Y|S:N679K|S:P681H|S:N764K|S:D796Y|S:Q954H|S:N969K|synSNP:C25000T	NA	NA		1.12	1.29	passed_qc	Assigned from designation hash.
hCoV-19/South_Korea/KDCA90166/2022|EPI_ISL_14016915|2022-06-24	bed500	bed5005c80ff970b5aecb479f4ae2650	B.1.1.529	B.1.1.529_1	86	S:T19I|del:21633:9|del:21765:6|S:G142D|S:V213G|S:G339D|S:S371F|S:S373P|S:S375F|S:T376A|S:D405N|S:R408S|S:K417N|S:N440K|S:L452R|S:S477N|S:T478K|S:E484A|S:F486V|S:Q498R|S:N501Y|S:Y505H|S:D614G|S:H655Y|S:N679K|S:P681H|S:N764K|S:D796Y|S:Q954H|S:N969K|synSNP:C25000T	NA	NA		1.12	1.29	passed_qc	Assigned from designation hash.
hCoV-19/South_Korea/KDCA90164/2022|EPI_ISL_14016913|2022-06-24	7f39d4	7f39d4260f32b80ea65688f9e65e29ad	BA.4.1.1	BA.4.1.1	1	S:V3G|S:T19I|del:21633:9|del:21765:6|S:G142D|S:V213G|S:G339D|S:S371F|S:S373P|S:S375F|S:T376A|S:D405N|S:R408S|S:K417N|S:N440K|S:L452R|S:S477N|S:T478K|S:E484A|S:F486V|S:Q498R|S:N501Y|S:Y505H|S:D614G|S:H655Y|S:I670V|S:N679K|S:P681H|S:N764K|S:D796Y|S:Q954H|S:N969K|synSNP:C25000T	NA	NA		1.12	1.29	passed_qc	Assigned from designation hash.
hCoV-19/South_Korea/KDCA90163/2022|EPI_ISL_14016912|2022-06-24	bed500	bed5005c80ff970b5aecb479f4ae2650	B.1.1.529	B.1.1.529_1	86	S:T19I|del:21633:9|del:21765:6|S:G142D|S:V213G|S:G339D|S:S371F|S:S373P|S:S375F|S:T376A|S:D405N|S:R408S|S:K417N|S:N440K|S:L452R|S:S477N|S:T478K|S:E484A|S:F486V|S:Q498R|S:N501Y|S:Y505H|S:D614G|S:H655Y|S:N679K|S:P681H|S:N764K|S:D796Y|S:Q954H|S:N969K|synSNP:C25000T	NA	NA		1.12	1.29	passed_qc	Assigned from designation hash.
hCoV-19/South_Korea/KDCA90162/2022|EPI_ISL_14016911|2022-06-24	bed500	bed5005c80ff970b5aecb479f4ae2650	B.1.1.529	B.1.1.529_1	86	S:T19I|del:21633:9|del:21765:6|S:G142D|S:V213G|S:G339D|S:S371F|S:S373P|S:S375F|S:T376A|S:D405N|S:R408S|S:K417N|S:N440K|S:L452R|S:S477N|S:T478K|S:E484A|S:F486V|S:Q498R|S:N501Y|S:Y505H|S:D614G|S:H655Y|S:N679K|S:P681H|S:N764K|S:D796Y|S:Q954H|S:N969K|synSNP:C25000T	NA	NA		1.12	1.29	passed_qc	Assigned from designation hash.
hCoV-19/South_Korea/KDCA90159/2022|EPI_ISL_14016910|2022-06-24	bed500	bed5005c80ff970b5aecb479f4ae2650	B.1.1.529	B.1.1.529_1	86	S:T19I|del:21633:9|del:21765:6|S:G142D|S:V213G|S:G339D|S:S371F|S:S373P|S:S375F|S:T376A|S:D405N|S:R408S|S:K417N|S:N440K|S:L452R|S:S477N|S:T478K|S:E484A|S:F486V|S:Q498R|S:N501Y|S:Y505H|S:D614G|S:H655Y|S:N679K|S:P681H|S:N764K|S:D796Y|S:Q954H|S:N969K|synSNP:C25000T	NA	NA		1.12	1.29	passed_qc	Assigned from designation hash.
hCoV-19/South_Korea/KDCA90158/2022|EPI_ISL_14016909|2022-06-24	09e0fd	09e0fdf27e5e7c0362765215c4228aa7	BA.2.12.1	BA.2.12.1_1	3	S:T19I|del:21633:9|synSNP:C21721T|S:G142D|S:V213G|S:G339D|S:S371F|S:S373P|S:S375F|S:T376A|S:D405N|S:R408S|S:K417N|S:N440K|S:L452Q|S:S477N|S:T478K|S:E484A|S:Q493R|S:Q498R|S:N501Y|S:Y505H|S:D614G|S:H655Y|S:N679K|S:P681H|S:S704L|S:N764K|S:D796Y|S:Q954H|S:N969K|synSNP:C25000T	NA	NA		1.12	1.29	passed_qc	Assigned from designation hash.
hCoV-19/South_Korea/KDCA90157/2022|EPI_ISL_14016908|2022-06-24	bed500	bed5005c80ff970b5aecb479f4ae2650	B.1.1.529	B.1.1.529_1	86	S:T19I|del:21633:9|del:21765:6|S:G142D|S:V213G|S:G339D|S:S371F|S:S373P|S:S375F|S:T376A|S:D405N|S:R408S|S:K417N|S:N440K|S:L452R|S:S477N|S:T478K|S:E484A|S:F486V|S:Q498R|S:N501Y|S:Y505H|S:D614G|S:H655Y|S:N679K|S:P681H|S:N764K|S:D796Y|S:Q954H|S:N969K|synSNP:C25000T	NA	NA		1.12	1.29	passed_qc	Assigned from designation hash.
hCoV-19/South_Korea/KDCA90156/2022|EPI_ISL_14016907|2022-06-24	bed500	bed5005c80ff970b5aecb479f4ae2650	B.1.1.529	B.1.1.529_1	86	S:T19I|del:21633:9|del:21765:6|S:G142D|S:V213G|S:G339D|S:S371F|S:S373P|S:S375F|S:T376A|S:D405N|S:R408S|S:K417N|S:N440K|S:L452R|S:S477N|S:T478K|S:E484A|S:F486V|S:Q498R|S:N501Y|S:Y505H|S:D614G|S:H655Y|S:N679K|S:P681H|S:N764K|S:D796Y|S:Q954H|S:N969K|synSNP:C25000T	NA	NA		1.12	1.29	passed_qc	Assigned from designation hash.
hCoV-19/South_Korea/KDCA90151/2022|EPI_ISL_14016902|2022-06-24	98a01c	98a01cd3a29038b86efeabc5543c60fc	B.1.1.529	B.1.1.529_2	51	S:T19I|del:21633:9|S:G142D|S:V213G|S:G339D|S:S371F|S:S373P|S:S375F|S:T376A|S:D405N|S:R408S|S:K417N|S:N440K|S:S477N|S:T478K|S:E484A|S:Q493R|S:Q498R|S:N501Y|S:Y505H|S:D614G|S:H655Y|S:N679K|S:P681H|S:N764K|S:D796Y|S:Q954H|S:N969K|synSNP:C25000T	NA	NA		1.12	1.29	passed_qc	Assigned from designation hash.
hCoV-19/South_Korea/KDCA90144/2022|EPI_ISL_14016897|2022-06-24	98a01c	98a01cd3a29038b86efeabc5543c60fc	B.1.1.529	B.1.1.529_2	51	S:T19I|del:21633:9|S:G142D|S:V213G|S:G339D|S:S371F|S:S373P|S:S375F|S:T376A|S:D405N|S:R408S|S:K417N|S:N440K|S:S477N|S:T478K|S:E484A|S:Q493R|S:Q498R|S:N501Y|S:Y505H|S:D614G|S:H655Y|S:N679K|S:P681H|S:N764K|S:D796Y|S:Q954H|S:N969K|synSNP:C25000T	NA	NA		1.12	1.29	passed_qc	Assigned from designation hash.
hCoV-19/South_Korea/KDCA90143/2022|EPI_ISL_14016896|2022-06-24	38a427	38a4278efa94fe147f8f009b9f7b8ae7	BA.4.1	BA.4.1_1	5	S:V3G|S:T19I|del:21633:9|del:21765:6|S:G142D|S:V213G|S:G339D|S:S371F|S:S373P|S:S375F|S:T376A|S:D405N|S:R408S|S:K417N|S:N440K|S:L452R|S:S477N|S:T478K|S:E484A|S:F486V|S:Q498R|S:N501Y|S:Y505H|S:D614G|S:H655Y|S:N679K|S:P681H|S:N764K|S:D796Y|S:Q954H|S:N969K|synSNP:C25000T	NA	NA		1.12	1.29	passed_qc	Assigned from designation hash.
hCoV-19/South_Korea/KDCA90142/2022|EPI_ISL_14016895|2022-06-24	38a427	38a4278efa94fe147f8f009b9f7b8ae7	BA.4.1	BA.4.1_1	5	S:V3G|S:T19I|del:21633:9|del:21765:6|S:G142D|S:V213G|S:G339D|S:S371F|S:S373P|S:S375F|S:T376A|S:D405N|S:R408S|S:K417N|S:N440K|S:L452R|S:S477N|S:T478K|S:E484A|S:F486V|S:Q498R|S:N501Y|S:Y505H|S:D614G|S:H655Y|S:N679K|S:P681H|S:N764K|S:D796Y|S:Q954H|S:N969K|synSNP:C25000T	NA	NA		1.12	1.29	passed_qc	Assigned from designation hash.
hCoV-19/South_Korea/KDCA90141/2022|EPI_ISL_14016894|2022-06-24	bed500	bed5005c80ff970b5aecb479f4ae2650	B.1.1.529	B.1.1.529_1	86	S:T19I|del:21633:9|del:21765:6|S:G142D|S:V213G|S:G339D|S:S371F|S:S373P|S:S375F|S:T376A|S:D405N|S:R408S|S:K417N|S:N440K|S:L452R|S:S477N|S:T478K|S:E484A|S:F486V|S:Q498R|S:N501Y|S:Y505H|S:D614G|S:H655Y|S:N679K|S:P681H|S:N764K|S:D796Y|S:Q954H|S:N969K|synSNP:C25000T	NA	NA		1.12	1.29	passed_qc	Assigned from designation hash.
hCoV-19/South_Korea/KDCA90140/2022|EPI_ISL_14016893|2022-06-24	bed500	bed5005c80ff970b5aecb479f4ae2650	B.1.1.529	B.1.1.529_1	86	S:T19I|del:21633:9|del:21765:6|S:G142D|S:V213G|S:G339D|S:S371F|S:S373P|S:S375F|S:T376A|S:D405N|S:R408S|S:K417N|S:N440K|S:L452R|S:S477N|S:T478K|S:E484A|S:F486V|S:Q498R|S:N501Y|S:Y505H|S:D614G|S:H655Y|S:N679K|S:P681H|S:N764K|S:D796Y|S:Q954H|S:N969K|synSNP:C25000T	NA	NA		1.12	1.29	passed_qc	Assigned from designation hash.
hCoV-19/South_Korea/KDCA90139/2022|EPI_ISL_14016892|2022-06-24	bed500	bed5005c80ff970b5aecb479f4ae2650	B.1.1.529	B.1.1.529_1	86	S:T19I|del:21633:9|del:21765:6|S:G142D|S:V213G|S:G339D|S:S371F|S:S373P|S:S375F|S:T376A|S:D405N|S:R408S|S:K417N|S:N440K|S:L452R|S:S477N|S:T478K|S:E484A|S:F486V|S:Q498R|S:N501Y|S:Y505H|S:D614G|S:H655Y|S:N679K|S:P681H|S:N764K|S:D796Y|S:Q954H|S:N969K|synSNP:C25000T	NA	NA		1.12	1.29	passed_qc	Assigned from designation hash.
hCoV-19/South_Korea/KDCA90123/2022|EPI_ISL_14016882|2022-06-23	98a01c	98a01cd3a29038b86efeabc5543c60fc	B.1.1.529	B.1.1.529_2	51	S:T19I|del:21633:9|S:G142D|S:V213G|S:G339D|S:S371F|S:S373P|S:S375F|S:T376A|S:D405N|S:R408S|S:K417N|S:N440K|S:S477N|S:T478K|S:E484A|S:Q493R|S:Q498R|S:N501Y|S:Y505H|S:D614G|S:H655Y|S:N679K|S:P681H|S:N764K|S:D796Y|S:Q954H|S:N969K|synSNP:C25000T	NA	NA		1.12	1.29	passed_qc	Assigned from designation hash.
hCoV-19/South_Korea/KDCA90117/2022|EPI_ISL_14016876|2022-06-23	98a01c	98a01cd3a29038b86efeabc5543c60fc	B.1.1.529	B.1.1.529_2	51	S:T19I|del:21633:9|S:G142D|S:V213G|S:G339D|S:S371F|S:S373P|S:S375F|S:T376A|S:D405N|S:R408S|S:K417N|S:N440K|S:S477N|S:T478K|S:E484A|S:Q493R|S:Q498R|S:N501Y|S:Y505H|S:D614G|S:H655Y|S:N679K|S:P681H|S:N764K|S:D796Y|S:Q954H|S:N969K|synSNP:C25000T	NA	NA		1.12	1.29	passed_qc	Assigned from designation hash.
hCoV-19/South_Korea/KDCA90111/2022|EPI_ISL_14016871|2022-06-23	527b8d	527b8d1b34cc62cc09377227fdf74239	B.1.1.529.5.2.1	B.1.1.529.5.2.1_1	4	S:T19I|del:21633:9|del:21765:6|S:G142D|S:V213G|S:G339D|S:S371F|S:S373P|S:S375F|S:T376A|S:D405N|S:R408S|S:K417N|S:N440K|S:L452R|S:S477N|S:T478K|S:E484A|S:F486V|S:Q498R|S:N501Y|S:Y505H|S:D614G|S:H655Y|S:N679K|S:P681H|S:N764K|S:D796Y|S:Q954H|S:N969K|S:A1020S|synSNP:C25000T	NA	NA		1.12	1.29	passed_qc	Assigned from designation hash.
hCoV-19/South_Korea/KDCA90106/2022|EPI_ISL_14016870|2022-06-23	bed500	bed5005c80ff970b5aecb479f4ae2650	B.1.1.529	B.1.1.529_1	86	S:T19I|del:21633:9|del:21765:6|S:G142D|S:V213G|S:G339D|S:S371F|S:S373P|S:S375F|S:T376A|S:D405N|S:R408S|S:K417N|S:N440K|S:L452R|S:S477N|S:T478K|S:E484A|S:F486V|S:Q498R|S:N501Y|S:Y505H|S:D614G|S:H655Y|S:N679K|S:P681H|S:N764K|S:D796Y|S:Q954H|S:N969K|synSNP:C25000T	NA	NA		1.12	1.29	passed_qc	Assigned from designation hash.
hCoV-19/South_Korea/KDCA90104/2022|EPI_ISL_14016868|2022-06-23	38723	0387230c158439bbdbc9e09a920349a3	BG.2	BG.2	1	S:T19I|del:21633:9|synSNP:C21721T|S:G142D|S:V213G|S:G339D|S:S371F|S:S373P|S:S375F|S:T376A|S:D405N|S:R408S|S:K417N|S:N440K|S:L452Q|S:S477N|S:T478K|S:E484A|S:Q493R|S:Q498R|S:N501Y|S:Y505H|S:D614G|S:H655Y|S:N679K|S:P681H|S:S704L|S:N764K|S:D796Y|S:Q954H|S:N969K|synSNP:C25000T|S:V1264L	NA	NA		1.12	1.29	passed_qc	Assigned from designation hash.
hCoV-19/South_Korea/KDCA90103/2022|EPI_ISL_14016867|2022-06-23	bed500	bed5005c80ff970b5aecb479f4ae2650	B.1.1.529	B.1.1.529_1	86	S:T19I|del:21633:9|del:21765:6|S:G142D|S:V213G|S:G339D|S:S371F|S:S373P|S:S375F|S:T376A|S:D405N|S:R408S|S:K417N|S:N440K|S:L452R|S:S477N|S:T478K|S:E484A|S:F486V|S:Q498R|S:N501Y|S:Y505H|S:D614G|S:H655Y|S:N679K|S:P681H|S:N764K|S:D796Y|S:Q954H|S:N969K|synSNP:C25000T	NA	NA		1.12	1.29	passed_qc	Assigned from designation hash.
hCoV-19/South_Korea/KDCA90102/2022|EPI_ISL_14016866|2022-06-23	bed500	bed5005c80ff970b5aecb479f4ae2650	B.1.1.529	B.1.1.529_1	86	S:T19I|del:21633:9|del:21765:6|S:G142D|S:V213G|S:G339D|S:S371F|S:S373P|S:S375F|S:T376A|S:D405N|S:R408S|S:K417N|S:N440K|S:L452R|S:S477N|S:T478K|S:E484A|S:F486V|S:Q498R|S:N501Y|S:Y505H|S:D614G|S:H655Y|S:N679K|S:P681H|S:N764K|S:D796Y|S:Q954H|S:N969K|synSNP:C25000T	NA	NA		1.12	1.29	passed_qc	Assigned from designation hash.
hCoV-19/South_Korea/KDCA90097/2022|EPI_ISL_14016863|2022-06-23	98a01c	98a01cd3a29038b86efeabc5543c60fc	B.1.1.529	B.1.1.529_2	51	S:T19I|del:21633:9|S:G142D|S:V213G|S:G339D|S:S371F|S:S373P|S:S375F|S:T376A|S:D405N|S:R408S|S:K417N|S:N440K|S:S477N|S:T478K|S:E484A|S:Q493R|S:Q498R|S:N501Y|S:Y505H|S:D614G|S:H655Y|S:N679K|S:P681H|S:N764K|S:D796Y|S:Q954H|S:N969K|synSNP:C25000T	NA	NA		1.12	1.29	passed_qc	Assigned from designation hash.
hCoV-19/South_Korea/KDCA90096/2022|EPI_ISL_14016862|2022-06-23	bed500	bed5005c80ff970b5aecb479f4ae2650	B.1.1.529	B.1.1.529_1	86	S:T19I|del:21633:9|del:21765:6|S:G142D|S:V213G|S:G339D|S:S371F|S:S373P|S:S375F|S:T376A|S:D405N|S:R408S|S:K417N|S:N440K|S:L452R|S:S477N|S:T478K|S:E484A|S:F486V|S:Q498R|S:N501Y|S:Y505H|S:D614G|S:H655Y|S:N679K|S:P681H|S:N764K|S:D796Y|S:Q954H|S:N969K|synSNP:C25000T	NA	NA		1.12	1.29	passed_qc	Assigned from designation hash.
hCoV-19/South_Korea/KDCA90095/2022|EPI_ISL_14016861|2022-06-23	dd6359	dd6359af9f4a2cb8d6e19c1a0eebe88c	BA.5.1.3	BA.5.1.3	1	S:T19I|del:21633:9|del:21765:6|S:G142D|S:V213G|S:V289I|S:G339D|S:S371F|S:S373P|S:S375F|S:T376A|S:D405N|S:R408S|S:K417N|S:N440K|S:L452R|S:S477N|S:T478K|S:E484A|S:F486V|S:Q498R|S:N501Y|S:Y505H|S:D614G|S:H655Y|S:N679K|S:P681H|S:N764K|S:D796Y|S:Q954H|S:N969K|synSNP:C25000T	NA	NA		1.12	1.29	passed_qc	Assigned from designation hash.
hCoV-19/South_Korea/KDCA90093/2022|EPI_ISL_14016860|2022-06-23	bed500	bed5005c80ff970b5aecb479f4ae2650	B.1.1.529	B.1.1.529_1	86	S:T19I|del:21633:9|del:21765:6|S:G142D|S:V213G|S:G339D|S:S371F|S:S373P|S:S375F|S:T376A|S:D405N|S:R408S|S:K417N|S:N440K|S:L452R|S:S477N|S:T478K|S:E484A|S:F486V|S:Q498R|S:N501Y|S:Y505H|S:D614G|S:H655Y|S:N679K|S:P681H|S:N764K|S:D796Y|S:Q954H|S:N969K|synSNP:C25000T	NA	NA		1.12	1.29	passed_qc	Assigned from designation hash.
hCoV-19/South_Korea/KDCA90092/2022|EPI_ISL_14016859|2022-06-23	98a01c	98a01cd3a29038b86efeabc5543c60fc	B.1.1.529	B.1.1.529_2	51	S:T19I|del:21633:9|S:G142D|S:V213G|S:G339D|S:S371F|S:S373P|S:S375F|S:T376A|S:D405N|S:R408S|S:K417N|S:N440K|S:S477N|S:T478K|S:E484A|S:Q493R|S:Q498R|S:N501Y|S:Y505H|S:D614G|S:H655Y|S:N679K|S:P681H|S:N764K|S:D796Y|S:Q954H|S:N969K|synSNP:C25000T	NA	NA		1.12	1.29	passed_qc	Assigned from designation hash.
hCoV-19/South_Korea/KDCA90091/2022|EPI_ISL_14016858|2022-06-23	98a01c	98a01cd3a29038b86efeabc5543c60fc	B.1.1.529	B.1.1.529_2	51	S:T19I|del:21633:9|S:G142D|S:V213G|S:G339D|S:S371F|S:S373P|S:S375F|S:T376A|S:D405N|S:R408S|S:K417N|S:N440K|S:S477N|S:T478K|S:E484A|S:Q493R|S:Q498R|S:N501Y|S:Y505H|S:D614G|S:H655Y|S:N679K|S:P681H|S:N764K|S:D796Y|S:Q954H|S:N969K|synSNP:C25000T	NA	NA		1.12	1.29	passed_qc	Assigned from designation hash.
hCoV-19/South_Korea/KDCA90089/2022|EPI_ISL_14016856|2022-06-23	bed500	bed5005c80ff970b5aecb479f4ae2650	B.1.1.529	B.1.1.529_1	86	S:T19I|del:21633:9|del:21765:6|S:G142D|S:V213G|S:G339D|S:S371F|S:S373P|S:S375F|S:T376A|S:D405N|S:R408S|S:K417N|S:N440K|S:L452R|S:S477N|S:T478K|S:E484A|S:F486V|S:Q498R|S:N501Y|S:Y505H|S:D614G|S:H655Y|S:N679K|S:P681H|S:N764K|S:D796Y|S:Q954H|S:N969K|synSNP:C25000T	NA	NA		1.12	1.29	passed_qc	Assigned from designation hash.
hCoV-19/South_Korea/KDCA90087/2022|EPI_ISL_14016854|2022-06-23	bed500	bed5005c80ff970b5aecb479f4ae2650	B.1.1.529	B.1.1.529_1	86	S:T19I|del:21633:9|del:21765:6|S:G142D|S:V213G|S:G339D|S:S371F|S:S373P|S:S375F|S:T376A|S:D405N|S:R408S|S:K417N|S:N440K|S:L452R|S:S477N|S:T478K|S:E484A|S:F486V|S:Q498R|S:N501Y|S:Y505H|S:D614G|S:H655Y|S:N679K|S:P681H|S:N764K|S:D796Y|S:Q954H|S:N969K|synSNP:C25000T	NA	NA		1.12	1.29	passed_qc	Assigned from designation hash.
hCoV-19/South_Korea/KDCA90085/2022|EPI_ISL_14016852|2022-06-23	98a01c	98a01cd3a29038b86efeabc5543c60fc	B.1.1.529	B.1.1.529_2	51	S:T19I|del:21633:9|S:G142D|S:V213G|S:G339D|S:S371F|S:S373P|S:S375F|S:T376A|S:D405N|S:R408S|S:K417N|S:N440K|S:S477N|S:T478K|S:E484A|S:Q493R|S:Q498R|S:N501Y|S:Y505H|S:D614G|S:H655Y|S:N679K|S:P681H|S:N764K|S:D796Y|S:Q954H|S:N969K|synSNP:C25000T	NA	NA		1.12	1.29	passed_qc	Assigned from designation hash.
hCoV-19/South_Korea/KDCA90070/2022|EPI_ISL_14016842|2022-06-23	98a01c	98a01cd3a29038b86efeabc5543c60fc	B.1.1.529	B.1.1.529_2	51	S:T19I|del:21633:9|S:G142D|S:V213G|S:G339D|S:S371F|S:S373P|S:S375F|S:T376A|S:D405N|S:R408S|S:K417N|S:N440K|S:S477N|S:T478K|S:E484A|S:Q493R|S:Q498R|S:N501Y|S:Y505H|S:D614G|S:H655Y|S:N679K|S:P681H|S:N764K|S:D796Y|S:Q954H|S:N969K|synSNP:C25000T	NA	NA		1.12	1.29	passed_qc	Assigned from designation hash.
hCoV-19/South_Korea/KDCA90063/2022|EPI_ISL_14016841|2022-06-23	bed500	bed5005c80ff970b5aecb479f4ae2650	B.1.1.529	B.1.1.529_1	86	S:T19I|del:21633:9|del:21765:6|S:G142D|S:V213G|S:G339D|S:S371F|S:S373P|S:S375F|S:T376A|S:D405N|S:R408S|S:K417N|S:N440K|S:L452R|S:S477N|S:T478K|S:E484A|S:F486V|S:Q498R|S:N501Y|S:Y505H|S:D614G|S:H655Y|S:N679K|S:P681H|S:N764K|S:D796Y|S:Q954H|S:N969K|synSNP:C25000T	NA	NA		1.12	1.29	passed_qc	Assigned from designation hash.
hCoV-19/South_Korea/KDCA90062/2022|EPI_ISL_14016840|2022-06-23	bed500	bed5005c80ff970b5aecb479f4ae2650	B.1.1.529	B.1.1.529_1	86	S:T19I|del:21633:9|del:21765:6|S:G142D|S:V213G|S:G339D|S:S371F|S:S373P|S:S375F|S:T376A|S:D405N|S:R408S|S:K417N|S:N440K|S:L452R|S:S477N|S:T478K|S:E484A|S:F486V|S:Q498R|S:N501Y|S:Y505H|S:D614G|S:H655Y|S:N679K|S:P681H|S:N764K|S:D796Y|S:Q954H|S:N969K|synSNP:C25000T	NA	NA		1.12	1.29	passed_qc	Assigned from designation hash.
hCoV-19/South_Korea/KDCA90061/2022|EPI_ISL_14016839|2022-06-23	bed500	bed5005c80ff970b5aecb479f4ae2650	B.1.1.529	B.1.1.529_1	86	S:T19I|del:21633:9|del:21765:6|S:G142D|S:V213G|S:G339D|S:S371F|S:S373P|S:S375F|S:T376A|S:D405N|S:R408S|S:K417N|S:N440K|S:L452R|S:S477N|S:T478K|S:E484A|S:F486V|S:Q498R|S:N501Y|S:Y505H|S:D614G|S:H655Y|S:N679K|S:P681H|S:N764K|S:D796Y|S:Q954H|S:N969K|synSNP:C25000T	NA	NA		1.12	1.29	passed_qc	Assigned from designation hash.
hCoV-19/South_Korea/KDCA90060/2022|EPI_ISL_14016838|2022-06-23	98a01c	98a01cd3a29038b86efeabc5543c60fc	B.1.1.529	B.1.1.529_2	51	S:T19I|del:21633:9|S:G142D|S:V213G|S:G339D|S:S371F|S:S373P|S:S375F|S:T376A|S:D405N|S:R408S|S:K417N|S:N440K|S:S477N|S:T478K|S:E484A|S:Q493R|S:Q498R|S:N501Y|S:Y505H|S:D614G|S:H655Y|S:N679K|S:P681H|S:N764K|S:D796Y|S:Q954H|S:N969K|synSNP:C25000T	NA	NA		1.12	1.29	passed_qc	Assigned from designation hash.
hCoV-19/South_Korea/KDCA90057/2022|EPI_ISL_14016835|2022-06-23	98a01c	98a01cd3a29038b86efeabc5543c60fc	B.1.1.529	B.1.1.529_2	51	S:T19I|del:21633:9|S:G142D|S:V213G|S:G339D|S:S371F|S:S373P|S:S375F|S:T376A|S:D405N|S:R408S|S:K417N|S:N440K|S:S477N|S:T478K|S:E484A|S:Q493R|S:Q498R|S:N501Y|S:Y505H|S:D614G|S:H655Y|S:N679K|S:P681H|S:N764K|S:D796Y|S:Q954H|S:N969K|synSNP:C25000T	NA	NA		1.12	1.29	passed_qc	Assigned from designation hash.
hCoV-19/South_Korea/KDCA90051/2022|EPI_ISL_14016829|2022-06-22	5242bd	5242bd71ce86c228cb192058274059f2	BA.2	BA.2_32	2	S:T19I|del:21633:9|S:G142D|S:V213G|S:G339D|S:S371F|S:S373P|S:S375F|S:T376A|S:D405N|S:R408S|S:K417T|S:N440K|S:S477N|S:T478K|S:E484A|S:Q493R|S:Q498R|S:N501Y|S:Y505H|S:D614G|S:H655Y|S:N679K|S:P681H|S:N764K|S:D796Y|S:Q954H|S:N969K|synSNP:C25000T	NA	NA		1.12	1.29	passed_qc	Assigned from designation hash.
hCoV-19/South_Korea/KDCA90043/2022|EPI_ISL_14016821|2022-06-22	bed500	bed5005c80ff970b5aecb479f4ae2650	B.1.1.529	B.1.1.529_1	86	S:T19I|del:21633:9|del:21765:6|S:G142D|S:V213G|S:G339D|S:S371F|S:S373P|S:S375F|S:T376A|S:D405N|S:R408S|S:K417N|S:N440K|S:L452R|S:S477N|S:T478K|S:E484A|S:F486V|S:Q498R|S:N501Y|S:Y505H|S:D614G|S:H655Y|S:N679K|S:P681H|S:N764K|S:D796Y|S:Q954H|S:N969K|synSNP:C25000T	NA	NA		1.12	1.29	passed_qc	Assigned from designation hash.
hCoV-19/South_Korea/KDCA90041/2022|EPI_ISL_14016819|2022-06-22	bed500	bed5005c80ff970b5aecb479f4ae2650	B.1.1.529	B.1.1.529_1	86	S:T19I|del:21633:9|del:21765:6|S:G142D|S:V213G|S:G339D|S:S371F|S:S373P|S:S375F|S:T376A|S:D405N|S:R408S|S:K417N|S:N440K|S:L452R|S:S477N|S:T478K|S:E484A|S:F486V|S:Q498R|S:N501Y|S:Y505H|S:D614G|S:H655Y|S:N679K|S:P681H|S:N764K|S:D796Y|S:Q954H|S:N969K|synSNP:C25000T	NA	NA		1.12	1.29	passed_qc	Assigned from designation hash.
hCoV-19/South_Korea/KDCA90039/2022|EPI_ISL_14016817|2022-06-22	bed500	bed5005c80ff970b5aecb479f4ae2650	B.1.1.529	B.1.1.529_1	86	S:T19I|del:21633:9|del:21765:6|S:G142D|S:V213G|S:G339D|S:S371F|S:S373P|S:S375F|S:T376A|S:D405N|S:R408S|S:K417N|S:N440K|S:L452R|S:S477N|S:T478K|S:E484A|S:F486V|S:Q498R|S:N501Y|S:Y505H|S:D614G|S:H655Y|S:N679K|S:P681H|S:N764K|S:D796Y|S:Q954H|S:N969K|synSNP:C25000T	NA	NA		1.12	1.29	passed_qc	Assigned from designation hash.
hCoV-19/South_Korea/KDCA90037/2022|EPI_ISL_14016815|2022-06-22	bed500	bed5005c80ff970b5aecb479f4ae2650	B.1.1.529	B.1.1.529_1	86	S:T19I|del:21633:9|del:21765:6|S:G142D|S:V213G|S:G339D|S:S371F|S:S373P|S:S375F|S:T376A|S:D405N|S:R408S|S:K417N|S:N440K|S:L452R|S:S477N|S:T478K|S:E484A|S:F486V|S:Q498R|S:N501Y|S:Y505H|S:D614G|S:H655Y|S:N679K|S:P681H|S:N764K|S:D796Y|S:Q954H|S:N969K|synSNP:C25000T	NA	NA		1.12	1.29	passed_qc	Assigned from designation hash.
hCoV-19/South_Korea/KDCA90026/2022|EPI_ISL_14016811|2022-06-22	bed500	bed5005c80ff970b5aecb479f4ae2650	B.1.1.529	B.1.1.529_1	86	S:T19I|del:21633:9|del:21765:6|S:G142D|S:V213G|S:G339D|S:S371F|S:S373P|S:S375F|S:T376A|S:D405N|S:R408S|S:K417N|S:N440K|S:L452R|S:S477N|S:T478K|S:E484A|S:F486V|S:Q498R|S:N501Y|S:Y505H|S:D614G|S:H655Y|S:N679K|S:P681H|S:N764K|S:D796Y|S:Q954H|S:N969K|synSNP:C25000T	NA	NA		1.12	1.29	passed_qc	Assigned from designation hash.
hCoV-19/South_Korea/KDCA90019/2022|EPI_ISL_14016805|2022-06-22	09e0fd	09e0fdf27e5e7c0362765215c4228aa7	BA.2.12.1	BA.2.12.1_1	3	S:T19I|del:21633:9|synSNP:C21721T|S:G142D|S:V213G|S:G339D|S:S371F|S:S373P|S:S375F|S:T376A|S:D405N|S:R408S|S:K417N|S:N440K|S:L452Q|S:S477N|S:T478K|S:E484A|S:Q493R|S:Q498R|S:N501Y|S:Y505H|S:D614G|S:H655Y|S:N679K|S:P681H|S:S704L|S:N764K|S:D796Y|S:Q954H|S:N969K|synSNP:C25000T	NA	NA		1.12	1.29	passed_qc	Assigned from designation hash.
hCoV-19/South_Korea/KDCA90004/2022|EPI_ISL_14016797|2022-06-22	bed500	bed5005c80ff970b5aecb479f4ae2650	B.1.1.529	B.1.1.529_1	86	S:T19I|del:21633:9|del:21765:6|S:G142D|S:V213G|S:G339D|S:S371F|S:S373P|S:S375F|S:T376A|S:D405N|S:R408S|S:K417N|S:N440K|S:L452R|S:S477N|S:T478K|S:E484A|S:F486V|S:Q498R|S:N501Y|S:Y505H|S:D614G|S:H655Y|S:N679K|S:P681H|S:N764K|S:D796Y|S:Q954H|S:N969K|synSNP:C25000T	NA	NA		1.12	1.29	passed_qc	Assigned from designation hash.
hCoV-19/South_Korea/KDCA90003/2022|EPI_ISL_14016796|2022-06-22	98a01c	98a01cd3a29038b86efeabc5543c60fc	B.1.1.529	B.1.1.529_2	51	S:T19I|del:21633:9|S:G142D|S:V213G|S:G339D|S:S371F|S:S373P|S:S375F|S:T376A|S:D405N|S:R408S|S:K417N|S:N440K|S:S477N|S:T478K|S:E484A|S:Q493R|S:Q498R|S:N501Y|S:Y505H|S:D614G|S:H655Y|S:N679K|S:P681H|S:N764K|S:D796Y|S:Q954H|S:N969K|synSNP:C25000T	NA	NA		1.12	1.29	passed_qc	Assigned from designation hash.
hCoV-19/South_Korea/KDCA90000/2022|EPI_ISL_14016794|2022-06-22	bed500	bed5005c80ff970b5aecb479f4ae2650	B.1.1.529	B.1.1.529_1	86	S:T19I|del:21633:9|del:21765:6|S:G142D|S:V213G|S:G339D|S:S371F|S:S373P|S:S375F|S:T376A|S:D405N|S:R408S|S:K417N|S:N440K|S:L452R|S:S477N|S:T478K|S:E484A|S:F486V|S:Q498R|S:N501Y|S:Y505H|S:D614G|S:H655Y|S:N679K|S:P681H|S:N764K|S:D796Y|S:Q954H|S:N969K|synSNP:C25000T	NA	NA		1.12	1.29	passed_qc	Assigned from designation hash.
hCoV-19/South_Korea/KDCA89994/2022|EPI_ISL_14016788|2022-06-22	bed500	bed5005c80ff970b5aecb479f4ae2650	B.1.1.529	B.1.1.529_1	86	S:T19I|del:21633:9|del:21765:6|S:G142D|S:V213G|S:G339D|S:S371F|S:S373P|S:S375F|S:T376A|S:D405N|S:R408S|S:K417N|S:N440K|S:L452R|S:S477N|S:T478K|S:E484A|S:F486V|S:Q498R|S:N501Y|S:Y505H|S:D614G|S:H655Y|S:N679K|S:P681H|S:N764K|S:D796Y|S:Q954H|S:N969K|synSNP:C25000T	NA	NA		1.12	1.29	passed_qc	Assigned from designation hash.
hCoV-19/South_Korea/KDCA89992/2022|EPI_ISL_14016786|2022-06-22	98a01c	98a01cd3a29038b86efeabc5543c60fc	B.1.1.529	B.1.1.529_2	51	S:T19I|del:21633:9|S:G142D|S:V213G|S:G339D|S:S371F|S:S373P|S:S375F|S:T376A|S:D405N|S:R408S|S:K417N|S:N440K|S:S477N|S:T478K|S:E484A|S:Q493R|S:Q498R|S:N501Y|S:Y505H|S:D614G|S:H655Y|S:N679K|S:P681H|S:N764K|S:D796Y|S:Q954H|S:N969K|synSNP:C25000T	NA	NA		1.12	1.29	passed_qc	Assigned from designation hash.
hCoV-19/South_Korea/KDCA89991/2022|EPI_ISL_14016785|2022-06-22	09e0fd	09e0fdf27e5e7c0362765215c4228aa7	BA.2.12.1	BA.2.12.1_1	3	S:T19I|del:21633:9|synSNP:C21721T|S:G142D|S:V213G|S:G339D|S:S371F|S:S373P|S:S375F|S:T376A|S:D405N|S:R408S|S:K417N|S:N440K|S:L452Q|S:S477N|S:T478K|S:E484A|S:Q493R|S:Q498R|S:N501Y|S:Y505H|S:D614G|S:H655Y|S:N679K|S:P681H|S:S704L|S:N764K|S:D796Y|S:Q954H|S:N969K|synSNP:C25000T	NA	NA		1.12	1.29	passed_qc	Assigned from designation hash.
hCoV-19/South_Korea/KDCA89984/2022|EPI_ISL_14016779|2022-06-22	98a01c	98a01cd3a29038b86efeabc5543c60fc	B.1.1.529	B.1.1.529_2	51	S:T19I|del:21633:9|S:G142D|S:V213G|S:G339D|S:S371F|S:S373P|S:S375F|S:T376A|S:D405N|S:R408S|S:K417N|S:N440K|S:S477N|S:T478K|S:E484A|S:Q493R|S:Q498R|S:N501Y|S:Y505H|S:D614G|S:H655Y|S:N679K|S:P681H|S:N764K|S:D796Y|S:Q954H|S:N969K|synSNP:C25000T	NA	NA		1.12	1.29	passed_qc	Assigned from designation hash.
hCoV-19/South_Korea/KDCA89983/2022|EPI_ISL_14016778|2022-06-22	176bd6	176bd6a046ebca8e40ccfe5407906d8c	BA.2.13	BA.2.13	1	S:T19I|del:21633:9|S:G142D|S:V213G|S:G339D|S:S371F|S:S373P|S:S375F|S:T376A|S:D405N|S:R408S|synSNP:C22792T|S:K417N|S:N440K|S:L452M|S:S477N|S:T478K|S:E484A|S:Q493R|S:Q498R|S:N501Y|S:Y505H|S:D614G|S:H655Y|S:N679K|S:P681H|synSNP:A23767G|S:N764K|S:D796Y|S:Q954H|S:N969K|synSNP:C25000T	NA	NA		1.12	1.29	passed_qc	Assigned from designation hash.
hCoV-19/South_Korea/KDCA89978/2022|EPI_ISL_14016774|2022-06-22	98a01c	98a01cd3a29038b86efeabc5543c60fc	B.1.1.529	B.1.1.529_2	51	S:T19I|del:21633:9|S:G142D|S:V213G|S:G339D|S:S371F|S:S373P|S:S375F|S:T376A|S:D405N|S:R408S|S:K417N|S:N440K|S:S477N|S:T478K|S:E484A|S:Q493R|S:Q498R|S:N501Y|S:Y505H|S:D614G|S:H655Y|S:N679K|S:P681H|S:N764K|S:D796Y|S:Q954H|S:N969K|synSNP:C25000T	NA	NA		1.12	1.29	passed_qc	Assigned from designation hash.
hCoV-19/South_Korea/KDCA89967/2022|EPI_ISL_14016771|2022-06-22	98a01c	98a01cd3a29038b86efeabc5543c60fc	B.1.1.529	B.1.1.529_2	51	S:T19I|del:21633:9|S:G142D|S:V213G|S:G339D|S:S371F|S:S373P|S:S375F|S:T376A|S:D405N|S:R408S|S:K417N|S:N440K|S:S477N|S:T478K|S:E484A|S:Q493R|S:Q498R|S:N501Y|S:Y505H|S:D614G|S:H655Y|S:N679K|S:P681H|S:N764K|S:D796Y|S:Q954H|S:N969K|synSNP:C25000T	NA	NA		1.12	1.29	passed_qc	Assigned from designation hash.
hCoV-19/South_Korea/KDCA89953/2022|EPI_ISL_14016764|2022-06-21	09e0fd	09e0fdf27e5e7c0362765215c4228aa7	BA.2.12.1	BA.2.12.1_1	3	S:T19I|del:21633:9|synSNP:C21721T|S:G142D|S:V213G|S:G339D|S:S371F|S:S373P|S:S375F|S:T376A|S:D405N|S:R408S|S:K417N|S:N440K|S:L452Q|S:S477N|S:T478K|S:E484A|S:Q493R|S:Q498R|S:N501Y|S:Y505H|S:D614G|S:H655Y|S:N679K|S:P681H|S:S704L|S:N764K|S:D796Y|S:Q954H|S:N969K|synSNP:C25000T	NA	NA		1.12	1.29	passed_qc	Assigned from designation hash.
hCoV-19/South_Korea/KDCA89940/2022|EPI_ISL_14016761|2022-06-21	98a01c	98a01cd3a29038b86efeabc5543c60fc	B.1.1.529	B.1.1.529_2	51	S:T19I|del:21633:9|S:G142D|S:V213G|S:G339D|S:S371F|S:S373P|S:S375F|S:T376A|S:D405N|S:R408S|S:K417N|S:N440K|S:S477N|S:T478K|S:E484A|S:Q493R|S:Q498R|S:N501Y|S:Y505H|S:D614G|S:H655Y|S:N679K|S:P681H|S:N764K|S:D796Y|S:Q954H|S:N969K|synSNP:C25000T	NA	NA		1.12	1.29	passed_qc	Assigned from designation hash.
hCoV-19/South_Korea/KDCA89931/2022|EPI_ISL_14016753|2022-06-21	98a01c	98a01cd3a29038b86efeabc5543c60fc	B.1.1.529	B.1.1.529_2	51	S:T19I|del:21633:9|S:G142D|S:V213G|S:G339D|S:S371F|S:S373P|S:S375F|S:T376A|S:D405N|S:R408S|S:K417N|S:N440K|S:S477N|S:T478K|S:E484A|S:Q493R|S:Q498R|S:N501Y|S:Y505H|S:D614G|S:H655Y|S:N679K|S:P681H|S:N764K|S:D796Y|S:Q954H|S:N969K|synSNP:C25000T	NA	NA		1.12	1.29	passed_qc	Assigned from designation hash.
hCoV-19/South_Korea/KDCA89926/2022|EPI_ISL_14016749|2022-06-21	09e0fd	09e0fdf27e5e7c0362765215c4228aa7	BA.2.12.1	BA.2.12.1_1	3	S:T19I|del:21633:9|synSNP:C21721T|S:G142D|S:V213G|S:G339D|S:S371F|S:S373P|S:S375F|S:T376A|S:D405N|S:R408S|S:K417N|S:N440K|S:L452Q|S:S477N|S:T478K|S:E484A|S:Q493R|S:Q498R|S:N501Y|S:Y505H|S:D614G|S:H655Y|S:N679K|S:P681H|S:S704L|S:N764K|S:D796Y|S:Q954H|S:N969K|synSNP:C25000T	NA	NA		1.12	1.29	passed_qc	Assigned from designation hash.
hCoV-19/South_Korea/KDCA89924/2022|EPI_ISL_14016748|2022-06-21	98a01c	98a01cd3a29038b86efeabc5543c60fc	B.1.1.529	B.1.1.529_2	51	S:T19I|del:21633:9|S:G142D|S:V213G|S:G339D|S:S371F|S:S373P|S:S375F|S:T376A|S:D405N|S:R408S|S:K417N|S:N440K|S:S477N|S:T478K|S:E484A|S:Q493R|S:Q498R|S:N501Y|S:Y505H|S:D614G|S:H655Y|S:N679K|S:P681H|S:N764K|S:D796Y|S:Q954H|S:N969K|synSNP:C25000T	NA	NA		1.12	1.29	passed_qc	Assigned from designation hash.
hCoV-19/South_Korea/KDCA89917/2022|EPI_ISL_14016741|2022-06-21	bed500	bed5005c80ff970b5aecb479f4ae2650	B.1.1.529	B.1.1.529_1	86	S:T19I|del:21633:9|del:21765:6|S:G142D|S:V213G|S:G339D|S:S371F|S:S373P|S:S375F|S:T376A|S:D405N|S:R408S|S:K417N|S:N440K|S:L452R|S:S477N|S:T478K|S:E484A|S:F486V|S:Q498R|S:N501Y|S:Y505H|S:D614G|S:H655Y|S:N679K|S:P681H|S:N764K|S:D796Y|S:Q954H|S:N969K|synSNP:C25000T	NA	NA		1.12	1.29	passed_qc	Assigned from designation hash.
hCoV-19/South_Korea/KDCA89913/2022|EPI_ISL_14016738|2022-06-21	bed500	bed5005c80ff970b5aecb479f4ae2650	B.1.1.529	B.1.1.529_1	86	S:T19I|del:21633:9|del:21765:6|S:G142D|S:V213G|S:G339D|S:S371F|S:S373P|S:S375F|S:T376A|S:D405N|S:R408S|S:K417N|S:N440K|S:L452R|S:S477N|S:T478K|S:E484A|S:F486V|S:Q498R|S:N501Y|S:Y505H|S:D614G|S:H655Y|S:N679K|S:P681H|S:N764K|S:D796Y|S:Q954H|S:N969K|synSNP:C25000T	NA	NA		1.12	1.29	passed_qc	Assigned from designation hash.
hCoV-19/South_Korea/KDCA89912/2022|EPI_ISL_14016737|2022-06-21	09e0fd	09e0fdf27e5e7c0362765215c4228aa7	BA.2.12.1	BA.2.12.1_1	3	S:T19I|del:21633:9|synSNP:C21721T|S:G142D|S:V213G|S:G339D|S:S371F|S:S373P|S:S375F|S:T376A|S:D405N|S:R408S|S:K417N|S:N440K|S:L452Q|S:S477N|S:T478K|S:E484A|S:Q493R|S:Q498R|S:N501Y|S:Y505H|S:D614G|S:H655Y|S:N679K|S:P681H|S:S704L|S:N764K|S:D796Y|S:Q954H|S:N969K|synSNP:C25000T	NA	NA		1.12	1.29	passed_qc	Assigned from designation hash.
hCoV-19/South_Korea/KDCA89911/2022|EPI_ISL_14016736|2022-06-21	bed500	bed5005c80ff970b5aecb479f4ae2650	B.1.1.529	B.1.1.529_1	86	S:T19I|del:21633:9|del:21765:6|S:G142D|S:V213G|S:G339D|S:S371F|S:S373P|S:S375F|S:T376A|S:D405N|S:R408S|S:K417N|S:N440K|S:L452R|S:S477N|S:T478K|S:E484A|S:F486V|S:Q498R|S:N501Y|S:Y505H|S:D614G|S:H655Y|S:N679K|S:P681H|S:N764K|S:D796Y|S:Q954H|S:N969K|synSNP:C25000T	NA	NA		1.12	1.29	passed_qc	Assigned from designation hash.
hCoV-19/South_Korea/KDCA89909/2022|EPI_ISL_14016734|2022-06-21	bed500	bed5005c80ff970b5aecb479f4ae2650	B.1.1.529	B.1.1.529_1	86	S:T19I|del:21633:9|del:21765:6|S:G142D|S:V213G|S:G339D|S:S371F|S:S373P|S:S375F|S:T376A|S:D405N|S:R408S|S:K417N|S:N440K|S:L452R|S:S477N|S:T478K|S:E484A|S:F486V|S:Q498R|S:N501Y|S:Y505H|S:D614G|S:H655Y|S:N679K|S:P681H|S:N764K|S:D796Y|S:Q954H|S:N969K|synSNP:C25000T	NA	NA		1.12	1.29	passed_qc	Assigned from designation hash.
hCoV-19/South_Korea/KDCA89901/2022|EPI_ISL_14016726|2022-06-21	98a01c	98a01cd3a29038b86efeabc5543c60fc	B.1.1.529	B.1.1.529_2	51	S:T19I|del:21633:9|S:G142D|S:V213G|S:G339D|S:S371F|S:S373P|S:S375F|S:T376A|S:D405N|S:R408S|S:K417N|S:N440K|S:S477N|S:T478K|S:E484A|S:Q493R|S:Q498R|S:N501Y|S:Y505H|S:D614G|S:H655Y|S:N679K|S:P681H|S:N764K|S:D796Y|S:Q954H|S:N969K|synSNP:C25000T	NA	NA		1.12	1.29	passed_qc	Assigned from designation hash.
hCoV-19/South_Korea/KDCA89898/2022|EPI_ISL_14016724|2022-06-20	bed500	bed5005c80ff970b5aecb479f4ae2650	B.1.1.529	B.1.1.529_1	86	S:T19I|del:21633:9|del:21765:6|S:G142D|S:V213G|S:G339D|S:S371F|S:S373P|S:S375F|S:T376A|S:D405N|S:R408S|S:K417N|S:N440K|S:L452R|S:S477N|S:T478K|S:E484A|S:F486V|S:Q498R|S:N501Y|S:Y505H|S:D614G|S:H655Y|S:N679K|S:P681H|S:N764K|S:D796Y|S:Q954H|S:N969K|synSNP:C25000T	NA	NA		1.12	1.29	passed_qc	Assigned from designation hash.
hCoV-19/South_Korea/KDCA89891/2022|EPI_ISL_14016718|2022-06-20	09e0fd	09e0fdf27e5e7c0362765215c4228aa7	BA.2.12.1	BA.2.12.1_1	3	S:T19I|del:21633:9|synSNP:C21721T|S:G142D|S:V213G|S:G339D|S:S371F|S:S373P|S:S375F|S:T376A|S:D405N|S:R408S|S:K417N|S:N440K|S:L452Q|S:S477N|S:T478K|S:E484A|S:Q493R|S:Q498R|S:N501Y|S:Y505H|S:D614G|S:H655Y|S:N679K|S:P681H|S:S704L|S:N764K|S:D796Y|S:Q954H|S:N969K|synSNP:C25000T	NA	NA		1.12	1.29	passed_qc	Assigned from designation hash.
hCoV-19/South_Korea/KDCA89886/2022|EPI_ISL_14016717|2022-06-20	98a01c	98a01cd3a29038b86efeabc5543c60fc	B.1.1.529	B.1.1.529_2	51	S:T19I|del:21633:9|S:G142D|S:V213G|S:G339D|S:S371F|S:S373P|S:S375F|S:T376A|S:D405N|S:R408S|S:K417N|S:N440K|S:S477N|S:T478K|S:E484A|S:Q493R|S:Q498R|S:N501Y|S:Y505H|S:D614G|S:H655Y|S:N679K|S:P681H|S:N764K|S:D796Y|S:Q954H|S:N969K|synSNP:C25000T	NA	NA		1.12	1.29	passed_qc	Assigned from designation hash.
hCoV-19/South_Korea/KDCA89883/2022|EPI_ISL_14016714|2022-06-20	98a01c	98a01cd3a29038b86efeabc5543c60fc	B.1.1.529	B.1.1.529_2	51	S:T19I|del:21633:9|S:G142D|S:V213G|S:G339D|S:S371F|S:S373P|S:S375F|S:T376A|S:D405N|S:R408S|S:K417N|S:N440K|S:S477N|S:T478K|S:E484A|S:Q493R|S:Q498R|S:N501Y|S:Y505H|S:D614G|S:H655Y|S:N679K|S:P681H|S:N764K|S:D796Y|S:Q954H|S:N969K|synSNP:C25000T	NA	NA		1.12	1.29	passed_qc	Assigned from designation hash.
hCoV-19/South_Korea/KDCA89882/2022|EPI_ISL_14016713|2022-06-20	98a01c	98a01cd3a29038b86efeabc5543c60fc	B.1.1.529	B.1.1.529_2	51	S:T19I|del:21633:9|S:G142D|S:V213G|S:G339D|S:S371F|S:S373P|S:S375F|S:T376A|S:D405N|S:R408S|S:K417N|S:N440K|S:S477N|S:T478K|S:E484A|S:Q493R|S:Q498R|S:N501Y|S:Y505H|S:D614G|S:H655Y|S:N679K|S:P681H|S:N764K|S:D796Y|S:Q954H|S:N969K|synSNP:C25000T	NA	NA		1.12	1.29	passed_qc	Assigned from designation hash.
hCoV-19/South_Korea/KDCA89879/2022|EPI_ISL_14016710|2022-06-20	98a01c	98a01cd3a29038b86efeabc5543c60fc	B.1.1.529	B.1.1.529_2	51	S:T19I|del:21633:9|S:G142D|S:V213G|S:G339D|S:S371F|S:S373P|S:S375F|S:T376A|S:D405N|S:R408S|S:K417N|S:N440K|S:S477N|S:T478K|S:E484A|S:Q493R|S:Q498R|S:N501Y|S:Y505H|S:D614G|S:H655Y|S:N679K|S:P681H|S:N764K|S:D796Y|S:Q954H|S:N969K|synSNP:C25000T	NA	NA		1.12	1.29	passed_qc	Assigned from designation hash.
hCoV-19/South_Korea/KDCA89877/2022|EPI_ISL_14016708|2022-06-20	09e0fd	09e0fdf27e5e7c0362765215c4228aa7	BA.2.12.1	BA.2.12.1_1	3	S:T19I|del:21633:9|synSNP:C21721T|S:G142D|S:V213G|S:G339D|S:S371F|S:S373P|S:S375F|S:T376A|S:D405N|S:R408S|S:K417N|S:N440K|S:L452Q|S:S477N|S:T478K|S:E484A|S:Q493R|S:Q498R|S:N501Y|S:Y505H|S:D614G|S:H655Y|S:N679K|S:P681H|S:S704L|S:N764K|S:D796Y|S:Q954H|S:N969K|synSNP:C25000T	NA	NA		1.12	1.29	passed_qc	Assigned from designation hash.
hCoV-19/South_Korea/KDCA89874/2022|EPI_ISL_14016705|2022-06-20	bed500	bed5005c80ff970b5aecb479f4ae2650	B.1.1.529	B.1.1.529_1	86	S:T19I|del:21633:9|del:21765:6|S:G142D|S:V213G|S:G339D|S:S371F|S:S373P|S:S375F|S:T376A|S:D405N|S:R408S|S:K417N|S:N440K|S:L452R|S:S477N|S:T478K|S:E484A|S:F486V|S:Q498R|S:N501Y|S:Y505H|S:D614G|S:H655Y|S:N679K|S:P681H|S:N764K|S:D796Y|S:Q954H|S:N969K|synSNP:C25000T	NA	NA		1.12	1.29	passed_qc	Assigned from designation hash.
hCoV-19/South_Korea/KDCA89873/2022|EPI_ISL_14016704|2022-06-20	bed500	bed5005c80ff970b5aecb479f4ae2650	B.1.1.529	B.1.1.529_1	86	S:T19I|del:21633:9|del:21765:6|S:G142D|S:V213G|S:G339D|S:S371F|S:S373P|S:S375F|S:T376A|S:D405N|S:R408S|S:K417N|S:N440K|S:L452R|S:S477N|S:T478K|S:E484A|S:F486V|S:Q498R|S:N501Y|S:Y505H|S:D614G|S:H655Y|S:N679K|S:P681H|S:N764K|S:D796Y|S:Q954H|S:N969K|synSNP:C25000T	NA	NA		1.12	1.29	passed_qc	Assigned from designation hash.
hCoV-19/South_Korea/KDCA89866/2022|EPI_ISL_14016700|2022-06-20	98a01c	98a01cd3a29038b86efeabc5543c60fc	B.1.1.529	B.1.1.529_2	51	S:T19I|del:21633:9|S:G142D|S:V213G|S:G339D|S:S371F|S:S373P|S:S375F|S:T376A|S:D405N|S:R408S|S:K417N|S:N440K|S:S477N|S:T478K|S:E484A|S:Q493R|S:Q498R|S:N501Y|S:Y505H|S:D614G|S:H655Y|S:N679K|S:P681H|S:N764K|S:D796Y|S:Q954H|S:N969K|synSNP:C25000T	NA	NA		1.12	1.29	passed_qc	Assigned from designation hash.
hCoV-19/South_Korea/KDCA89863/2022|EPI_ISL_14016697|2022-06-20	98a01c	98a01cd3a29038b86efeabc5543c60fc	B.1.1.529	B.1.1.529_2	51	S:T19I|del:21633:9|S:G142D|S:V213G|S:G339D|S:S371F|S:S373P|S:S375F|S:T376A|S:D405N|S:R408S|S:K417N|S:N440K|S:S477N|S:T478K|S:E484A|S:Q493R|S:Q498R|S:N501Y|S:Y505H|S:D614G|S:H655Y|S:N679K|S:P681H|S:N764K|S:D796Y|S:Q954H|S:N969K|synSNP:C25000T	NA	NA		1.12	1.29	passed_qc	Assigned from designation hash.
hCoV-19/South_Korea/KDCA89862/2022|EPI_ISL_14016696|2022-06-20	98a01c	98a01cd3a29038b86efeabc5543c60fc	B.1.1.529	B.1.1.529_2	51	S:T19I|del:21633:9|S:G142D|S:V213G|S:G339D|S:S371F|S:S373P|S:S375F|S:T376A|S:D405N|S:R408S|S:K417N|S:N440K|S:S477N|S:T478K|S:E484A|S:Q493R|S:Q498R|S:N501Y|S:Y505H|S:D614G|S:H655Y|S:N679K|S:P681H|S:N764K|S:D796Y|S:Q954H|S:N969K|synSNP:C25000T	NA	NA		1.12	1.29	passed_qc	Assigned from designation hash.
hCoV-19/South_Korea/KDCA89861/2022|EPI_ISL_14016695|2022-06-20	98a01c	98a01cd3a29038b86efeabc5543c60fc	B.1.1.529	B.1.1.529_2	51	S:T19I|del:21633:9|S:G142D|S:V213G|S:G339D|S:S371F|S:S373P|S:S375F|S:T376A|S:D405N|S:R408S|S:K417N|S:N440K|S:S477N|S:T478K|S:E484A|S:Q493R|S:Q498R|S:N501Y|S:Y505H|S:D614G|S:H655Y|S:N679K|S:P681H|S:N764K|S:D796Y|S:Q954H|S:N969K|synSNP:C25000T	NA	NA		1.12	1.29	passed_qc	Assigned from designation hash.
hCoV-19/South_Korea/KDCA89860/2022|EPI_ISL_14016694|2022-06-20	98a01c	98a01cd3a29038b86efeabc5543c60fc	B.1.1.529	B.1.1.529_2	51	S:T19I|del:21633:9|S:G142D|S:V213G|S:G339D|S:S371F|S:S373P|S:S375F|S:T376A|S:D405N|S:R408S|S:K417N|S:N440K|S:S477N|S:T478K|S:E484A|S:Q493R|S:Q498R|S:N501Y|S:Y505H|S:D614G|S:H655Y|S:N679K|S:P681H|S:N764K|S:D796Y|S:Q954H|S:N969K|synSNP:C25000T	NA	NA		1.12	1.29	passed_qc	Assigned from designation hash.
hCoV-19/South_Korea/KDCA89858/2022|EPI_ISL_14016693|2022-06-20	98a01c	98a01cd3a29038b86efeabc5543c60fc	B.1.1.529	B.1.1.529_2	51	S:T19I|del:21633:9|S:G142D|S:V213G|S:G339D|S:S371F|S:S373P|S:S375F|S:T376A|S:D405N|S:R408S|S:K417N|S:N440K|S:S477N|S:T478K|S:E484A|S:Q493R|S:Q498R|S:N501Y|S:Y505H|S:D614G|S:H655Y|S:N679K|S:P681H|S:N764K|S:D796Y|S:Q954H|S:N969K|synSNP:C25000T	NA	NA		1.12	1.29	passed_qc	Assigned from designation hash.
hCoV-19/South_Korea/KDCA89857/2022|EPI_ISL_14016692|2022-06-20	98a01c	98a01cd3a29038b86efeabc5543c60fc	B.1.1.529	B.1.1.529_2	51	S:T19I|del:21633:9|S:G142D|S:V213G|S:G339D|S:S371F|S:S373P|S:S375F|S:T376A|S:D405N|S:R408S|S:K417N|S:N440K|S:S477N|S:T478K|S:E484A|S:Q493R|S:Q498R|S:N501Y|S:Y505H|S:D614G|S:H655Y|S:N679K|S:P681H|S:N764K|S:D796Y|S:Q954H|S:N969K|synSNP:C25000T	NA	NA		1.12	1.29	passed_qc	Assigned from designation hash.
hCoV-19/South_Korea/KDCA89855/2022|EPI_ISL_14016690|2022-06-20	98a01c	98a01cd3a29038b86efeabc5543c60fc	B.1.1.529	B.1.1.529_2	51	S:T19I|del:21633:9|S:G142D|S:V213G|S:G339D|S:S371F|S:S373P|S:S375F|S:T376A|S:D405N|S:R408S|S:K417N|S:N440K|S:S477N|S:T478K|S:E484A|S:Q493R|S:Q498R|S:N501Y|S:Y505H|S:D614G|S:H655Y|S:N679K|S:P681H|S:N764K|S:D796Y|S:Q954H|S:N969K|synSNP:C25000T	NA	NA		1.12	1.29	passed_qc	Assigned from designation hash.
hCoV-19/South_Korea/KDCA89853/2022|EPI_ISL_14016688|2022-06-20	98a01c	98a01cd3a29038b86efeabc5543c60fc	B.1.1.529	B.1.1.529_2	51	S:T19I|del:21633:9|S:G142D|S:V213G|S:G339D|S:S371F|S:S373P|S:S375F|S:T376A|S:D405N|S:R408S|S:K417N|S:N440K|S:S477N|S:T478K|S:E484A|S:Q493R|S:Q498R|S:N501Y|S:Y505H|S:D614G|S:H655Y|S:N679K|S:P681H|S:N764K|S:D796Y|S:Q954H|S:N969K|synSNP:C25000T	NA	NA		1.12	1.29	passed_qc	Assigned from designation hash.
hCoV-19/South_Korea/KDCA89850/2022|EPI_ISL_14016687|2022-06-20	09e0fd	09e0fdf27e5e7c0362765215c4228aa7	BA.2.12.1	BA.2.12.1_1	3	S:T19I|del:21633:9|synSNP:C21721T|S:G142D|S:V213G|S:G339D|S:S371F|S:S373P|S:S375F|S:T376A|S:D405N|S:R408S|S:K417N|S:N440K|S:L452Q|S:S477N|S:T478K|S:E484A|S:Q493R|S:Q498R|S:N501Y|S:Y505H|S:D614G|S:H655Y|S:N679K|S:P681H|S:S704L|S:N764K|S:D796Y|S:Q954H|S:N969K|synSNP:C25000T	NA	NA		1.12	1.29	passed_qc	Assigned from designation hash.
hCoV-19/South_Korea/KDCA89849/2022|EPI_ISL_14016686|2022-06-20	98a01c	98a01cd3a29038b86efeabc5543c60fc	B.1.1.529	B.1.1.529_2	51	S:T19I|del:21633:9|S:G142D|S:V213G|S:G339D|S:S371F|S:S373P|S:S375F|S:T376A|S:D405N|S:R408S|S:K417N|S:N440K|S:S477N|S:T478K|S:E484A|S:Q493R|S:Q498R|S:N501Y|S:Y505H|S:D614G|S:H655Y|S:N679K|S:P681H|S:N764K|S:D796Y|S:Q954H|S:N969K|synSNP:C25000T	NA	NA		1.12	1.29	passed_qc	Assigned from designation hash.
hCoV-19/South_Korea/KDCA89848/2022|EPI_ISL_14016685|2022-06-20	bed500	bed5005c80ff970b5aecb479f4ae2650	B.1.1.529	B.1.1.529_1	86	S:T19I|del:21633:9|del:21765:6|S:G142D|S:V213G|S:G339D|S:S371F|S:S373P|S:S375F|S:T376A|S:D405N|S:R408S|S:K417N|S:N440K|S:L452R|S:S477N|S:T478K|S:E484A|S:F486V|S:Q498R|S:N501Y|S:Y505H|S:D614G|S:H655Y|S:N679K|S:P681H|S:N764K|S:D796Y|S:Q954H|S:N969K|synSNP:C25000T	NA	NA		1.12	1.29	passed_qc	Assigned from designation hash.
hCoV-19/South_Korea/KDCA89846/2022|EPI_ISL_14016684|2022-06-20	09e0fd	09e0fdf27e5e7c0362765215c4228aa7	BA.2.12.1	BA.2.12.1_1	3	S:T19I|del:21633:9|synSNP:C21721T|S:G142D|S:V213G|S:G339D|S:S371F|S:S373P|S:S375F|S:T376A|S:D405N|S:R408S|S:K417N|S:N440K|S:L452Q|S:S477N|S:T478K|S:E484A|S:Q493R|S:Q498R|S:N501Y|S:Y505H|S:D614G|S:H655Y|S:N679K|S:P681H|S:S704L|S:N764K|S:D796Y|S:Q954H|S:N969K|synSNP:C25000T	NA	NA		1.12	1.29	passed_qc	Assigned from designation hash.
hCoV-19/South_Korea/KDCA89842/2022|EPI_ISL_14016683|2022-06-20	bed500	bed5005c80ff970b5aecb479f4ae2650	B.1.1.529	B.1.1.529_1	86	S:T19I|del:21633:9|del:21765:6|S:G142D|S:V213G|S:G339D|S:S371F|S:S373P|S:S375F|S:T376A|S:D405N|S:R408S|S:K417N|S:N440K|S:L452R|S:S477N|S:T478K|S:E484A|S:F486V|S:Q498R|S:N501Y|S:Y505H|S:D614G|S:H655Y|S:N679K|S:P681H|S:N764K|S:D796Y|S:Q954H|S:N969K|synSNP:C25000T	NA	NA		1.12	1.29	passed_qc	Assigned from designation hash.
hCoV-19/South_Korea/KDCA89836/2022|EPI_ISL_14016679|2022-06-19	bed500	bed5005c80ff970b5aecb479f4ae2650	B.1.1.529	B.1.1.529_1	86	S:T19I|del:21633:9|del:21765:6|S:G142D|S:V213G|S:G339D|S:S371F|S:S373P|S:S375F|S:T376A|S:D405N|S:R408S|S:K417N|S:N440K|S:L452R|S:S477N|S:T478K|S:E484A|S:F486V|S:Q498R|S:N501Y|S:Y505H|S:D614G|S:H655Y|S:N679K|S:P681H|S:N764K|S:D796Y|S:Q954H|S:N969K|synSNP:C25000T	NA	NA		1.12	1.29	passed_qc	Assigned from designation hash.
hCoV-19/South_Korea/KDCA89834/2022|EPI_ISL_14016677|2022-06-19	98a01c	98a01cd3a29038b86efeabc5543c60fc	B.1.1.529	B.1.1.529_2	51	S:T19I|del:21633:9|S:G142D|S:V213G|S:G339D|S:S371F|S:S373P|S:S375F|S:T376A|S:D405N|S:R408S|S:K417N|S:N440K|S:S477N|S:T478K|S:E484A|S:Q493R|S:Q498R|S:N501Y|S:Y505H|S:D614G|S:H655Y|S:N679K|S:P681H|S:N764K|S:D796Y|S:Q954H|S:N969K|synSNP:C25000T	NA	NA		1.12	1.29	passed_qc	Assigned from designation hash.
hCoV-19/South_Korea/KDCA89831/2022|EPI_ISL_14016675|2022-06-19	98a01c	98a01cd3a29038b86efeabc5543c60fc	B.1.1.529	B.1.1.529_2	51	S:T19I|del:21633:9|S:G142D|S:V213G|S:G339D|S:S371F|S:S373P|S:S375F|S:T376A|S:D405N|S:R408S|S:K417N|S:N440K|S:S477N|S:T478K|S:E484A|S:Q493R|S:Q498R|S:N501Y|S:Y505H|S:D614G|S:H655Y|S:N679K|S:P681H|S:N764K|S:D796Y|S:Q954H|S:N969K|synSNP:C25000T	NA	NA		1.12	1.29	passed_qc	Assigned from designation hash.
hCoV-19/South_Korea/KDCA89830/2022|EPI_ISL_14016674|2022-06-19	98a01c	98a01cd3a29038b86efeabc5543c60fc	B.1.1.529	B.1.1.529_2	51	S:T19I|del:21633:9|S:G142D|S:V213G|S:G339D|S:S371F|S:S373P|S:S375F|S:T376A|S:D405N|S:R408S|S:K417N|S:N440K|S:S477N|S:T478K|S:E484A|S:Q493R|S:Q498R|S:N501Y|S:Y505H|S:D614G|S:H655Y|S:N679K|S:P681H|S:N764K|S:D796Y|S:Q954H|S:N969K|synSNP:C25000T	NA	NA		1.12	1.29	passed_qc	Assigned from designation hash.
hCoV-19/South_Korea/KDCA89829/2022|EPI_ISL_14016673|2022-06-19	98a01c	98a01cd3a29038b86efeabc5543c60fc	B.1.1.529	B.1.1.529_2	51	S:T19I|del:21633:9|S:G142D|S:V213G|S:G339D|S:S371F|S:S373P|S:S375F|S:T376A|S:D405N|S:R408S|S:K417N|S:N440K|S:S477N|S:T478K|S:E484A|S:Q493R|S:Q498R|S:N501Y|S:Y505H|S:D614G|S:H655Y|S:N679K|S:P681H|S:N764K|S:D796Y|S:Q954H|S:N969K|synSNP:C25000T	NA	NA		1.12	1.29	passed_qc	Assigned from designation hash.
hCoV-19/South_Korea/KDCA89828/2022|EPI_ISL_14016672|2022-06-19	98a01c	98a01cd3a29038b86efeabc5543c60fc	B.1.1.529	B.1.1.529_2	51	S:T19I|del:21633:9|S:G142D|S:V213G|S:G339D|S:S371F|S:S373P|S:S375F|S:T376A|S:D405N|S:R408S|S:K417N|S:N440K|S:S477N|S:T478K|S:E484A|S:Q493R|S:Q498R|S:N501Y|S:Y505H|S:D614G|S:H655Y|S:N679K|S:P681H|S:N764K|S:D796Y|S:Q954H|S:N969K|synSNP:C25000T	NA	NA		1.12	1.29	passed_qc	Assigned from designation hash.
hCoV-19/South_Korea/KDCA89827/2022|EPI_ISL_14016671|2022-06-19	98a01c	98a01cd3a29038b86efeabc5543c60fc	B.1.1.529	B.1.1.529_2	51	S:T19I|del:21633:9|S:G142D|S:V213G|S:G339D|S:S371F|S:S373P|S:S375F|S:T376A|S:D405N|S:R408S|S:K417N|S:N440K|S:S477N|S:T478K|S:E484A|S:Q493R|S:Q498R|S:N501Y|S:Y505H|S:D614G|S:H655Y|S:N679K|S:P681H|S:N764K|S:D796Y|S:Q954H|S:N969K|synSNP:C25000T	NA	NA		1.12	1.29	passed_qc	Assigned from designation hash.
hCoV-19/South_Korea/KDCA89826/2022|EPI_ISL_14016670|2022-06-19	98a01c	98a01cd3a29038b86efeabc5543c60fc	B.1.1.529	B.1.1.529_2	51	S:T19I|del:21633:9|S:G142D|S:V213G|S:G339D|S:S371F|S:S373P|S:S375F|S:T376A|S:D405N|S:R408S|S:K417N|S:N440K|S:S477N|S:T478K|S:E484A|S:Q493R|S:Q498R|S:N501Y|S:Y505H|S:D614G|S:H655Y|S:N679K|S:P681H|S:N764K|S:D796Y|S:Q954H|S:N969K|synSNP:C25000T	NA	NA		1.12	1.29	passed_qc	Assigned from designation hash.
hCoV-19/South_Korea/KDCA89825/2022|EPI_ISL_14016669|2022-06-19	98a01c	98a01cd3a29038b86efeabc5543c60fc	B.1.1.529	B.1.1.529_2	51	S:T19I|del:21633:9|S:G142D|S:V213G|S:G339D|S:S371F|S:S373P|S:S375F|S:T376A|S:D405N|S:R408S|S:K417N|S:N440K|S:S477N|S:T478K|S:E484A|S:Q493R|S:Q498R|S:N501Y|S:Y505H|S:D614G|S:H655Y|S:N679K|S:P681H|S:N764K|S:D796Y|S:Q954H|S:N969K|synSNP:C25000T	NA	NA		1.12	1.29	passed_qc	Assigned from designation hash.
hCoV-19/South_Korea/KDCA89824/2022|EPI_ISL_14016668|2022-06-19	98a01c	98a01cd3a29038b86efeabc5543c60fc	B.1.1.529	B.1.1.529_2	51	S:T19I|del:21633:9|S:G142D|S:V213G|S:G339D|S:S371F|S:S373P|S:S375F|S:T376A|S:D405N|S:R408S|S:K417N|S:N440K|S:S477N|S:T478K|S:E484A|S:Q493R|S:Q498R|S:N501Y|S:Y505H|S:D614G|S:H655Y|S:N679K|S:P681H|S:N764K|S:D796Y|S:Q954H|S:N969K|synSNP:C25000T	NA	NA		1.12	1.29	passed_qc	Assigned from designation hash.
hCoV-19/South_Korea/KDCA89822/2022|EPI_ISL_14016666|2022-06-19	98a01c	98a01cd3a29038b86efeabc5543c60fc	B.1.1.529	B.1.1.529_2	51	S:T19I|del:21633:9|S:G142D|S:V213G|S:G339D|S:S371F|S:S373P|S:S375F|S:T376A|S:D405N|S:R408S|S:K417N|S:N440K|S:S477N|S:T478K|S:E484A|S:Q493R|S:Q498R|S:N501Y|S:Y505H|S:D614G|S:H655Y|S:N679K|S:P681H|S:N764K|S:D796Y|S:Q954H|S:N969K|synSNP:C25000T	NA	NA		1.12	1.29	passed_qc	Assigned from designation hash.
hCoV-19/South_Korea/KDCA89821/2022|EPI_ISL_14016665|2022-06-19	98a01c	98a01cd3a29038b86efeabc5543c60fc	B.1.1.529	B.1.1.529_2	51	S:T19I|del:21633:9|S:G142D|S:V213G|S:G339D|S:S371F|S:S373P|S:S375F|S:T376A|S:D405N|S:R408S|S:K417N|S:N440K|S:S477N|S:T478K|S:E484A|S:Q493R|S:Q498R|S:N501Y|S:Y505H|S:D614G|S:H655Y|S:N679K|S:P681H|S:N764K|S:D796Y|S:Q954H|S:N969K|synSNP:C25000T	NA	NA		1.12	1.29	passed_qc	Assigned from designation hash.
hCoV-19/South_Korea/KDCA89819/2022|EPI_ISL_14016663|2022-06-19	98a01c	98a01cd3a29038b86efeabc5543c60fc	B.1.1.529	B.1.1.529_2	51	S:T19I|del:21633:9|S:G142D|S:V213G|S:G339D|S:S371F|S:S373P|S:S375F|S:T376A|S:D405N|S:R408S|S:K417N|S:N440K|S:S477N|S:T478K|S:E484A|S:Q493R|S:Q498R|S:N501Y|S:Y505H|S:D614G|S:H655Y|S:N679K|S:P681H|S:N764K|S:D796Y|S:Q954H|S:N969K|synSNP:C25000T	NA	NA		1.12	1.29	passed_qc	Assigned from designation hash.
hCoV-19/South_Korea/KDCA89816/2022|EPI_ISL_14016661|2022-06-19	98a01c	98a01cd3a29038b86efeabc5543c60fc	B.1.1.529	B.1.1.529_2	51	S:T19I|del:21633:9|S:G142D|S:V213G|S:G339D|S:S371F|S:S373P|S:S375F|S:T376A|S:D405N|S:R408S|S:K417N|S:N440K|S:S477N|S:T478K|S:E484A|S:Q493R|S:Q498R|S:N501Y|S:Y505H|S:D614G|S:H655Y|S:N679K|S:P681H|S:N764K|S:D796Y|S:Q954H|S:N969K|synSNP:C25000T	NA	NA		1.12	1.29	passed_qc	Assigned from designation hash.
hCoV-19/South_Korea/KDCA89814/2022|EPI_ISL_14016659|2022-06-19	98a01c	98a01cd3a29038b86efeabc5543c60fc	B.1.1.529	B.1.1.529_2	51	S:T19I|del:21633:9|S:G142D|S:V213G|S:G339D|S:S371F|S:S373P|S:S375F|S:T376A|S:D405N|S:R408S|S:K417N|S:N440K|S:S477N|S:T478K|S:E484A|S:Q493R|S:Q498R|S:N501Y|S:Y505H|S:D614G|S:H655Y|S:N679K|S:P681H|S:N764K|S:D796Y|S:Q954H|S:N969K|synSNP:C25000T	NA	NA		1.12	1.29	passed_qc	Assigned from designation hash.
hCoV-19/South_Korea/KDCA89813/2022|EPI_ISL_14016658|2022-06-19	98a01c	98a01cd3a29038b86efeabc5543c60fc	B.1.1.529	B.1.1.529_2	51	S:T19I|del:21633:9|S:G142D|S:V213G|S:G339D|S:S371F|S:S373P|S:S375F|S:T376A|S:D405N|S:R408S|S:K417N|S:N440K|S:S477N|S:T478K|S:E484A|S:Q493R|S:Q498R|S:N501Y|S:Y505H|S:D614G|S:H655Y|S:N679K|S:P681H|S:N764K|S:D796Y|S:Q954H|S:N969K|synSNP:C25000T	NA	NA		1.12	1.29	passed_qc	Assigned from designation hash.
hCoV-19/South_Korea/KDCA89812/2022|EPI_ISL_14016657|2022-06-19	98a01c	98a01cd3a29038b86efeabc5543c60fc	B.1.1.529	B.1.1.529_2	51	S:T19I|del:21633:9|S:G142D|S:V213G|S:G339D|S:S371F|S:S373P|S:S375F|S:T376A|S:D405N|S:R408S|S:K417N|S:N440K|S:S477N|S:T478K|S:E484A|S:Q493R|S:Q498R|S:N501Y|S:Y505H|S:D614G|S:H655Y|S:N679K|S:P681H|S:N764K|S:D796Y|S:Q954H|S:N969K|synSNP:C25000T	NA	NA		1.12	1.29	passed_qc	Assigned from designation hash.
hCoV-19/South_Korea/KDCA89807/2022|EPI_ISL_14016654|2022-06-19	98a01c	98a01cd3a29038b86efeabc5543c60fc	B.1.1.529	B.1.1.529_2	51	S:T19I|del:21633:9|S:G142D|S:V213G|S:G339D|S:S371F|S:S373P|S:S375F|S:T376A|S:D405N|S:R408S|S:K417N|S:N440K|S:S477N|S:T478K|S:E484A|S:Q493R|S:Q498R|S:N501Y|S:Y505H|S:D614G|S:H655Y|S:N679K|S:P681H|S:N764K|S:D796Y|S:Q954H|S:N969K|synSNP:C25000T	NA	NA		1.12	1.29	passed_qc	Assigned from designation hash.
hCoV-19/South_Korea/KDCA89806/2022|EPI_ISL_14016653|2022-06-19	98a01c	98a01cd3a29038b86efeabc5543c60fc	B.1.1.529	B.1.1.529_2	51	S:T19I|del:21633:9|S:G142D|S:V213G|S:G339D|S:S371F|S:S373P|S:S375F|S:T376A|S:D405N|S:R408S|S:K417N|S:N440K|S:S477N|S:T478K|S:E484A|S:Q493R|S:Q498R|S:N501Y|S:Y505H|S:D614G|S:H655Y|S:N679K|S:P681H|S:N764K|S:D796Y|S:Q954H|S:N969K|synSNP:C25000T	NA	NA		1.12	1.29	passed_qc	Assigned from designation hash.
hCoV-19/South_Korea/KDCA89805/2022|EPI_ISL_14016652|2022-06-19	98a01c	98a01cd3a29038b86efeabc5543c60fc	B.1.1.529	B.1.1.529_2	51	S:T19I|del:21633:9|S:G142D|S:V213G|S:G339D|S:S371F|S:S373P|S:S375F|S:T376A|S:D405N|S:R408S|S:K417N|S:N440K|S:S477N|S:T478K|S:E484A|S:Q493R|S:Q498R|S:N501Y|S:Y505H|S:D614G|S:H655Y|S:N679K|S:P681H|S:N764K|S:D796Y|S:Q954H|S:N969K|synSNP:C25000T	NA	NA		1.12	1.29	passed_qc	Assigned from designation hash.
hCoV-19/South_Korea/KDCA89804/2022|EPI_ISL_14016651|2022-06-19	98a01c	98a01cd3a29038b86efeabc5543c60fc	B.1.1.529	B.1.1.529_2	51	S:T19I|del:21633:9|S:G142D|S:V213G|S:G339D|S:S371F|S:S373P|S:S375F|S:T376A|S:D405N|S:R408S|S:K417N|S:N440K|S:S477N|S:T478K|S:E484A|S:Q493R|S:Q498R|S:N501Y|S:Y505H|S:D614G|S:H655Y|S:N679K|S:P681H|S:N764K|S:D796Y|S:Q954H|S:N969K|synSNP:C25000T	NA	NA		1.12	1.29	passed_qc	Assigned from designation hash.
hCoV-19/South_Korea/KDCA89800/2022|EPI_ISL_14016647|2022-06-19	98a01c	98a01cd3a29038b86efeabc5543c60fc	B.1.1.529	B.1.1.529_2	51	S:T19I|del:21633:9|S:G142D|S:V213G|S:G339D|S:S371F|S:S373P|S:S375F|S:T376A|S:D405N|S:R408S|S:K417N|S:N440K|S:S477N|S:T478K|S:E484A|S:Q493R|S:Q498R|S:N501Y|S:Y505H|S:D614G|S:H655Y|S:N679K|S:P681H|S:N764K|S:D796Y|S:Q954H|S:N969K|synSNP:C25000T	NA	NA		1.12	1.29	passed_qc	Assigned from designation hash.
hCoV-19/South_Korea/KDCA89798/2022|EPI_ISL_14016645|2022-06-19	98a01c	98a01cd3a29038b86efeabc5543c60fc	B.1.1.529	B.1.1.529_2	51	S:T19I|del:21633:9|S:G142D|S:V213G|S:G339D|S:S371F|S:S373P|S:S375F|S:T376A|S:D405N|S:R408S|S:K417N|S:N440K|S:S477N|S:T478K|S:E484A|S:Q493R|S:Q498R|S:N501Y|S:Y505H|S:D614G|S:H655Y|S:N679K|S:P681H|S:N764K|S:D796Y|S:Q954H|S:N969K|synSNP:C25000T	NA	NA		1.12	1.29	passed_qc	Assigned from designation hash.
hCoV-19/South_Korea/KDCA89797/2022|EPI_ISL_14016644|2022-06-19	98a01c	98a01cd3a29038b86efeabc5543c60fc	B.1.1.529	B.1.1.529_2	51	S:T19I|del:21633:9|S:G142D|S:V213G|S:G339D|S:S371F|S:S373P|S:S375F|S:T376A|S:D405N|S:R408S|S:K417N|S:N440K|S:S477N|S:T478K|S:E484A|S:Q493R|S:Q498R|S:N501Y|S:Y505H|S:D614G|S:H655Y|S:N679K|S:P681H|S:N764K|S:D796Y|S:Q954H|S:N969K|synSNP:C25000T	NA	NA		1.12	1.29	passed_qc	Assigned from designation hash.
hCoV-19/South_Korea/KDCA89796/2022|EPI_ISL_14016643|2022-06-19	98a01c	98a01cd3a29038b86efeabc5543c60fc	B.1.1.529	B.1.1.529_2	51	S:T19I|del:21633:9|S:G142D|S:V213G|S:G339D|S:S371F|S:S373P|S:S375F|S:T376A|S:D405N|S:R408S|S:K417N|S:N440K|S:S477N|S:T478K|S:E484A|S:Q493R|S:Q498R|S:N501Y|S:Y505H|S:D614G|S:H655Y|S:N679K|S:P681H|S:N764K|S:D796Y|S:Q954H|S:N969K|synSNP:C25000T	NA	NA		1.12	1.29	passed_qc	Assigned from designation hash.
hCoV-19/South_Korea/KDCA89795/2022|EPI_ISL_14016642|2022-06-19	98a01c	98a01cd3a29038b86efeabc5543c60fc	B.1.1.529	B.1.1.529_2	51	S:T19I|del:21633:9|S:G142D|S:V213G|S:G339D|S:S371F|S:S373P|S:S375F|S:T376A|S:D405N|S:R408S|S:K417N|S:N440K|S:S477N|S:T478K|S:E484A|S:Q493R|S:Q498R|S:N501Y|S:Y505H|S:D614G|S:H655Y|S:N679K|S:P681H|S:N764K|S:D796Y|S:Q954H|S:N969K|synSNP:C25000T	NA	NA		1.12	1.29	passed_qc	Assigned from designation hash.
hCoV-19/South_Korea/KDCA89794/2022|EPI_ISL_14016641|2022-06-19	98a01c	98a01cd3a29038b86efeabc5543c60fc	B.1.1.529	B.1.1.529_2	51	S:T19I|del:21633:9|S:G142D|S:V213G|S:G339D|S:S371F|S:S373P|S:S375F|S:T376A|S:D405N|S:R408S|S:K417N|S:N440K|S:S477N|S:T478K|S:E484A|S:Q493R|S:Q498R|S:N501Y|S:Y505H|S:D614G|S:H655Y|S:N679K|S:P681H|S:N764K|S:D796Y|S:Q954H|S:N969K|synSNP:C25000T	NA	NA		1.12	1.29	passed_qc	Assigned from designation hash.
hCoV-19/South_Korea/KDCA89792/2022|EPI_ISL_14016639|2022-06-19	09e0fd	09e0fdf27e5e7c0362765215c4228aa7	BA.2.12.1	BA.2.12.1_1	3	S:T19I|del:21633:9|synSNP:C21721T|S:G142D|S:V213G|S:G339D|S:S371F|S:S373P|S:S375F|S:T376A|S:D405N|S:R408S|S:K417N|S:N440K|S:L452Q|S:S477N|S:T478K|S:E484A|S:Q493R|S:Q498R|S:N501Y|S:Y505H|S:D614G|S:H655Y|S:N679K|S:P681H|S:S704L|S:N764K|S:D796Y|S:Q954H|S:N969K|synSNP:C25000T	NA	NA		1.12	1.29	passed_qc	Assigned from designation hash.
hCoV-19/South_Korea/KDCA89790/2022|EPI_ISL_14016638|2022-06-19	98a01c	98a01cd3a29038b86efeabc5543c60fc	B.1.1.529	B.1.1.529_2	51	S:T19I|del:21633:9|S:G142D|S:V213G|S:G339D|S:S371F|S:S373P|S:S375F|S:T376A|S:D405N|S:R408S|S:K417N|S:N440K|S:S477N|S:T478K|S:E484A|S:Q493R|S:Q498R|S:N501Y|S:Y505H|S:D614G|S:H655Y|S:N679K|S:P681H|S:N764K|S:D796Y|S:Q954H|S:N969K|synSNP:C25000T	NA	NA		1.12	1.29	passed_qc	Assigned from designation hash.
hCoV-19/South_Korea/KDCA89788/2022|EPI_ISL_14016637|2022-06-19	bed500	bed5005c80ff970b5aecb479f4ae2650	B.1.1.529	B.1.1.529_1	86	S:T19I|del:21633:9|del:21765:6|S:G142D|S:V213G|S:G339D|S:S371F|S:S373P|S:S375F|S:T376A|S:D405N|S:R408S|S:K417N|S:N440K|S:L452R|S:S477N|S:T478K|S:E484A|S:F486V|S:Q498R|S:N501Y|S:Y505H|S:D614G|S:H655Y|S:N679K|S:P681H|S:N764K|S:D796Y|S:Q954H|S:N969K|synSNP:C25000T	NA	NA		1.12	1.29	passed_qc	Assigned from designation hash.
hCoV-19/South_Korea/KDCA89780/2022|EPI_ISL_14016635|2022-06-19	98a01c	98a01cd3a29038b86efeabc5543c60fc	B.1.1.529	B.1.1.529_2	51	S:T19I|del:21633:9|S:G142D|S:V213G|S:G339D|S:S371F|S:S373P|S:S375F|S:T376A|S:D405N|S:R408S|S:K417N|S:N440K|S:S477N|S:T478K|S:E484A|S:Q493R|S:Q498R|S:N501Y|S:Y505H|S:D614G|S:H655Y|S:N679K|S:P681H|S:N764K|S:D796Y|S:Q954H|S:N969K|synSNP:C25000T	NA	NA		1.12	1.29	passed_qc	Assigned from designation hash.
hCoV-19/South_Korea/KDCA89778/2022|EPI_ISL_14016634|2022-06-19	98a01c	98a01cd3a29038b86efeabc5543c60fc	B.1.1.529	B.1.1.529_2	51	S:T19I|del:21633:9|S:G142D|S:V213G|S:G339D|S:S371F|S:S373P|S:S375F|S:T376A|S:D405N|S:R408S|S:K417N|S:N440K|S:S477N|S:T478K|S:E484A|S:Q493R|S:Q498R|S:N501Y|S:Y505H|S:D614G|S:H655Y|S:N679K|S:P681H|S:N764K|S:D796Y|S:Q954H|S:N969K|synSNP:C25000T	NA	NA		1.12	1.29	passed_qc	Assigned from designation hash.
hCoV-19/South_Korea/KDCA89776/2022|EPI_ISL_14016632|2022-06-19	bed500	bed5005c80ff970b5aecb479f4ae2650	B.1.1.529	B.1.1.529_1	86	S:T19I|del:21633:9|del:21765:6|S:G142D|S:V213G|S:G339D|S:S371F|S:S373P|S:S375F|S:T376A|S:D405N|S:R408S|S:K417N|S:N440K|S:L452R|S:S477N|S:T478K|S:E484A|S:F486V|S:Q498R|S:N501Y|S:Y505H|S:D614G|S:H655Y|S:N679K|S:P681H|S:N764K|S:D796Y|S:Q954H|S:N969K|synSNP:C25000T	NA	NA		1.12	1.29	passed_qc	Assigned from designation hash.
hCoV-19/South_Korea/KDCA89775/2022|EPI_ISL_14016631|2022-06-19	98a01c	98a01cd3a29038b86efeabc5543c60fc	B.1.1.529	B.1.1.529_2	51	S:T19I|del:21633:9|S:G142D|S:V213G|S:G339D|S:S371F|S:S373P|S:S375F|S:T376A|S:D405N|S:R408S|S:K417N|S:N440K|S:S477N|S:T478K|S:E484A|S:Q493R|S:Q498R|S:N501Y|S:Y505H|S:D614G|S:H655Y|S:N679K|S:P681H|S:N764K|S:D796Y|S:Q954H|S:N969K|synSNP:C25000T	NA	NA		1.12	1.29	passed_qc	Assigned from designation hash.
hCoV-19/South_Korea/KDCA89771/2022|EPI_ISL_14016628|2022-06-18	98a01c	98a01cd3a29038b86efeabc5543c60fc	B.1.1.529	B.1.1.529_2	51	S:T19I|del:21633:9|S:G142D|S:V213G|S:G339D|S:S371F|S:S373P|S:S375F|S:T376A|S:D405N|S:R408S|S:K417N|S:N440K|S:S477N|S:T478K|S:E484A|S:Q493R|S:Q498R|S:N501Y|S:Y505H|S:D614G|S:H655Y|S:N679K|S:P681H|S:N764K|S:D796Y|S:Q954H|S:N969K|synSNP:C25000T	NA	NA		1.12	1.29	passed_qc	Assigned from designation hash.
hCoV-19/South_Korea/KDCA89769/2022|EPI_ISL_14016626|2022-06-18	bed500	bed5005c80ff970b5aecb479f4ae2650	B.1.1.529	B.1.1.529_1	86	S:T19I|del:21633:9|del:21765:6|S:G142D|S:V213G|S:G339D|S:S371F|S:S373P|S:S375F|S:T376A|S:D405N|S:R408S|S:K417N|S:N440K|S:L452R|S:S477N|S:T478K|S:E484A|S:F486V|S:Q498R|S:N501Y|S:Y505H|S:D614G|S:H655Y|S:N679K|S:P681H|S:N764K|S:D796Y|S:Q954H|S:N969K|synSNP:C25000T	NA	NA		1.12	1.29	passed_qc	Assigned from designation hash.
hCoV-19/South_Korea/KDCA89768/2022|EPI_ISL_14016625|2022-06-18	bed500	bed5005c80ff970b5aecb479f4ae2650	B.1.1.529	B.1.1.529_1	86	S:T19I|del:21633:9|del:21765:6|S:G142D|S:V213G|S:G339D|S:S371F|S:S373P|S:S375F|S:T376A|S:D405N|S:R408S|S:K417N|S:N440K|S:L452R|S:S477N|S:T478K|S:E484A|S:F486V|S:Q498R|S:N501Y|S:Y505H|S:D614G|S:H655Y|S:N679K|S:P681H|S:N764K|S:D796Y|S:Q954H|S:N969K|synSNP:C25000T	NA	NA		1.12	1.29	passed_qc	Assigned from designation hash.
hCoV-19/South_Korea/KDCA89767/2022|EPI_ISL_14016624|2022-06-18	98a01c	98a01cd3a29038b86efeabc5543c60fc	B.1.1.529	B.1.1.529_2	51	S:T19I|del:21633:9|S:G142D|S:V213G|S:G339D|S:S371F|S:S373P|S:S375F|S:T376A|S:D405N|S:R408S|S:K417N|S:N440K|S:S477N|S:T478K|S:E484A|S:Q493R|S:Q498R|S:N501Y|S:Y505H|S:D614G|S:H655Y|S:N679K|S:P681H|S:N764K|S:D796Y|S:Q954H|S:N969K|synSNP:C25000T	NA	NA		1.12	1.29	passed_qc	Assigned from designation hash.
hCoV-19/South_Korea/KDCA89765/2022|EPI_ISL_14016622|2022-06-18	98a01c	98a01cd3a29038b86efeabc5543c60fc	B.1.1.529	B.1.1.529_2	51	S:T19I|del:21633:9|S:G142D|S:V213G|S:G339D|S:S371F|S:S373P|S:S375F|S:T376A|S:D405N|S:R408S|S:K417N|S:N440K|S:S477N|S:T478K|S:E484A|S:Q493R|S:Q498R|S:N501Y|S:Y505H|S:D614G|S:H655Y|S:N679K|S:P681H|S:N764K|S:D796Y|S:Q954H|S:N969K|synSNP:C25000T	NA	NA		1.12	1.29	passed_qc	Assigned from designation hash.
hCoV-19/South_Korea/KDCA89764/2022|EPI_ISL_14016621|2022-06-18	09e0fd	09e0fdf27e5e7c0362765215c4228aa7	BA.2.12.1	BA.2.12.1_1	3	S:T19I|del:21633:9|synSNP:C21721T|S:G142D|S:V213G|S:G339D|S:S371F|S:S373P|S:S375F|S:T376A|S:D405N|S:R408S|S:K417N|S:N440K|S:L452Q|S:S477N|S:T478K|S:E484A|S:Q493R|S:Q498R|S:N501Y|S:Y505H|S:D614G|S:H655Y|S:N679K|S:P681H|S:S704L|S:N764K|S:D796Y|S:Q954H|S:N969K|synSNP:C25000T	NA	NA		1.12	1.29	passed_qc	Assigned from designation hash.
hCoV-19/South_Korea/KDCA89763/2022|EPI_ISL_14016620|2022-06-18	98a01c	98a01cd3a29038b86efeabc5543c60fc	B.1.1.529	B.1.1.529_2	51	S:T19I|del:21633:9|S:G142D|S:V213G|S:G339D|S:S371F|S:S373P|S:S375F|S:T376A|S:D405N|S:R408S|S:K417N|S:N440K|S:S477N|S:T478K|S:E484A|S:Q493R|S:Q498R|S:N501Y|S:Y505H|S:D614G|S:H655Y|S:N679K|S:P681H|S:N764K|S:D796Y|S:Q954H|S:N969K|synSNP:C25000T	NA	NA		1.12	1.29	passed_qc	Assigned from designation hash.
hCoV-19/South_Korea/KDCA89762/2022|EPI_ISL_14016619|2022-06-18	98a01c	98a01cd3a29038b86efeabc5543c60fc	B.1.1.529	B.1.1.529_2	51	S:T19I|del:21633:9|S:G142D|S:V213G|S:G339D|S:S371F|S:S373P|S:S375F|S:T376A|S:D405N|S:R408S|S:K417N|S:N440K|S:S477N|S:T478K|S:E484A|S:Q493R|S:Q498R|S:N501Y|S:Y505H|S:D614G|S:H655Y|S:N679K|S:P681H|S:N764K|S:D796Y|S:Q954H|S:N969K|synSNP:C25000T	NA	NA		1.12	1.29	passed_qc	Assigned from designation hash.
hCoV-19/South_Korea/KDCA89761/2022|EPI_ISL_14016618|2022-06-18	98a01c	98a01cd3a29038b86efeabc5543c60fc	B.1.1.529	B.1.1.529_2	51	S:T19I|del:21633:9|S:G142D|S:V213G|S:G339D|S:S371F|S:S373P|S:S375F|S:T376A|S:D405N|S:R408S|S:K417N|S:N440K|S:S477N|S:T478K|S:E484A|S:Q493R|S:Q498R|S:N501Y|S:Y505H|S:D614G|S:H655Y|S:N679K|S:P681H|S:N764K|S:D796Y|S:Q954H|S:N969K|synSNP:C25000T	NA	NA		1.12	1.29	passed_qc	Assigned from designation hash.
hCoV-19/South_Korea/KDCA89755/2022|EPI_ISL_14016615|2022-06-18	98a01c	98a01cd3a29038b86efeabc5543c60fc	B.1.1.529	B.1.1.529_2	51	S:T19I|del:21633:9|S:G142D|S:V213G|S:G339D|S:S371F|S:S373P|S:S375F|S:T376A|S:D405N|S:R408S|S:K417N|S:N440K|S:S477N|S:T478K|S:E484A|S:Q493R|S:Q498R|S:N501Y|S:Y505H|S:D614G|S:H655Y|S:N679K|S:P681H|S:N764K|S:D796Y|S:Q954H|S:N969K|synSNP:C25000T	NA	NA		1.12	1.29	passed_qc	Assigned from designation hash.
hCoV-19/South_Korea/KDCA89753/2022|EPI_ISL_14016613|2022-06-18	98a01c	98a01cd3a29038b86efeabc5543c60fc	B.1.1.529	B.1.1.529_2	51	S:T19I|del:21633:9|S:G142D|S:V213G|S:G339D|S:S371F|S:S373P|S:S375F|S:T376A|S:D405N|S:R408S|S:K417N|S:N440K|S:S477N|S:T478K|S:E484A|S:Q493R|S:Q498R|S:N501Y|S:Y505H|S:D614G|S:H655Y|S:N679K|S:P681H|S:N764K|S:D796Y|S:Q954H|S:N969K|synSNP:C25000T	NA	NA		1.12	1.29	passed_qc	Assigned from designation hash.
hCoV-19/South_Korea/KDCA89752/2022|EPI_ISL_14016612|2022-06-18	98a01c	98a01cd3a29038b86efeabc5543c60fc	B.1.1.529	B.1.1.529_2	51	S:T19I|del:21633:9|S:G142D|S:V213G|S:G339D|S:S371F|S:S373P|S:S375F|S:T376A|S:D405N|S:R408S|S:K417N|S:N440K|S:S477N|S:T478K|S:E484A|S:Q493R|S:Q498R|S:N501Y|S:Y505H|S:D614G|S:H655Y|S:N679K|S:P681H|S:N764K|S:D796Y|S:Q954H|S:N969K|synSNP:C25000T	NA	NA		1.12	1.29	passed_qc	Assigned from designation hash.
hCoV-19/South_Korea/KDCA89751/2022|EPI_ISL_14016611|2022-06-18	98a01c	98a01cd3a29038b86efeabc5543c60fc	B.1.1.529	B.1.1.529_2	51	S:T19I|del:21633:9|S:G142D|S:V213G|S:G339D|S:S371F|S:S373P|S:S375F|S:T376A|S:D405N|S:R408S|S:K417N|S:N440K|S:S477N|S:T478K|S:E484A|S:Q493R|S:Q498R|S:N501Y|S:Y505H|S:D614G|S:H655Y|S:N679K|S:P681H|S:N764K|S:D796Y|S:Q954H|S:N969K|synSNP:C25000T	NA	NA		1.12	1.29	passed_qc	Assigned from designation hash.
hCoV-19/South_Korea/KDCA89745/2022|EPI_ISL_14016608|2022-06-18	98a01c	98a01cd3a29038b86efeabc5543c60fc	B.1.1.529	B.1.1.529_2	51	S:T19I|del:21633:9|S:G142D|S:V213G|S:G339D|S:S371F|S:S373P|S:S375F|S:T376A|S:D405N|S:R408S|S:K417N|S:N440K|S:S477N|S:T478K|S:E484A|S:Q493R|S:Q498R|S:N501Y|S:Y505H|S:D614G|S:H655Y|S:N679K|S:P681H|S:N764K|S:D796Y|S:Q954H|S:N969K|synSNP:C25000T	NA	NA		1.12	1.29	passed_qc	Assigned from designation hash.
hCoV-19/South_Korea/KDCA89741/2022|EPI_ISL_14016606|2022-06-18	98a01c	98a01cd3a29038b86efeabc5543c60fc	B.1.1.529	B.1.1.529_2	51	S:T19I|del:21633:9|S:G142D|S:V213G|S:G339D|S:S371F|S:S373P|S:S375F|S:T376A|S:D405N|S:R408S|S:K417N|S:N440K|S:S477N|S:T478K|S:E484A|S:Q493R|S:Q498R|S:N501Y|S:Y505H|S:D614G|S:H655Y|S:N679K|S:P681H|S:N764K|S:D796Y|S:Q954H|S:N969K|synSNP:C25000T	NA	NA		1.12	1.29	passed_qc	Assigned from designation hash.
hCoV-19/South_Korea/KDCA89740/2022|EPI_ISL_14016605|2022-06-18	98a01c	98a01cd3a29038b86efeabc5543c60fc	B.1.1.529	B.1.1.529_2	51	S:T19I|del:21633:9|S:G142D|S:V213G|S:G339D|S:S371F|S:S373P|S:S375F|S:T376A|S:D405N|S:R408S|S:K417N|S:N440K|S:S477N|S:T478K|S:E484A|S:Q493R|S:Q498R|S:N501Y|S:Y505H|S:D614G|S:H655Y|S:N679K|S:P681H|S:N764K|S:D796Y|S:Q954H|S:N969K|synSNP:C25000T	NA	NA		1.12	1.29	passed_qc	Assigned from designation hash.
hCoV-19/South_Korea/KDCA89738/2022|EPI_ISL_14016603|2022-06-18	bed500	bed5005c80ff970b5aecb479f4ae2650	B.1.1.529	B.1.1.529_1	86	S:T19I|del:21633:9|del:21765:6|S:G142D|S:V213G|S:G339D|S:S371F|S:S373P|S:S375F|S:T376A|S:D405N|S:R408S|S:K417N|S:N440K|S:L452R|S:S477N|S:T478K|S:E484A|S:F486V|S:Q498R|S:N501Y|S:Y505H|S:D614G|S:H655Y|S:N679K|S:P681H|S:N764K|S:D796Y|S:Q954H|S:N969K|synSNP:C25000T	NA	NA		1.12	1.29	passed_qc	Assigned from designation hash.
hCoV-19/South_Korea/KDCA89737/2022|EPI_ISL_14016602|2022-06-18	bed500	bed5005c80ff970b5aecb479f4ae2650	B.1.1.529	B.1.1.529_1	86	S:T19I|del:21633:9|del:21765:6|S:G142D|S:V213G|S:G339D|S:S371F|S:S373P|S:S375F|S:T376A|S:D405N|S:R408S|S:K417N|S:N440K|S:L452R|S:S477N|S:T478K|S:E484A|S:F486V|S:Q498R|S:N501Y|S:Y505H|S:D614G|S:H655Y|S:N679K|S:P681H|S:N764K|S:D796Y|S:Q954H|S:N969K|synSNP:C25000T	NA	NA		1.12	1.29	passed_qc	Assigned from designation hash.
hCoV-19/South_Korea/KDCA89735/2022|EPI_ISL_14016600|2022-06-18	bed500	bed5005c80ff970b5aecb479f4ae2650	B.1.1.529	B.1.1.529_1	86	S:T19I|del:21633:9|del:21765:6|S:G142D|S:V213G|S:G339D|S:S371F|S:S373P|S:S375F|S:T376A|S:D405N|S:R408S|S:K417N|S:N440K|S:L452R|S:S477N|S:T478K|S:E484A|S:F486V|S:Q498R|S:N501Y|S:Y505H|S:D614G|S:H655Y|S:N679K|S:P681H|S:N764K|S:D796Y|S:Q954H|S:N969K|synSNP:C25000T	NA	NA		1.12	1.29	passed_qc	Assigned from designation hash.
hCoV-19/South_Korea/KDCA89733/2022|EPI_ISL_14016598|2022-06-18	bed500	bed5005c80ff970b5aecb479f4ae2650	B.1.1.529	B.1.1.529_1	86	S:T19I|del:21633:9|del:21765:6|S:G142D|S:V213G|S:G339D|S:S371F|S:S373P|S:S375F|S:T376A|S:D405N|S:R408S|S:K417N|S:N440K|S:L452R|S:S477N|S:T478K|S:E484A|S:F486V|S:Q498R|S:N501Y|S:Y505H|S:D614G|S:H655Y|S:N679K|S:P681H|S:N764K|S:D796Y|S:Q954H|S:N969K|synSNP:C25000T	NA	NA		1.12	1.29	passed_qc	Assigned from designation hash.
hCoV-19/South_Korea/KDCA89729/2022|EPI_ISL_14016595|2022-06-18	98a01c	98a01cd3a29038b86efeabc5543c60fc	B.1.1.529	B.1.1.529_2	51	S:T19I|del:21633:9|S:G142D|S:V213G|S:G339D|S:S371F|S:S373P|S:S375F|S:T376A|S:D405N|S:R408S|S:K417N|S:N440K|S:S477N|S:T478K|S:E484A|S:Q493R|S:Q498R|S:N501Y|S:Y505H|S:D614G|S:H655Y|S:N679K|S:P681H|S:N764K|S:D796Y|S:Q954H|S:N969K|synSNP:C25000T	NA	NA		1.12	1.29	passed_qc	Assigned from designation hash.
hCoV-19/South_Korea/KDCA89728/2022|EPI_ISL_14016594|2022-06-18	98a01c	98a01cd3a29038b86efeabc5543c60fc	B.1.1.529	B.1.1.529_2	51	S:T19I|del:21633:9|S:G142D|S:V213G|S:G339D|S:S371F|S:S373P|S:S375F|S:T376A|S:D405N|S:R408S|S:K417N|S:N440K|S:S477N|S:T478K|S:E484A|S:Q493R|S:Q498R|S:N501Y|S:Y505H|S:D614G|S:H655Y|S:N679K|S:P681H|S:N764K|S:D796Y|S:Q954H|S:N969K|synSNP:C25000T	NA	NA		1.12	1.29	passed_qc	Assigned from designation hash.
hCoV-19/South_Korea/KDCA89727/2022|EPI_ISL_14016593|2022-06-18	98a01c	98a01cd3a29038b86efeabc5543c60fc	B.1.1.529	B.1.1.529_2	51	S:T19I|del:21633:9|S:G142D|S:V213G|S:G339D|S:S371F|S:S373P|S:S375F|S:T376A|S:D405N|S:R408S|S:K417N|S:N440K|S:S477N|S:T478K|S:E484A|S:Q493R|S:Q498R|S:N501Y|S:Y505H|S:D614G|S:H655Y|S:N679K|S:P681H|S:N764K|S:D796Y|S:Q954H|S:N969K|synSNP:C25000T	NA	NA		1.12	1.29	passed_qc	Assigned from designation hash.
hCoV-19/South_Korea/KDCA89726/2022|EPI_ISL_14016592|2022-06-18	98a01c	98a01cd3a29038b86efeabc5543c60fc	B.1.1.529	B.1.1.529_2	51	S:T19I|del:21633:9|S:G142D|S:V213G|S:G339D|S:S371F|S:S373P|S:S375F|S:T376A|S:D405N|S:R408S|S:K417N|S:N440K|S:S477N|S:T478K|S:E484A|S:Q493R|S:Q498R|S:N501Y|S:Y505H|S:D614G|S:H655Y|S:N679K|S:P681H|S:N764K|S:D796Y|S:Q954H|S:N969K|synSNP:C25000T	NA	NA		1.12	1.29	passed_qc	Assigned from designation hash.
hCoV-19/South_Korea/KDCA89725/2022|EPI_ISL_14016591|2022-06-18	98a01c	98a01cd3a29038b86efeabc5543c60fc	B.1.1.529	B.1.1.529_2	51	S:T19I|del:21633:9|S:G142D|S:V213G|S:G339D|S:S371F|S:S373P|S:S375F|S:T376A|S:D405N|S:R408S|S:K417N|S:N440K|S:S477N|S:T478K|S:E484A|S:Q493R|S:Q498R|S:N501Y|S:Y505H|S:D614G|S:H655Y|S:N679K|S:P681H|S:N764K|S:D796Y|S:Q954H|S:N969K|synSNP:C25000T	NA	NA		1.12	1.29	passed_qc	Assigned from designation hash.
hCoV-19/South_Korea/KDCA89724/2022|EPI_ISL_14016590|2022-06-18	98a01c	98a01cd3a29038b86efeabc5543c60fc	B.1.1.529	B.1.1.529_2	51	S:T19I|del:21633:9|S:G142D|S:V213G|S:G339D|S:S371F|S:S373P|S:S375F|S:T376A|S:D405N|S:R408S|S:K417N|S:N440K|S:S477N|S:T478K|S:E484A|S:Q493R|S:Q498R|S:N501Y|S:Y505H|S:D614G|S:H655Y|S:N679K|S:P681H|S:N764K|S:D796Y|S:Q954H|S:N969K|synSNP:C25000T	NA	NA		1.12	1.29	passed_qc	Assigned from designation hash.
hCoV-19/South_Korea/KDCA89723/2022|EPI_ISL_14016589|2022-06-18	98a01c	98a01cd3a29038b86efeabc5543c60fc	B.1.1.529	B.1.1.529_2	51	S:T19I|del:21633:9|S:G142D|S:V213G|S:G339D|S:S371F|S:S373P|S:S375F|S:T376A|S:D405N|S:R408S|S:K417N|S:N440K|S:S477N|S:T478K|S:E484A|S:Q493R|S:Q498R|S:N501Y|S:Y505H|S:D614G|S:H655Y|S:N679K|S:P681H|S:N764K|S:D796Y|S:Q954H|S:N969K|synSNP:C25000T	NA	NA		1.12	1.29	passed_qc	Assigned from designation hash.
hCoV-19/South_Korea/KDCA89722/2022|EPI_ISL_14016588|2022-06-18	98a01c	98a01cd3a29038b86efeabc5543c60fc	B.1.1.529	B.1.1.529_2	51	S:T19I|del:21633:9|S:G142D|S:V213G|S:G339D|S:S371F|S:S373P|S:S375F|S:T376A|S:D405N|S:R408S|S:K417N|S:N440K|S:S477N|S:T478K|S:E484A|S:Q493R|S:Q498R|S:N501Y|S:Y505H|S:D614G|S:H655Y|S:N679K|S:P681H|S:N764K|S:D796Y|S:Q954H|S:N969K|synSNP:C25000T	NA	NA		1.12	1.29	passed_qc	Assigned from designation hash.
hCoV-19/South_Korea/KDCA89721/2022|EPI_ISL_14016587|2022-06-18	98a01c	98a01cd3a29038b86efeabc5543c60fc	B.1.1.529	B.1.1.529_2	51	S:T19I|del:21633:9|S:G142D|S:V213G|S:G339D|S:S371F|S:S373P|S:S375F|S:T376A|S:D405N|S:R408S|S:K417N|S:N440K|S:S477N|S:T478K|S:E484A|S:Q493R|S:Q498R|S:N501Y|S:Y505H|S:D614G|S:H655Y|S:N679K|S:P681H|S:N764K|S:D796Y|S:Q954H|S:N969K|synSNP:C25000T	NA	NA		1.12	1.29	passed_qc	Assigned from designation hash.
hCoV-19/South_Korea/KDCA89720/2022|EPI_ISL_14016586|2022-06-18	98a01c	98a01cd3a29038b86efeabc5543c60fc	B.1.1.529	B.1.1.529_2	51	S:T19I|del:21633:9|S:G142D|S:V213G|S:G339D|S:S371F|S:S373P|S:S375F|S:T376A|S:D405N|S:R408S|S:K417N|S:N440K|S:S477N|S:T478K|S:E484A|S:Q493R|S:Q498R|S:N501Y|S:Y505H|S:D614G|S:H655Y|S:N679K|S:P681H|S:N764K|S:D796Y|S:Q954H|S:N969K|synSNP:C25000T	NA	NA		1.12	1.29	passed_qc	Assigned from designation hash.
hCoV-19/South_Korea/KDCA89719/2022|EPI_ISL_14016585|2022-06-18	98a01c	98a01cd3a29038b86efeabc5543c60fc	B.1.1.529	B.1.1.529_2	51	S:T19I|del:21633:9|S:G142D|S:V213G|S:G339D|S:S371F|S:S373P|S:S375F|S:T376A|S:D405N|S:R408S|S:K417N|S:N440K|S:S477N|S:T478K|S:E484A|S:Q493R|S:Q498R|S:N501Y|S:Y505H|S:D614G|S:H655Y|S:N679K|S:P681H|S:N764K|S:D796Y|S:Q954H|S:N969K|synSNP:C25000T	NA	NA		1.12	1.29	passed_qc	Assigned from designation hash.
hCoV-19/South_Korea/KDCA89715/2022|EPI_ISL_14016584|2022-06-18	98a01c	98a01cd3a29038b86efeabc5543c60fc	B.1.1.529	B.1.1.529_2	51	S:T19I|del:21633:9|S:G142D|S:V213G|S:G339D|S:S371F|S:S373P|S:S375F|S:T376A|S:D405N|S:R408S|S:K417N|S:N440K|S:S477N|S:T478K|S:E484A|S:Q493R|S:Q498R|S:N501Y|S:Y505H|S:D614G|S:H655Y|S:N679K|S:P681H|S:N764K|S:D796Y|S:Q954H|S:N969K|synSNP:C25000T	NA	NA		1.12	1.29	passed_qc	Assigned from designation hash.
hCoV-19/South_Korea/KDCA89714/2022|EPI_ISL_14016583|2022-06-18	98a01c	98a01cd3a29038b86efeabc5543c60fc	B.1.1.529	B.1.1.529_2	51	S:T19I|del:21633:9|S:G142D|S:V213G|S:G339D|S:S371F|S:S373P|S:S375F|S:T376A|S:D405N|S:R408S|S:K417N|S:N440K|S:S477N|S:T478K|S:E484A|S:Q493R|S:Q498R|S:N501Y|S:Y505H|S:D614G|S:H655Y|S:N679K|S:P681H|S:N764K|S:D796Y|S:Q954H|S:N969K|synSNP:C25000T	NA	NA		1.12	1.29	passed_qc	Assigned from designation hash.
hCoV-19/South_Korea/KDCA89713/2022|EPI_ISL_14016582|2022-06-18	98a01c	98a01cd3a29038b86efeabc5543c60fc	B.1.1.529	B.1.1.529_2	51	S:T19I|del:21633:9|S:G142D|S:V213G|S:G339D|S:S371F|S:S373P|S:S375F|S:T376A|S:D405N|S:R408S|S:K417N|S:N440K|S:S477N|S:T478K|S:E484A|S:Q493R|S:Q498R|S:N501Y|S:Y505H|S:D614G|S:H655Y|S:N679K|S:P681H|S:N764K|S:D796Y|S:Q954H|S:N969K|synSNP:C25000T	NA	NA		1.12	1.29	passed_qc	Assigned from designation hash.
hCoV-19/South_Korea/KDCA89710/2022|EPI_ISL_14016581|2022-06-18	98a01c	98a01cd3a29038b86efeabc5543c60fc	B.1.1.529	B.1.1.529_2	51	S:T19I|del:21633:9|S:G142D|S:V213G|S:G339D|S:S371F|S:S373P|S:S375F|S:T376A|S:D405N|S:R408S|S:K417N|S:N440K|S:S477N|S:T478K|S:E484A|S:Q493R|S:Q498R|S:N501Y|S:Y505H|S:D614G|S:H655Y|S:N679K|S:P681H|S:N764K|S:D796Y|S:Q954H|S:N969K|synSNP:C25000T	NA	NA		1.12	1.29	passed_qc	Assigned from designation hash.
hCoV-19/South_Korea/KDCA89709/2022|EPI_ISL_14016580|2022-06-18	98a01c	98a01cd3a29038b86efeabc5543c60fc	B.1.1.529	B.1.1.529_2	51	S:T19I|del:21633:9|S:G142D|S:V213G|S:G339D|S:S371F|S:S373P|S:S375F|S:T376A|S:D405N|S:R408S|S:K417N|S:N440K|S:S477N|S:T478K|S:E484A|S:Q493R|S:Q498R|S:N501Y|S:Y505H|S:D614G|S:H655Y|S:N679K|S:P681H|S:N764K|S:D796Y|S:Q954H|S:N969K|synSNP:C25000T	NA	NA		1.12	1.29	passed_qc	Assigned from designation hash.
hCoV-19/South_Korea/KDCA89708/2022|EPI_ISL_14016579|2022-06-18	98a01c	98a01cd3a29038b86efeabc5543c60fc	B.1.1.529	B.1.1.529_2	51	S:T19I|del:21633:9|S:G142D|S:V213G|S:G339D|S:S371F|S:S373P|S:S375F|S:T376A|S:D405N|S:R408S|S:K417N|S:N440K|S:S477N|S:T478K|S:E484A|S:Q493R|S:Q498R|S:N501Y|S:Y505H|S:D614G|S:H655Y|S:N679K|S:P681H|S:N764K|S:D796Y|S:Q954H|S:N969K|synSNP:C25000T	NA	NA		1.12	1.29	passed_qc	Assigned from designation hash.
hCoV-19/South_Korea/KDCA89707/2022|EPI_ISL_14016578|2022-06-18	98a01c	98a01cd3a29038b86efeabc5543c60fc	B.1.1.529	B.1.1.529_2	51	S:T19I|del:21633:9|S:G142D|S:V213G|S:G339D|S:S371F|S:S373P|S:S375F|S:T376A|S:D405N|S:R408S|S:K417N|S:N440K|S:S477N|S:T478K|S:E484A|S:Q493R|S:Q498R|S:N501Y|S:Y505H|S:D614G|S:H655Y|S:N679K|S:P681H|S:N764K|S:D796Y|S:Q954H|S:N969K|synSNP:C25000T	NA	NA		1.12	1.29	passed_qc	Assigned from designation hash.
hCoV-19/South_Korea/KDCA89705/2022|EPI_ISL_14016576|2022-06-18	98a01c	98a01cd3a29038b86efeabc5543c60fc	B.1.1.529	B.1.1.529_2	51	S:T19I|del:21633:9|S:G142D|S:V213G|S:G339D|S:S371F|S:S373P|S:S375F|S:T376A|S:D405N|S:R408S|S:K417N|S:N440K|S:S477N|S:T478K|S:E484A|S:Q493R|S:Q498R|S:N501Y|S:Y505H|S:D614G|S:H655Y|S:N679K|S:P681H|S:N764K|S:D796Y|S:Q954H|S:N969K|synSNP:C25000T	NA	NA		1.12	1.29	passed_qc	Assigned from designation hash.
hCoV-19/South_Korea/KDCA89704/2022|EPI_ISL_14016575|2022-06-18	98a01c	98a01cd3a29038b86efeabc5543c60fc	B.1.1.529	B.1.1.529_2	51	S:T19I|del:21633:9|S:G142D|S:V213G|S:G339D|S:S371F|S:S373P|S:S375F|S:T376A|S:D405N|S:R408S|S:K417N|S:N440K|S:S477N|S:T478K|S:E484A|S:Q493R|S:Q498R|S:N501Y|S:Y505H|S:D614G|S:H655Y|S:N679K|S:P681H|S:N764K|S:D796Y|S:Q954H|S:N969K|synSNP:C25000T	NA	NA		1.12	1.29	passed_qc	Assigned from designation hash.
hCoV-19/South_Korea/KDCA89689/2022|EPI_ISL_14016569|2022-06-17	98a01c	98a01cd3a29038b86efeabc5543c60fc	B.1.1.529	B.1.1.529_2	51	S:T19I|del:21633:9|S:G142D|S:V213G|S:G339D|S:S371F|S:S373P|S:S375F|S:T376A|S:D405N|S:R408S|S:K417N|S:N440K|S:S477N|S:T478K|S:E484A|S:Q493R|S:Q498R|S:N501Y|S:Y505H|S:D614G|S:H655Y|S:N679K|S:P681H|S:N764K|S:D796Y|S:Q954H|S:N969K|synSNP:C25000T	NA	NA		1.12	1.29	passed_qc	Assigned from designation hash.
hCoV-19/South_Korea/KDCA89687/2022|EPI_ISL_14016567|2022-06-17	98a01c	98a01cd3a29038b86efeabc5543c60fc	B.1.1.529	B.1.1.529_2	51	S:T19I|del:21633:9|S:G142D|S:V213G|S:G339D|S:S371F|S:S373P|S:S375F|S:T376A|S:D405N|S:R408S|S:K417N|S:N440K|S:S477N|S:T478K|S:E484A|S:Q493R|S:Q498R|S:N501Y|S:Y505H|S:D614G|S:H655Y|S:N679K|S:P681H|S:N764K|S:D796Y|S:Q954H|S:N969K|synSNP:C25000T	NA	NA		1.12	1.29	passed_qc	Assigned from designation hash.
hCoV-19/South_Korea/KDCA89683/2022|EPI_ISL_14016565|2022-06-17	98a01c	98a01cd3a29038b86efeabc5543c60fc	B.1.1.529	B.1.1.529_2	51	S:T19I|del:21633:9|S:G142D|S:V213G|S:G339D|S:S371F|S:S373P|S:S375F|S:T376A|S:D405N|S:R408S|S:K417N|S:N440K|S:S477N|S:T478K|S:E484A|S:Q493R|S:Q498R|S:N501Y|S:Y505H|S:D614G|S:H655Y|S:N679K|S:P681H|S:N764K|S:D796Y|S:Q954H|S:N969K|synSNP:C25000T	NA	NA		1.12	1.29	passed_qc	Assigned from designation hash.
hCoV-19/South_Korea/KDCA89681/2022|EPI_ISL_14016563|2022-06-17	98a01c	98a01cd3a29038b86efeabc5543c60fc	B.1.1.529	B.1.1.529_2	51	S:T19I|del:21633:9|S:G142D|S:V213G|S:G339D|S:S371F|S:S373P|S:S375F|S:T376A|S:D405N|S:R408S|S:K417N|S:N440K|S:S477N|S:T478K|S:E484A|S:Q493R|S:Q498R|S:N501Y|S:Y505H|S:D614G|S:H655Y|S:N679K|S:P681H|S:N764K|S:D796Y|S:Q954H|S:N969K|synSNP:C25000T	NA	NA		1.12	1.29	passed_qc	Assigned from designation hash.
hCoV-19/South_Korea/KDCA89680/2022|EPI_ISL_14016562|2022-06-17	bed500	bed5005c80ff970b5aecb479f4ae2650	B.1.1.529	B.1.1.529_1	86	S:T19I|del:21633:9|del:21765:6|S:G142D|S:V213G|S:G339D|S:S371F|S:S373P|S:S375F|S:T376A|S:D405N|S:R408S|S:K417N|S:N440K|S:L452R|S:S477N|S:T478K|S:E484A|S:F486V|S:Q498R|S:N501Y|S:Y505H|S:D614G|S:H655Y|S:N679K|S:P681H|S:N764K|S:D796Y|S:Q954H|S:N969K|synSNP:C25000T	NA	NA		1.12	1.29	passed_qc	Assigned from designation hash.
hCoV-19/South_Korea/KDCA89678/2022|EPI_ISL_14016560|2022-06-17	98a01c	98a01cd3a29038b86efeabc5543c60fc	B.1.1.529	B.1.1.529_2	51	S:T19I|del:21633:9|S:G142D|S:V213G|S:G339D|S:S371F|S:S373P|S:S375F|S:T376A|S:D405N|S:R408S|S:K417N|S:N440K|S:S477N|S:T478K|S:E484A|S:Q493R|S:Q498R|S:N501Y|S:Y505H|S:D614G|S:H655Y|S:N679K|S:P681H|S:N764K|S:D796Y|S:Q954H|S:N969K|synSNP:C25000T	NA	NA		1.12	1.29	passed_qc	Assigned from designation hash.
hCoV-19/South_Korea/KDCA89677/2022|EPI_ISL_14016559|2022-06-17	98a01c	98a01cd3a29038b86efeabc5543c60fc	B.1.1.529	B.1.1.529_2	51	S:T19I|del:21633:9|S:G142D|S:V213G|S:G339D|S:S371F|S:S373P|S:S375F|S:T376A|S:D405N|S:R408S|S:K417N|S:N440K|S:S477N|S:T478K|S:E484A|S:Q493R|S:Q498R|S:N501Y|S:Y505H|S:D614G|S:H655Y|S:N679K|S:P681H|S:N764K|S:D796Y|S:Q954H|S:N969K|synSNP:C25000T	NA	NA		1.12	1.29	passed_qc	Assigned from designation hash.
hCoV-19/South_Korea/KDCA89676/2022|EPI_ISL_14016558|2022-06-17	09e0fd	09e0fdf27e5e7c0362765215c4228aa7	BA.2.12.1	BA.2.12.1_1	3	S:T19I|del:21633:9|synSNP:C21721T|S:G142D|S:V213G|S:G339D|S:S371F|S:S373P|S:S375F|S:T376A|S:D405N|S:R408S|S:K417N|S:N440K|S:L452Q|S:S477N|S:T478K|S:E484A|S:Q493R|S:Q498R|S:N501Y|S:Y505H|S:D614G|S:H655Y|S:N679K|S:P681H|S:S704L|S:N764K|S:D796Y|S:Q954H|S:N969K|synSNP:C25000T	NA	NA		1.12	1.29	passed_qc	Assigned from designation hash.
hCoV-19/South_Korea/KDCA89675/2022|EPI_ISL_14016557|2022-06-17	98a01c	98a01cd3a29038b86efeabc5543c60fc	B.1.1.529	B.1.1.529_2	51	S:T19I|del:21633:9|S:G142D|S:V213G|S:G339D|S:S371F|S:S373P|S:S375F|S:T376A|S:D405N|S:R408S|S:K417N|S:N440K|S:S477N|S:T478K|S:E484A|S:Q493R|S:Q498R|S:N501Y|S:Y505H|S:D614G|S:H655Y|S:N679K|S:P681H|S:N764K|S:D796Y|S:Q954H|S:N969K|synSNP:C25000T	NA	NA		1.12	1.29	passed_qc	Assigned from designation hash.
hCoV-19/South_Korea/KDCA89671/2022|EPI_ISL_14016556|2022-06-17	bed500	bed5005c80ff970b5aecb479f4ae2650	B.1.1.529	B.1.1.529_1	86	S:T19I|del:21633:9|del:21765:6|S:G142D|S:V213G|S:G339D|S:S371F|S:S373P|S:S375F|S:T376A|S:D405N|S:R408S|S:K417N|S:N440K|S:L452R|S:S477N|S:T478K|S:E484A|S:F486V|S:Q498R|S:N501Y|S:Y505H|S:D614G|S:H655Y|S:N679K|S:P681H|S:N764K|S:D796Y|S:Q954H|S:N969K|synSNP:C25000T	NA	NA		1.12	1.29	passed_qc	Assigned from designation hash.
hCoV-19/South_Korea/KDCA89661/2022|EPI_ISL_14016554|2022-06-17	bed500	bed5005c80ff970b5aecb479f4ae2650	B.1.1.529	B.1.1.529_1	86	S:T19I|del:21633:9|del:21765:6|S:G142D|S:V213G|S:G339D|S:S371F|S:S373P|S:S375F|S:T376A|S:D405N|S:R408S|S:K417N|S:N440K|S:L452R|S:S477N|S:T478K|S:E484A|S:F486V|S:Q498R|S:N501Y|S:Y505H|S:D614G|S:H655Y|S:N679K|S:P681H|S:N764K|S:D796Y|S:Q954H|S:N969K|synSNP:C25000T	NA	NA		1.12	1.29	passed_qc	Assigned from designation hash.
hCoV-19/South_Korea/KDCA89660/2022|EPI_ISL_14016553|2022-06-17	98a01c	98a01cd3a29038b86efeabc5543c60fc	B.1.1.529	B.1.1.529_2	51	S:T19I|del:21633:9|S:G142D|S:V213G|S:G339D|S:S371F|S:S373P|S:S375F|S:T376A|S:D405N|S:R408S|S:K417N|S:N440K|S:S477N|S:T478K|S:E484A|S:Q493R|S:Q498R|S:N501Y|S:Y505H|S:D614G|S:H655Y|S:N679K|S:P681H|S:N764K|S:D796Y|S:Q954H|S:N969K|synSNP:C25000T	NA	NA		1.12	1.29	passed_qc	Assigned from designation hash.
hCoV-19/South_Korea/KDCA89654/2022|EPI_ISL_14016551|2022-06-16	98a01c	98a01cd3a29038b86efeabc5543c60fc	B.1.1.529	B.1.1.529_2	51	S:T19I|del:21633:9|S:G142D|S:V213G|S:G339D|S:S371F|S:S373P|S:S375F|S:T376A|S:D405N|S:R408S|S:K417N|S:N440K|S:S477N|S:T478K|S:E484A|S:Q493R|S:Q498R|S:N501Y|S:Y505H|S:D614G|S:H655Y|S:N679K|S:P681H|S:N764K|S:D796Y|S:Q954H|S:N969K|synSNP:C25000T	NA	NA		1.12	1.29	passed_qc	Assigned from designation hash.
hCoV-19/South_Korea/KDCA89653/2022|EPI_ISL_14016550|2022-06-16	98a01c	98a01cd3a29038b86efeabc5543c60fc	B.1.1.529	B.1.1.529_2	51	S:T19I|del:21633:9|S:G142D|S:V213G|S:G339D|S:S371F|S:S373P|S:S375F|S:T376A|S:D405N|S:R408S|S:K417N|S:N440K|S:S477N|S:T478K|S:E484A|S:Q493R|S:Q498R|S:N501Y|S:Y505H|S:D614G|S:H655Y|S:N679K|S:P681H|S:N764K|S:D796Y|S:Q954H|S:N969K|synSNP:C25000T	NA	NA		1.12	1.29	passed_qc	Assigned from designation hash.
hCoV-19/South_Korea/KDCA89639/2022|EPI_ISL_14016546|2022-06-16	98a01c	98a01cd3a29038b86efeabc5543c60fc	B.1.1.529	B.1.1.529_2	51	S:T19I|del:21633:9|S:G142D|S:V213G|S:G339D|S:S371F|S:S373P|S:S375F|S:T376A|S:D405N|S:R408S|S:K417N|S:N440K|S:S477N|S:T478K|S:E484A|S:Q493R|S:Q498R|S:N501Y|S:Y505H|S:D614G|S:H655Y|S:N679K|S:P681H|S:N764K|S:D796Y|S:Q954H|S:N969K|synSNP:C25000T	NA	NA		1.12	1.29	passed_qc	Assigned from designation hash.
hCoV-19/South_Korea/KDCA22581s/2022|EPI_ISL_13714431|2022-06-18	98a01c	98a01cd3a29038b86efeabc5543c60fc	B.1.1.529	B.1.1.529_2	51	S:T19I|del:21633:9|S:G142D|S:V213G|S:G339D|S:S371F|S:S373P|S:S375F|S:T376A|S:D405N|S:R408S|S:K417N|S:N440K|S:S477N|S:T478K|S:E484A|S:Q493R|S:Q498R|S:N501Y|S:Y505H|S:D614G|S:H655Y|S:N679K|S:P681H|S:N764K|S:D796Y|S:Q954H|S:N969K|synSNP:C25000T	NA	NA		1.12	1.29	passed_qc	Assigned from designation hash.
hCoV-19/South_Korea/KDCA22481s/2022|EPI_ISL_13714331|2022-06-17	98a01c	98a01cd3a29038b86efeabc5543c60fc	B.1.1.529	B.1.1.529_2	51	S:T19I|del:21633:9|S:G142D|S:V213G|S:G339D|S:S371F|S:S373P|S:S375F|S:T376A|S:D405N|S:R408S|S:K417N|S:N440K|S:S477N|S:T478K|S:E484A|S:Q493R|S:Q498R|S:N501Y|S:Y505H|S:D614G|S:H655Y|S:N679K|S:P681H|S:N764K|S:D796Y|S:Q954H|S:N969K|synSNP:C25000T	NA	NA		1.12	1.29	passed_qc	Assigned from designation hash.
hCoV-19/South_Korea/KDCA22454s/2022|EPI_ISL_13714304|2022-06-16	98a01c	98a01cd3a29038b86efeabc5543c60fc	B.1.1.529	B.1.1.529_2	51	S:T19I|del:21633:9|S:G142D|S:V213G|S:G339D|S:S371F|S:S373P|S:S375F|S:T376A|S:D405N|S:R408S|S:K417N|S:N440K|S:S477N|S:T478K|S:E484A|S:Q493R|S:Q498R|S:N501Y|S:Y505H|S:D614G|S:H655Y|S:N679K|S:P681H|S:N764K|S:D796Y|S:Q954H|S:N969K|synSNP:C25000T	NA	NA		1.12	1.29	passed_qc	Assigned from designation hash.
hCoV-19/South_Korea/KDCA22458s/2022|EPI_ISL_13714308|2022-06-16	98a01c	98a01cd3a29038b86efeabc5543c60fc	B.1.1.529	B.1.1.529_2	51	S:T19I|del:21633:9|S:G142D|S:V213G|S:G339D|S:S371F|S:S373P|S:S375F|S:T376A|S:D405N|S:R408S|S:K417N|S:N440K|S:S477N|S:T478K|S:E484A|S:Q493R|S:Q498R|S:N501Y|S:Y505H|S:D614G|S:H655Y|S:N679K|S:P681H|S:N764K|S:D796Y|S:Q954H|S:N969K|synSNP:C25000T	NA	NA		1.12	1.29	passed_qc	Assigned from designation hash.
hCoV-19/South_Korea/KDCA22570s/2022|EPI_ISL_13714420|2022-06-17	0ff409	0ff409e820fdbe2f0dde0a5d25c200bc	BA.2	BA.2_22	3	S:T19I|del:21633:9|S:I68T|S:G142D|S:V213G|S:G339D|S:S371F|S:S373P|S:S375F|S:T376A|S:D405N|S:R408S|S:K417N|S:N440K|S:S477N|S:T478K|S:E484A|S:Q493R|S:Q498R|S:N501Y|S:Y505H|S:D614G|S:H655Y|S:N679K|S:P681H|S:N764K|S:D796Y|S:Q954H|S:N969K|synSNP:C25000T	NA	NA		1.12	1.29	passed_qc	Assigned from designation hash.
hCoV-19/South_Korea/KDCA22585s/2022|EPI_ISL_13714435|2022-06-19	98a01c	98a01cd3a29038b86efeabc5543c60fc	B.1.1.529	B.1.1.529_2	51	S:T19I|del:21633:9|S:G142D|S:V213G|S:G339D|S:S371F|S:S373P|S:S375F|S:T376A|S:D405N|S:R408S|S:K417N|S:N440K|S:S477N|S:T478K|S:E484A|S:Q493R|S:Q498R|S:N501Y|S:Y505H|S:D614G|S:H655Y|S:N679K|S:P681H|S:N764K|S:D796Y|S:Q954H|S:N969K|synSNP:C25000T	NA	NA		1.12	1.29	passed_qc	Assigned from designation hash.
hCoV-19/South_Korea/KDCA22463s/2022|EPI_ISL_13714313|2022-06-16	98a01c	98a01cd3a29038b86efeabc5543c60fc	B.1.1.529	B.1.1.529_2	51	S:T19I|del:21633:9|S:G142D|S:V213G|S:G339D|S:S371F|S:S373P|S:S375F|S:T376A|S:D405N|S:R408S|S:K417N|S:N440K|S:S477N|S:T478K|S:E484A|S:Q493R|S:Q498R|S:N501Y|S:Y505H|S:D614G|S:H655Y|S:N679K|S:P681H|S:N764K|S:D796Y|S:Q954H|S:N969K|synSNP:C25000T	NA	NA		1.12	1.29	passed_qc	Assigned from designation hash.
hCoV-19/South_Korea/KDCA22515s/2022|EPI_ISL_13714365|2022-06-20	98a01c	98a01cd3a29038b86efeabc5543c60fc	B.1.1.529	B.1.1.529_2	51	S:T19I|del:21633:9|S:G142D|S:V213G|S:G339D|S:S371F|S:S373P|S:S375F|S:T376A|S:D405N|S:R408S|S:K417N|S:N440K|S:S477N|S:T478K|S:E484A|S:Q493R|S:Q498R|S:N501Y|S:Y505H|S:D614G|S:H655Y|S:N679K|S:P681H|S:N764K|S:D796Y|S:Q954H|S:N969K|synSNP:C25000T	NA	NA		1.12	1.29	passed_qc	Assigned from designation hash.
hCoV-19/South_Korea/KDCA22520s/2022|EPI_ISL_13714370|2022-06-20	98a01c	98a01cd3a29038b86efeabc5543c60fc	B.1.1.529	B.1.1.529_2	51	S:T19I|del:21633:9|S:G142D|S:V213G|S:G339D|S:S371F|S:S373P|S:S375F|S:T376A|S:D405N|S:R408S|S:K417N|S:N440K|S:S477N|S:T478K|S:E484A|S:Q493R|S:Q498R|S:N501Y|S:Y505H|S:D614G|S:H655Y|S:N679K|S:P681H|S:N764K|S:D796Y|S:Q954H|S:N969K|synSNP:C25000T	NA	NA		1.12	1.29	passed_qc	Assigned from designation hash.
hCoV-19/South_Korea/KDCA22494s/2022|EPI_ISL_13714344|2022-06-18	98a01c	98a01cd3a29038b86efeabc5543c60fc	B.1.1.529	B.1.1.529_2	51	S:T19I|del:21633:9|S:G142D|S:V213G|S:G339D|S:S371F|S:S373P|S:S375F|S:T376A|S:D405N|S:R408S|S:K417N|S:N440K|S:S477N|S:T478K|S:E484A|S:Q493R|S:Q498R|S:N501Y|S:Y505H|S:D614G|S:H655Y|S:N679K|S:P681H|S:N764K|S:D796Y|S:Q954H|S:N969K|synSNP:C25000T	NA	NA		1.12	1.29	passed_qc	Assigned from designation hash.
hCoV-19/South_Korea/KDCA22507s/2022|EPI_ISL_13714357|2022-06-19	98a01c	98a01cd3a29038b86efeabc5543c60fc	B.1.1.529	B.1.1.529_2	51	S:T19I|del:21633:9|S:G142D|S:V213G|S:G339D|S:S371F|S:S373P|S:S375F|S:T376A|S:D405N|S:R408S|S:K417N|S:N440K|S:S477N|S:T478K|S:E484A|S:Q493R|S:Q498R|S:N501Y|S:Y505H|S:D614G|S:H655Y|S:N679K|S:P681H|S:N764K|S:D796Y|S:Q954H|S:N969K|synSNP:C25000T	NA	NA		1.12	1.29	passed_qc	Assigned from designation hash.
hCoV-19/South_Korea/KDCA87056/2022|EPI_ISL_13738838|2022-06-17	98a01c	98a01cd3a29038b86efeabc5543c60fc	B.1.1.529	B.1.1.529_2	51	S:T19I|del:21633:9|S:G142D|S:V213G|S:G339D|S:S371F|S:S373P|S:S375F|S:T376A|S:D405N|S:R408S|S:K417N|S:N440K|S:S477N|S:T478K|S:E484A|S:Q493R|S:Q498R|S:N501Y|S:Y505H|S:D614G|S:H655Y|S:N679K|S:P681H|S:N764K|S:D796Y|S:Q954H|S:N969K|synSNP:C25000T	NA	NA		1.12	1.29	passed_qc	Assigned from designation hash.
hCoV-19/South_Korea/KDCA22477s/2022|EPI_ISL_13714327|2022-06-17	98a01c	98a01cd3a29038b86efeabc5543c60fc	B.1.1.529	B.1.1.529_2	51	S:T19I|del:21633:9|S:G142D|S:V213G|S:G339D|S:S371F|S:S373P|S:S375F|S:T376A|S:D405N|S:R408S|S:K417N|S:N440K|S:S477N|S:T478K|S:E484A|S:Q493R|S:Q498R|S:N501Y|S:Y505H|S:D614G|S:H655Y|S:N679K|S:P681H|S:N764K|S:D796Y|S:Q954H|S:N969K|synSNP:C25000T	NA	NA		1.12	1.29	passed_qc	Assigned from designation hash.
hCoV-19/South_Korea/KDCA22474s/2022|EPI_ISL_13714324|2022-06-17	5646b3	5646b39ce9f30160bfbd003dfc0392b0	BA.2	BA.2_43	2	S:T19I|del:21633:9|S:G142D|S:V213G|S:G339D|S:S371F|S:S373P|S:S375F|S:T376A|S:D405N|S:R408S|synSNP:C22792T|S:K417N|S:N440K|S:L452M|S:S477N|S:T478K|S:E484A|S:Q493R|S:Q498R|S:N501Y|S:Y505H|S:D614G|S:H655Y|S:N679K|S:P681H|S:N764K|S:D796Y|S:Q954H|S:N969K|synSNP:C25000T	NA	NA		1.12	1.29	passed_qc	Assigned from designation hash.
hCoV-19/South_Korea/KDCA22466s/2022|EPI_ISL_13714316|2022-06-16	98a01c	98a01cd3a29038b86efeabc5543c60fc	B.1.1.529	B.1.1.529_2	51	S:T19I|del:21633:9|S:G142D|S:V213G|S:G339D|S:S371F|S:S373P|S:S375F|S:T376A|S:D405N|S:R408S|S:K417N|S:N440K|S:S477N|S:T478K|S:E484A|S:Q493R|S:Q498R|S:N501Y|S:Y505H|S:D614G|S:H655Y|S:N679K|S:P681H|S:N764K|S:D796Y|S:Q954H|S:N969K|synSNP:C25000T	NA	NA		1.12	1.29	passed_qc	Assigned from designation hash.
hCoV-19/South_Korea/KDCA22582s/2022|EPI_ISL_13714432|2022-06-18	98a01c	98a01cd3a29038b86efeabc5543c60fc	B.1.1.529	B.1.1.529_2	51	S:T19I|del:21633:9|S:G142D|S:V213G|S:G339D|S:S371F|S:S373P|S:S375F|S:T376A|S:D405N|S:R408S|S:K417N|S:N440K|S:S477N|S:T478K|S:E484A|S:Q493R|S:Q498R|S:N501Y|S:Y505H|S:D614G|S:H655Y|S:N679K|S:P681H|S:N764K|S:D796Y|S:Q954H|S:N969K|synSNP:C25000T	NA	NA		1.12	1.29	passed_qc	Assigned from designation hash.
hCoV-19/South_Korea/KDCA22510s/2022|EPI_ISL_13714360|2022-06-19	bed500	bed5005c80ff970b5aecb479f4ae2650	B.1.1.529	B.1.1.529_1	86	S:T19I|del:21633:9|del:21765:6|S:G142D|S:V213G|S:G339D|S:S371F|S:S373P|S:S375F|S:T376A|S:D405N|S:R408S|S:K417N|S:N440K|S:L452R|S:S477N|S:T478K|S:E484A|S:F486V|S:Q498R|S:N501Y|S:Y505H|S:D614G|S:H655Y|S:N679K|S:P681H|S:N764K|S:D796Y|S:Q954H|S:N969K|synSNP:C25000T	NA	NA		1.12	1.29	passed_qc	Assigned from designation hash.
hCoV-19/South_Korea/KDCA22495s/2022|EPI_ISL_13714345|2022-06-18	98a01c	98a01cd3a29038b86efeabc5543c60fc	B.1.1.529	B.1.1.529_2	51	S:T19I|del:21633:9|S:G142D|S:V213G|S:G339D|S:S371F|S:S373P|S:S375F|S:T376A|S:D405N|S:R408S|S:K417N|S:N440K|S:S477N|S:T478K|S:E484A|S:Q493R|S:Q498R|S:N501Y|S:Y505H|S:D614G|S:H655Y|S:N679K|S:P681H|S:N764K|S:D796Y|S:Q954H|S:N969K|synSNP:C25000T	NA	NA		1.12	1.29	passed_qc	Assigned from designation hash.
hCoV-19/South_Korea/KDCA22508s/2022|EPI_ISL_13714358|2022-06-19	98a01c	98a01cd3a29038b86efeabc5543c60fc	B.1.1.529	B.1.1.529_2	51	S:T19I|del:21633:9|S:G142D|S:V213G|S:G339D|S:S371F|S:S373P|S:S375F|S:T376A|S:D405N|S:R408S|S:K417N|S:N440K|S:S477N|S:T478K|S:E484A|S:Q493R|S:Q498R|S:N501Y|S:Y505H|S:D614G|S:H655Y|S:N679K|S:P681H|S:N764K|S:D796Y|S:Q954H|S:N969K|synSNP:C25000T	NA	NA		1.12	1.29	passed_qc	Assigned from designation hash.
hCoV-19/South_Korea/KDCA22356s/2022|EPI_ISL_13473483|2022-06-17	09e0fd	09e0fdf27e5e7c0362765215c4228aa7	BA.2.12.1	BA.2.12.1_1	3	S:T19I|del:21633:9|synSNP:C21721T|S:G142D|S:V213G|S:G339D|S:S371F|S:S373P|S:S375F|S:T376A|S:D405N|S:R408S|S:K417N|S:N440K|S:L452Q|S:S477N|S:T478K|S:E484A|S:Q493R|S:Q498R|S:N501Y|S:Y505H|S:D614G|S:H655Y|S:N679K|S:P681H|S:S704L|S:N764K|S:D796Y|S:Q954H|S:N969K|synSNP:C25000T	NA	NA		1.12	1.29	passed_qc	Assigned from designation hash.
hCoV-19/South_Korea/KDCA22349s/2022|EPI_ISL_13473476|2022-06-17	98a01c	98a01cd3a29038b86efeabc5543c60fc	B.1.1.529	B.1.1.529_2	51	S:T19I|del:21633:9|S:G142D|S:V213G|S:G339D|S:S371F|S:S373P|S:S375F|S:T376A|S:D405N|S:R408S|S:K417N|S:N440K|S:S477N|S:T478K|S:E484A|S:Q493R|S:Q498R|S:N501Y|S:Y505H|S:D614G|S:H655Y|S:N679K|S:P681H|S:N764K|S:D796Y|S:Q954H|S:N969K|synSNP:C25000T	NA	NA		1.12	1.29	passed_qc	Assigned from designation hash.
hCoV-19/South_Korea/KDCA22367s/2022|EPI_ISL_13473494|2022-06-16	98a01c	98a01cd3a29038b86efeabc5543c60fc	B.1.1.529	B.1.1.529_2	51	S:T19I|del:21633:9|S:G142D|S:V213G|S:G339D|S:S371F|S:S373P|S:S375F|S:T376A|S:D405N|S:R408S|S:K417N|S:N440K|S:S477N|S:T478K|S:E484A|S:Q493R|S:Q498R|S:N501Y|S:Y505H|S:D614G|S:H655Y|S:N679K|S:P681H|S:N764K|S:D796Y|S:Q954H|S:N969K|synSNP:C25000T	NA	NA		1.12	1.29	passed_qc	Assigned from designation hash.
hCoV-19/South_Korea/KDCA89693/2022|EPI_ISL_14016572|2022-06-17	5646b3	5646b39ce9f30160bfbd003dfc0392b0	BA.2	BA.2_43	2	S:T19I|del:21633:9|S:G142D|S:V213G|S:G339D|S:S371F|S:S373P|S:S375F|S:T376A|S:D405N|S:R408S|synSNP:C22792T|S:K417N|S:N440K|S:L452M|S:S477N|S:T478K|S:E484A|S:Q493R|S:Q498R|S:N501Y|S:Y505H|S:D614G|S:H655Y|S:N679K|S:P681H|S:N764K|S:D796Y|S:Q954H|S:N969K|synSNP:C25000T	NA	NA		1.12	1.29	passed_qc	Assigned from designation hash.
hCoV-19/South_Korea/KDCA22336s/2022|EPI_ISL_13473463|2022-06-16	73bbe0	73bbe066dca502d744c45b753cb139d9	BA.4.6	BA.4.6_1	3	S:T19I|del:21633:9|del:21765:6|S:G142D|S:V213G|S:G339D|S:R346T|S:S371F|S:S373P|S:S375F|S:T376A|S:D405N|S:R408S|S:K417N|S:N440K|S:L452R|S:S477N|S:T478K|S:E484A|S:F486V|S:Q498R|S:N501Y|S:Y505H|S:D614G|S:H655Y|S:N658S|S:N679K|S:P681H|S:N764K|S:D796Y|S:Q954H|S:N969K|synSNP:C25000T	NA	NA		1.12	1.29	passed_qc	Assigned from designation hash.
hCoV-19/South_Korea/KDCA90281/2022|EPI_ISL_14017009|2022-06-25	5646b3	5646b39ce9f30160bfbd003dfc0392b0	BA.2	BA.2_43	2	S:T19I|del:21633:9|S:G142D|S:V213G|S:G339D|S:S371F|S:S373P|S:S375F|S:T376A|S:D405N|S:R408S|synSNP:C22792T|S:K417N|S:N440K|S:L452M|S:S477N|S:T478K|S:E484A|S:Q493R|S:Q498R|S:N501Y|S:Y505H|S:D614G|S:H655Y|S:N679K|S:P681H|S:N764K|S:D796Y|S:Q954H|S:N969K|synSNP:C25000T	NA	NA		1.12	1.29	passed_qc	Assigned from designation hash.
hCoV-19/South_Korea/KDCA89637/2022|EPI_ISL_13966698|2022-06-16	5646b3	5646b39ce9f30160bfbd003dfc0392b0	BA.2	BA.2_43	2	S:T19I|del:21633:9|S:G142D|S:V213G|S:G339D|S:S371F|S:S373P|S:S375F|S:T376A|S:D405N|S:R408S|synSNP:C22792T|S:K417N|S:N440K|S:L452M|S:S477N|S:T478K|S:E484A|S:Q493R|S:Q498R|S:N501Y|S:Y505H|S:D614G|S:H655Y|S:N679K|S:P681H|S:N764K|S:D796Y|S:Q954H|S:N969K|synSNP:C25000T	NA	NA		1.12	1.29	passed_qc	Assigned from designation hash.
hCoV-19/South_Korea/KDCA89856/2022|EPI_ISL_14016691|2022-06-20	98a01c	98a01cd3a29038b86efeabc5543c60fc	B.1.1.529	B.1.1.529_2	51	S:T19I|del:21633:9|S:G142D|S:V213G|S:G339D|S:S371F|S:S373P|S:S375F|S:T376A|S:D405N|S:R408S|S:K417N|S:N440K|S:S477N|S:T478K|S:E484A|S:Q493R|S:Q498R|S:N501Y|S:Y505H|S:D614G|S:H655Y|S:N679K|S:P681H|S:N764K|S:D796Y|S:Q954H|S:N969K|synSNP:C25000T	NA	NA		1.12	1.29	passed_qc	Assigned from designation hash.
hCoV-19/South_Korea/KDCA89839/2022|EPI_ISL_14016680|2022-06-19	98a01c	98a01cd3a29038b86efeabc5543c60fc	B.1.1.529	B.1.1.529_2	51	S:T19I|del:21633:9|S:G142D|S:V213G|S:G339D|S:S371F|S:S373P|S:S375F|S:T376A|S:D405N|S:R408S|S:K417N|S:N440K|S:S477N|S:T478K|S:E484A|S:Q493R|S:Q498R|S:N501Y|S:Y505H|S:D614G|S:H655Y|S:N679K|S:P681H|S:N764K|S:D796Y|S:Q954H|S:N969K|synSNP:C25000T	NA	NA		1.12	1.29	passed_qc	Assigned from designation hash.
hCoV-19/South_Korea/KDCA89888/2022|EPI_ISL_13966833|2022-06-20	09e0fd	09e0fdf27e5e7c0362765215c4228aa7	BA.2.12.1	BA.2.12.1_1	3	S:T19I|del:21633:9|synSNP:C21721T|S:G142D|S:V213G|S:G339D|S:S371F|S:S373P|S:S375F|S:T376A|S:D405N|S:R408S|S:K417N|S:N440K|S:L452Q|S:S477N|S:T478K|S:E484A|S:Q493R|S:Q498R|S:N501Y|S:Y505H|S:D614G|S:H655Y|S:N679K|S:P681H|S:S704L|S:N764K|S:D796Y|S:Q954H|S:N969K|synSNP:C25000T	NA	NA		1.12	1.29	passed_qc	Assigned from designation hash.
hCoV-19/South_Korea/KDCA89889/2022|EPI_ISL_13966832|2022-06-20	bed500	bed5005c80ff970b5aecb479f4ae2650	B.1.1.529	B.1.1.529_1	86	S:T19I|del:21633:9|del:21765:6|S:G142D|S:V213G|S:G339D|S:S371F|S:S373P|S:S375F|S:T376A|S:D405N|S:R408S|S:K417N|S:N440K|S:L452R|S:S477N|S:T478K|S:E484A|S:F486V|S:Q498R|S:N501Y|S:Y505H|S:D614G|S:H655Y|S:N679K|S:P681H|S:N764K|S:D796Y|S:Q954H|S:N969K|synSNP:C25000T	NA	NA		1.12	1.29	passed_qc	Assigned from designation hash.
hCoV-19/South_Korea/KDCA90968/2022|EPI_ISL_13966858|2022-07-02	bed500	bed5005c80ff970b5aecb479f4ae2650	B.1.1.529	B.1.1.529_1	86	S:T19I|del:21633:9|del:21765:6|S:G142D|S:V213G|S:G339D|S:S371F|S:S373P|S:S375F|S:T376A|S:D405N|S:R408S|S:K417N|S:N440K|S:L452R|S:S477N|S:T478K|S:E484A|S:F486V|S:Q498R|S:N501Y|S:Y505H|S:D614G|S:H655Y|S:N679K|S:P681H|S:N764K|S:D796Y|S:Q954H|S:N969K|synSNP:C25000T	NA	NA		1.12	1.29	passed_qc	Assigned from designation hash.
hCoV-19/South_Korea/KDCA90969/2022|EPI_ISL_13966857|2022-07-02	bed500	bed5005c80ff970b5aecb479f4ae2650	B.1.1.529	B.1.1.529_1	86	S:T19I|del:21633:9|del:21765:6|S:G142D|S:V213G|S:G339D|S:S371F|S:S373P|S:S375F|S:T376A|S:D405N|S:R408S|S:K417N|S:N440K|S:L452R|S:S477N|S:T478K|S:E484A|S:F486V|S:Q498R|S:N501Y|S:Y505H|S:D614G|S:H655Y|S:N679K|S:P681H|S:N764K|S:D796Y|S:Q954H|S:N969K|synSNP:C25000T	NA	NA		1.12	1.29	passed_qc	Assigned from designation hash.
hCoV-19/South_Korea/KDCA90971/2022|EPI_ISL_13966856|2022-07-02	bed500	bed5005c80ff970b5aecb479f4ae2650	B.1.1.529	B.1.1.529_1	86	S:T19I|del:21633:9|del:21765:6|S:G142D|S:V213G|S:G339D|S:S371F|S:S373P|S:S375F|S:T376A|S:D405N|S:R408S|S:K417N|S:N440K|S:L452R|S:S477N|S:T478K|S:E484A|S:F486V|S:Q498R|S:N501Y|S:Y505H|S:D614G|S:H655Y|S:N679K|S:P681H|S:N764K|S:D796Y|S:Q954H|S:N969K|synSNP:C25000T	NA	NA		1.12	1.29	passed_qc	Assigned from designation hash.
hCoV-19/South_Korea/KDCA90964/2022|EPI_ISL_13966855|2022-07-01	bed500	bed5005c80ff970b5aecb479f4ae2650	B.1.1.529	B.1.1.529_1	86	S:T19I|del:21633:9|del:21765:6|S:G142D|S:V213G|S:G339D|S:S371F|S:S373P|S:S375F|S:T376A|S:D405N|S:R408S|S:K417N|S:N440K|S:L452R|S:S477N|S:T478K|S:E484A|S:F486V|S:Q498R|S:N501Y|S:Y505H|S:D614G|S:H655Y|S:N679K|S:P681H|S:N764K|S:D796Y|S:Q954H|S:N969K|synSNP:C25000T	NA	NA		1.12	1.29	passed_qc	Assigned from designation hash.
hCoV-19/South_Korea/KDCA90963/2022|EPI_ISL_13966854|2022-07-01	bed500	bed5005c80ff970b5aecb479f4ae2650	B.1.1.529	B.1.1.529_1	86	S:T19I|del:21633:9|del:21765:6|S:G142D|S:V213G|S:G339D|S:S371F|S:S373P|S:S375F|S:T376A|S:D405N|S:R408S|S:K417N|S:N440K|S:L452R|S:S477N|S:T478K|S:E484A|S:F486V|S:Q498R|S:N501Y|S:Y505H|S:D614G|S:H655Y|S:N679K|S:P681H|S:N764K|S:D796Y|S:Q954H|S:N969K|synSNP:C25000T	NA	NA		1.12	1.29	passed_qc	Assigned from designation hash.
hCoV-19/South_Korea/KDCA90033/2022|EPI_ISL_13966851|2022-06-22	bed500	bed5005c80ff970b5aecb479f4ae2650	B.1.1.529	B.1.1.529_1	86	S:T19I|del:21633:9|del:21765:6|S:G142D|S:V213G|S:G339D|S:S371F|S:S373P|S:S375F|S:T376A|S:D405N|S:R408S|S:K417N|S:N440K|S:L452R|S:S477N|S:T478K|S:E484A|S:F486V|S:Q498R|S:N501Y|S:Y505H|S:D614G|S:H655Y|S:N679K|S:P681H|S:N764K|S:D796Y|S:Q954H|S:N969K|synSNP:C25000T	NA	NA		1.12	1.29	passed_qc	Assigned from designation hash.
hCoV-19/South_Korea/KDCA90729/2022|EPI_ISL_13966826|2022-06-29	bed500	bed5005c80ff970b5aecb479f4ae2650	B.1.1.529	B.1.1.529_1	86	S:T19I|del:21633:9|del:21765:6|S:G142D|S:V213G|S:G339D|S:S371F|S:S373P|S:S375F|S:T376A|S:D405N|S:R408S|S:K417N|S:N440K|S:L452R|S:S477N|S:T478K|S:E484A|S:F486V|S:Q498R|S:N501Y|S:Y505H|S:D614G|S:H655Y|S:N679K|S:P681H|S:N764K|S:D796Y|S:Q954H|S:N969K|synSNP:C25000T	NA	NA		1.12	1.29	passed_qc	Assigned from designation hash.
hCoV-19/South_Korea/KDCA90161/2022|EPI_ISL_13966809|2022-06-24	bed500	bed5005c80ff970b5aecb479f4ae2650	B.1.1.529	B.1.1.529_1	86	S:T19I|del:21633:9|del:21765:6|S:G142D|S:V213G|S:G339D|S:S371F|S:S373P|S:S375F|S:T376A|S:D405N|S:R408S|S:K417N|S:N440K|S:L452R|S:S477N|S:T478K|S:E484A|S:F486V|S:Q498R|S:N501Y|S:Y505H|S:D614G|S:H655Y|S:N679K|S:P681H|S:N764K|S:D796Y|S:Q954H|S:N969K|synSNP:C25000T	NA	NA		1.12	1.29	passed_qc	Assigned from designation hash.
hCoV-19/South_Korea/KDCA90206/2022|EPI_ISL_13966807|2022-06-24	bed500	bed5005c80ff970b5aecb479f4ae2650	B.1.1.529	B.1.1.529_1	86	S:T19I|del:21633:9|del:21765:6|S:G142D|S:V213G|S:G339D|S:S371F|S:S373P|S:S375F|S:T376A|S:D405N|S:R408S|S:K417N|S:N440K|S:L452R|S:S477N|S:T478K|S:E484A|S:F486V|S:Q498R|S:N501Y|S:Y505H|S:D614G|S:H655Y|S:N679K|S:P681H|S:N764K|S:D796Y|S:Q954H|S:N969K|synSNP:C25000T	NA	NA		1.12	1.29	passed_qc	Assigned from designation hash.
hCoV-19/South_Korea/KDCA90225/2022|EPI_ISL_13966806|2022-06-24	bed500	bed5005c80ff970b5aecb479f4ae2650	B.1.1.529	B.1.1.529_1	86	S:T19I|del:21633:9|del:21765:6|S:G142D|S:V213G|S:G339D|S:S371F|S:S373P|S:S375F|S:T376A|S:D405N|S:R408S|S:K417N|S:N440K|S:L452R|S:S477N|S:T478K|S:E484A|S:F486V|S:Q498R|S:N501Y|S:Y505H|S:D614G|S:H655Y|S:N679K|S:P681H|S:N764K|S:D796Y|S:Q954H|S:N969K|synSNP:C25000T	NA	NA		1.12	1.29	passed_qc	Assigned from designation hash.
hCoV-19/South_Korea/KDCA90300/2022|EPI_ISL_13966805|2022-06-25	bed500	bed5005c80ff970b5aecb479f4ae2650	B.1.1.529	B.1.1.529_1	86	S:T19I|del:21633:9|del:21765:6|S:G142D|S:V213G|S:G339D|S:S371F|S:S373P|S:S375F|S:T376A|S:D405N|S:R408S|S:K417N|S:N440K|S:L452R|S:S477N|S:T478K|S:E484A|S:F486V|S:Q498R|S:N501Y|S:Y505H|S:D614G|S:H655Y|S:N679K|S:P681H|S:N764K|S:D796Y|S:Q954H|S:N969K|synSNP:C25000T	NA	NA		1.12	1.29	passed_qc	Assigned from designation hash.
hCoV-19/South_Korea/KDCA90362/2022|EPI_ISL_13966804|2022-06-26	bed500	bed5005c80ff970b5aecb479f4ae2650	B.1.1.529	B.1.1.529_1	86	S:T19I|del:21633:9|del:21765:6|S:G142D|S:V213G|S:G339D|S:S371F|S:S373P|S:S375F|S:T376A|S:D405N|S:R408S|S:K417N|S:N440K|S:L452R|S:S477N|S:T478K|S:E484A|S:F486V|S:Q498R|S:N501Y|S:Y505H|S:D614G|S:H655Y|S:N679K|S:P681H|S:N764K|S:D796Y|S:Q954H|S:N969K|synSNP:C25000T	NA	NA		1.12	1.29	passed_qc	Assigned from designation hash.
hCoV-19/South_Korea/KDCA90524/2022|EPI_ISL_13966803|2022-06-27	bed500	bed5005c80ff970b5aecb479f4ae2650	B.1.1.529	B.1.1.529_1	86	S:T19I|del:21633:9|del:21765:6|S:G142D|S:V213G|S:G339D|S:S371F|S:S373P|S:S375F|S:T376A|S:D405N|S:R408S|S:K417N|S:N440K|S:L452R|S:S477N|S:T478K|S:E484A|S:F486V|S:Q498R|S:N501Y|S:Y505H|S:D614G|S:H655Y|S:N679K|S:P681H|S:N764K|S:D796Y|S:Q954H|S:N969K|synSNP:C25000T	NA	NA		1.12	1.29	passed_qc	Assigned from designation hash.
hCoV-19/South_Korea/KDCA90525/2022|EPI_ISL_13966802|2022-06-27	bed500	bed5005c80ff970b5aecb479f4ae2650	B.1.1.529	B.1.1.529_1	86	S:T19I|del:21633:9|del:21765:6|S:G142D|S:V213G|S:G339D|S:S371F|S:S373P|S:S375F|S:T376A|S:D405N|S:R408S|S:K417N|S:N440K|S:L452R|S:S477N|S:T478K|S:E484A|S:F486V|S:Q498R|S:N501Y|S:Y505H|S:D614G|S:H655Y|S:N679K|S:P681H|S:N764K|S:D796Y|S:Q954H|S:N969K|synSNP:C25000T	NA	NA		1.12	1.29	passed_qc	Assigned from designation hash.
hCoV-19/South_Korea/KDCA90648/2022|EPI_ISL_13966801|2022-06-28	bed500	bed5005c80ff970b5aecb479f4ae2650	B.1.1.529	B.1.1.529_1	86	S:T19I|del:21633:9|del:21765:6|S:G142D|S:V213G|S:G339D|S:S371F|S:S373P|S:S375F|S:T376A|S:D405N|S:R408S|S:K417N|S:N440K|S:L452R|S:S477N|S:T478K|S:E484A|S:F486V|S:Q498R|S:N501Y|S:Y505H|S:D614G|S:H655Y|S:N679K|S:P681H|S:N764K|S:D796Y|S:Q954H|S:N969K|synSNP:C25000T	NA	NA		1.12	1.29	passed_qc	Assigned from designation hash.
hCoV-19/South_Korea/KDCA90652/2022|EPI_ISL_13966800|2022-06-28	bed500	bed5005c80ff970b5aecb479f4ae2650	B.1.1.529	B.1.1.529_1	86	S:T19I|del:21633:9|del:21765:6|S:G142D|S:V213G|S:G339D|S:S371F|S:S373P|S:S375F|S:T376A|S:D405N|S:R408S|S:K417N|S:N440K|S:L452R|S:S477N|S:T478K|S:E484A|S:F486V|S:Q498R|S:N501Y|S:Y505H|S:D614G|S:H655Y|S:N679K|S:P681H|S:N764K|S:D796Y|S:Q954H|S:N969K|synSNP:C25000T	NA	NA		1.12	1.29	passed_qc	Assigned from designation hash.
hCoV-19/South_Korea/KDCA90824/2022|EPI_ISL_13966799|2022-06-29	bed500	bed5005c80ff970b5aecb479f4ae2650	B.1.1.529	B.1.1.529_1	86	S:T19I|del:21633:9|del:21765:6|S:G142D|S:V213G|S:G339D|S:S371F|S:S373P|S:S375F|S:T376A|S:D405N|S:R408S|S:K417N|S:N440K|S:L452R|S:S477N|S:T478K|S:E484A|S:F486V|S:Q498R|S:N501Y|S:Y505H|S:D614G|S:H655Y|S:N679K|S:P681H|S:N764K|S:D796Y|S:Q954H|S:N969K|synSNP:C25000T	NA	NA		1.12	1.29	passed_qc	Assigned from designation hash.
hCoV-19/South_Korea/KDCA90827/2022|EPI_ISL_13966798|2022-06-29	bed500	bed5005c80ff970b5aecb479f4ae2650	B.1.1.529	B.1.1.529_1	86	S:T19I|del:21633:9|del:21765:6|S:G142D|S:V213G|S:G339D|S:S371F|S:S373P|S:S375F|S:T376A|S:D405N|S:R408S|S:K417N|S:N440K|S:L452R|S:S477N|S:T478K|S:E484A|S:F486V|S:Q498R|S:N501Y|S:Y505H|S:D614G|S:H655Y|S:N679K|S:P681H|S:N764K|S:D796Y|S:Q954H|S:N969K|synSNP:C25000T	NA	NA		1.12	1.29	passed_qc	Assigned from designation hash.
hCoV-19/South_Korea/KDCA90828/2022|EPI_ISL_13966797|2022-06-29	bed500	bed5005c80ff970b5aecb479f4ae2650	B.1.1.529	B.1.1.529_1	86	S:T19I|del:21633:9|del:21765:6|S:G142D|S:V213G|S:G339D|S:S371F|S:S373P|S:S375F|S:T376A|S:D405N|S:R408S|S:K417N|S:N440K|S:L452R|S:S477N|S:T478K|S:E484A|S:F486V|S:Q498R|S:N501Y|S:Y505H|S:D614G|S:H655Y|S:N679K|S:P681H|S:N764K|S:D796Y|S:Q954H|S:N969K|synSNP:C25000T	NA	NA		1.12	1.29	passed_qc	Assigned from designation hash.
hCoV-19/South_Korea/KDCA90831/2022|EPI_ISL_13966796|2022-06-29	38a427	38a4278efa94fe147f8f009b9f7b8ae7	BA.4.1	BA.4.1_1	5	S:V3G|S:T19I|del:21633:9|del:21765:6|S:G142D|S:V213G|S:G339D|S:S371F|S:S373P|S:S375F|S:T376A|S:D405N|S:R408S|S:K417N|S:N440K|S:L452R|S:S477N|S:T478K|S:E484A|S:F486V|S:Q498R|S:N501Y|S:Y505H|S:D614G|S:H655Y|S:N679K|S:P681H|S:N764K|S:D796Y|S:Q954H|S:N969K|synSNP:C25000T	NA	NA		1.12	1.29	passed_qc	Assigned from designation hash.
hCoV-19/South_Korea/KDCA90927/2022|EPI_ISL_13966795|2022-06-30	bed500	bed5005c80ff970b5aecb479f4ae2650	B.1.1.529	B.1.1.529_1	86	S:T19I|del:21633:9|del:21765:6|S:G142D|S:V213G|S:G339D|S:S371F|S:S373P|S:S375F|S:T376A|S:D405N|S:R408S|S:K417N|S:N440K|S:L452R|S:S477N|S:T478K|S:E484A|S:F486V|S:Q498R|S:N501Y|S:Y505H|S:D614G|S:H655Y|S:N679K|S:P681H|S:N764K|S:D796Y|S:Q954H|S:N969K|synSNP:C25000T	NA	NA		1.12	1.29	passed_qc	Assigned from designation hash.
hCoV-19/South_Korea/KDCA89656/2022|EPI_ISL_13966794|2022-06-16	bed500	bed5005c80ff970b5aecb479f4ae2650	B.1.1.529	B.1.1.529_1	86	S:T19I|del:21633:9|del:21765:6|S:G142D|S:V213G|S:G339D|S:S371F|S:S373P|S:S375F|S:T376A|S:D405N|S:R408S|S:K417N|S:N440K|S:L452R|S:S477N|S:T478K|S:E484A|S:F486V|S:Q498R|S:N501Y|S:Y505H|S:D614G|S:H655Y|S:N679K|S:P681H|S:N764K|S:D796Y|S:Q954H|S:N969K|synSNP:C25000T	NA	NA		1.12	1.29	passed_qc	Assigned from designation hash.
hCoV-19/South_Korea/KDCA89666/2022|EPI_ISL_13966793|2022-06-17	bed500	bed5005c80ff970b5aecb479f4ae2650	B.1.1.529	B.1.1.529_1	86	S:T19I|del:21633:9|del:21765:6|S:G142D|S:V213G|S:G339D|S:S371F|S:S373P|S:S375F|S:T376A|S:D405N|S:R408S|S:K417N|S:N440K|S:L452R|S:S477N|S:T478K|S:E484A|S:F486V|S:Q498R|S:N501Y|S:Y505H|S:D614G|S:H655Y|S:N679K|S:P681H|S:N764K|S:D796Y|S:Q954H|S:N969K|synSNP:C25000T	NA	NA		1.12	1.29	passed_qc	Assigned from designation hash.
hCoV-19/South_Korea/KDCA89667/2022|EPI_ISL_13966792|2022-06-17	bed500	bed5005c80ff970b5aecb479f4ae2650	B.1.1.529	B.1.1.529_1	86	S:T19I|del:21633:9|del:21765:6|S:G142D|S:V213G|S:G339D|S:S371F|S:S373P|S:S375F|S:T376A|S:D405N|S:R408S|S:K417N|S:N440K|S:L452R|S:S477N|S:T478K|S:E484A|S:F486V|S:Q498R|S:N501Y|S:Y505H|S:D614G|S:H655Y|S:N679K|S:P681H|S:N764K|S:D796Y|S:Q954H|S:N969K|synSNP:C25000T	NA	NA		1.12	1.29	passed_qc	Assigned from designation hash.
hCoV-19/South_Korea/KDCA89694/2022|EPI_ISL_13966791|2022-06-17	bed500	bed5005c80ff970b5aecb479f4ae2650	B.1.1.529	B.1.1.529_1	86	S:T19I|del:21633:9|del:21765:6|S:G142D|S:V213G|S:G339D|S:S371F|S:S373P|S:S375F|S:T376A|S:D405N|S:R408S|S:K417N|S:N440K|S:L452R|S:S477N|S:T478K|S:E484A|S:F486V|S:Q498R|S:N501Y|S:Y505H|S:D614G|S:H655Y|S:N679K|S:P681H|S:N764K|S:D796Y|S:Q954H|S:N969K|synSNP:C25000T	NA	NA		1.12	1.29	passed_qc	Assigned from designation hash.
hCoV-19/South_Korea/KDCA89700/2022|EPI_ISL_13966790|2022-06-18	bed500	bed5005c80ff970b5aecb479f4ae2650	B.1.1.529	B.1.1.529_1	86	S:T19I|del:21633:9|del:21765:6|S:G142D|S:V213G|S:G339D|S:S371F|S:S373P|S:S375F|S:T376A|S:D405N|S:R408S|S:K417N|S:N440K|S:L452R|S:S477N|S:T478K|S:E484A|S:F486V|S:Q498R|S:N501Y|S:Y505H|S:D614G|S:H655Y|S:N679K|S:P681H|S:N764K|S:D796Y|S:Q954H|S:N969K|synSNP:C25000T	NA	NA		1.12	1.29	passed_qc	Assigned from designation hash.
hCoV-19/South_Korea/KDCA89701/2022|EPI_ISL_13966789|2022-06-18	bed500	bed5005c80ff970b5aecb479f4ae2650	B.1.1.529	B.1.1.529_1	86	S:T19I|del:21633:9|del:21765:6|S:G142D|S:V213G|S:G339D|S:S371F|S:S373P|S:S375F|S:T376A|S:D405N|S:R408S|S:K417N|S:N440K|S:L452R|S:S477N|S:T478K|S:E484A|S:F486V|S:Q498R|S:N501Y|S:Y505H|S:D614G|S:H655Y|S:N679K|S:P681H|S:N764K|S:D796Y|S:Q954H|S:N969K|synSNP:C25000T	NA	NA		1.12	1.29	passed_qc	Assigned from designation hash.
hCoV-19/South_Korea/KDCA89945/2022|EPI_ISL_13966787|2022-06-21	bed500	bed5005c80ff970b5aecb479f4ae2650	B.1.1.529	B.1.1.529_1	86	S:T19I|del:21633:9|del:21765:6|S:G142D|S:V213G|S:G339D|S:S371F|S:S373P|S:S375F|S:T376A|S:D405N|S:R408S|S:K417N|S:N440K|S:L452R|S:S477N|S:T478K|S:E484A|S:F486V|S:Q498R|S:N501Y|S:Y505H|S:D614G|S:H655Y|S:N679K|S:P681H|S:N764K|S:D796Y|S:Q954H|S:N969K|synSNP:C25000T	NA	NA		1.12	1.29	passed_qc	Assigned from designation hash.
hCoV-19/South_Korea/KDCA89976/2022|EPI_ISL_13966786|2022-06-22	bed500	bed5005c80ff970b5aecb479f4ae2650	B.1.1.529	B.1.1.529_1	86	S:T19I|del:21633:9|del:21765:6|S:G142D|S:V213G|S:G339D|S:S371F|S:S373P|S:S375F|S:T376A|S:D405N|S:R408S|S:K417N|S:N440K|S:L452R|S:S477N|S:T478K|S:E484A|S:F486V|S:Q498R|S:N501Y|S:Y505H|S:D614G|S:H655Y|S:N679K|S:P681H|S:N764K|S:D796Y|S:Q954H|S:N969K|synSNP:C25000T	NA	NA		1.12	1.29	passed_qc	Assigned from designation hash.
hCoV-19/South_Korea/KDCA89977/2022|EPI_ISL_13966785|2022-06-22	527b8d	527b8d1b34cc62cc09377227fdf74239	B.1.1.529.5.2.1	B.1.1.529.5.2.1_1	4	S:T19I|del:21633:9|del:21765:6|S:G142D|S:V213G|S:G339D|S:S371F|S:S373P|S:S375F|S:T376A|S:D405N|S:R408S|S:K417N|S:N440K|S:L452R|S:S477N|S:T478K|S:E484A|S:F486V|S:Q498R|S:N501Y|S:Y505H|S:D614G|S:H655Y|S:N679K|S:P681H|S:N764K|S:D796Y|S:Q954H|S:N969K|S:A1020S|synSNP:C25000T	NA	NA		1.12	1.29	passed_qc	Assigned from designation hash.
hCoV-19/South_Korea/KDCA90076/2022|EPI_ISL_13966784|2022-06-23	bed500	bed5005c80ff970b5aecb479f4ae2650	B.1.1.529	B.1.1.529_1	86	S:T19I|del:21633:9|del:21765:6|S:G142D|S:V213G|S:G339D|S:S371F|S:S373P|S:S375F|S:T376A|S:D405N|S:R408S|S:K417N|S:N440K|S:L452R|S:S477N|S:T478K|S:E484A|S:F486V|S:Q498R|S:N501Y|S:Y505H|S:D614G|S:H655Y|S:N679K|S:P681H|S:N764K|S:D796Y|S:Q954H|S:N969K|synSNP:C25000T	NA	NA		1.12	1.29	passed_qc	Assigned from designation hash.
hCoV-19/South_Korea/KDCA90079/2022|EPI_ISL_13966783|2022-06-23	73bbe0	73bbe066dca502d744c45b753cb139d9	BA.4.6	BA.4.6_1	3	S:T19I|del:21633:9|del:21765:6|S:G142D|S:V213G|S:G339D|S:R346T|S:S371F|S:S373P|S:S375F|S:T376A|S:D405N|S:R408S|S:K417N|S:N440K|S:L452R|S:S477N|S:T478K|S:E484A|S:F486V|S:Q498R|S:N501Y|S:Y505H|S:D614G|S:H655Y|S:N658S|S:N679K|S:P681H|S:N764K|S:D796Y|S:Q954H|S:N969K|synSNP:C25000T	NA	NA		1.12	1.29	passed_qc	Assigned from designation hash.
hCoV-19/South_Korea/KDCA90160/2022|EPI_ISL_13966782|2022-06-24	bed500	bed5005c80ff970b5aecb479f4ae2650	B.1.1.529	B.1.1.529_1	86	S:T19I|del:21633:9|del:21765:6|S:G142D|S:V213G|S:G339D|S:S371F|S:S373P|S:S375F|S:T376A|S:D405N|S:R408S|S:K417N|S:N440K|S:L452R|S:S477N|S:T478K|S:E484A|S:F486V|S:Q498R|S:N501Y|S:Y505H|S:D614G|S:H655Y|S:N679K|S:P681H|S:N764K|S:D796Y|S:Q954H|S:N969K|synSNP:C25000T	NA	NA		1.12	1.29	passed_qc	Assigned from designation hash.
hCoV-19/South_Korea/KDCA90363/2022|EPI_ISL_13966781|2022-06-26	bed500	bed5005c80ff970b5aecb479f4ae2650	B.1.1.529	B.1.1.529_1	86	S:T19I|del:21633:9|del:21765:6|S:G142D|S:V213G|S:G339D|S:S371F|S:S373P|S:S375F|S:T376A|S:D405N|S:R408S|S:K417N|S:N440K|S:L452R|S:S477N|S:T478K|S:E484A|S:F486V|S:Q498R|S:N501Y|S:Y505H|S:D614G|S:H655Y|S:N679K|S:P681H|S:N764K|S:D796Y|S:Q954H|S:N969K|synSNP:C25000T	NA	NA		1.12	1.29	passed_qc	Assigned from designation hash.
hCoV-19/South_Korea/KDCA89711/2022|EPI_ISL_13966779|2022-06-18	bed500	bed5005c80ff970b5aecb479f4ae2650	B.1.1.529	B.1.1.529_1	86	S:T19I|del:21633:9|del:21765:6|S:G142D|S:V213G|S:G339D|S:S371F|S:S373P|S:S375F|S:T376A|S:D405N|S:R408S|S:K417N|S:N440K|S:L452R|S:S477N|S:T478K|S:E484A|S:F486V|S:Q498R|S:N501Y|S:Y505H|S:D614G|S:H655Y|S:N679K|S:P681H|S:N764K|S:D796Y|S:Q954H|S:N969K|synSNP:C25000T	NA	NA		1.12	1.29	passed_qc	Assigned from designation hash.
hCoV-19/South_Korea/KDCA89844/2022|EPI_ISL_13966777|2022-06-20	bed500	bed5005c80ff970b5aecb479f4ae2650	B.1.1.529	B.1.1.529_1	86	S:T19I|del:21633:9|del:21765:6|S:G142D|S:V213G|S:G339D|S:S371F|S:S373P|S:S375F|S:T376A|S:D405N|S:R408S|S:K417N|S:N440K|S:L452R|S:S477N|S:T478K|S:E484A|S:F486V|S:Q498R|S:N501Y|S:Y505H|S:D614G|S:H655Y|S:N679K|S:P681H|S:N764K|S:D796Y|S:Q954H|S:N969K|synSNP:C25000T	NA	NA		1.12	1.29	passed_qc	Assigned from designation hash.
hCoV-19/South_Korea/KDCA89946/2022|EPI_ISL_13966775|2022-06-21	73bbe0	73bbe066dca502d744c45b753cb139d9	BA.4.6	BA.4.6_1	3	S:T19I|del:21633:9|del:21765:6|S:G142D|S:V213G|S:G339D|S:R346T|S:S371F|S:S373P|S:S375F|S:T376A|S:D405N|S:R408S|S:K417N|S:N440K|S:L452R|S:S477N|S:T478K|S:E484A|S:F486V|S:Q498R|S:N501Y|S:Y505H|S:D614G|S:H655Y|S:N658S|S:N679K|S:P681H|S:N764K|S:D796Y|S:Q954H|S:N969K|synSNP:C25000T	NA	NA		1.12	1.29	passed_qc	Assigned from designation hash.
hCoV-19/South_Korea/KDCA89947/2022|EPI_ISL_13966774|2022-06-21	bed500	bed5005c80ff970b5aecb479f4ae2650	B.1.1.529	B.1.1.529_1	86	S:T19I|del:21633:9|del:21765:6|S:G142D|S:V213G|S:G339D|S:S371F|S:S373P|S:S375F|S:T376A|S:D405N|S:R408S|S:K417N|S:N440K|S:L452R|S:S477N|S:T478K|S:E484A|S:F486V|S:Q498R|S:N501Y|S:Y505H|S:D614G|S:H655Y|S:N679K|S:P681H|S:N764K|S:D796Y|S:Q954H|S:N969K|synSNP:C25000T	NA	NA		1.12	1.29	passed_qc	Assigned from designation hash.
hCoV-19/South_Korea/KDCA89973/2022|EPI_ISL_13966772|2022-06-22	70a707	70a7076ad96c2765b7bc6672aaad0003	B.1.1.529	B.1.1.529_4	17	S:T19I|del:21633:9|S:G142D|S:V213G|S:G339D|S:S371F|S:S373P|S:S375F|S:T376A|S:D405N|S:R408S|synSNP:C22792T|S:K417N|S:N440K|S:S477N|S:T478K|S:E484A|S:Q493R|S:Q498R|S:N501Y|S:Y505H|S:D614G|S:H655Y|S:N679K|S:P681H|S:N764K|S:D796Y|S:Q954H|S:N969K|synSNP:C25000T	NA	NA		1.12	1.29	passed_qc	Assigned from designation hash.
hCoV-19/South_Korea/KDCA90032/2022|EPI_ISL_13966771|2022-06-22	98a01c	98a01cd3a29038b86efeabc5543c60fc	B.1.1.529	B.1.1.529_2	51	S:T19I|del:21633:9|S:G142D|S:V213G|S:G339D|S:S371F|S:S373P|S:S375F|S:T376A|S:D405N|S:R408S|S:K417N|S:N440K|S:S477N|S:T478K|S:E484A|S:Q493R|S:Q498R|S:N501Y|S:Y505H|S:D614G|S:H655Y|S:N679K|S:P681H|S:N764K|S:D796Y|S:Q954H|S:N969K|synSNP:C25000T	NA	NA		1.12	1.29	passed_qc	Assigned from designation hash.
hCoV-19/South_Korea/KDCA90078/2022|EPI_ISL_13966770|2022-06-23	98a01c	98a01cd3a29038b86efeabc5543c60fc	B.1.1.529	B.1.1.529_2	51	S:T19I|del:21633:9|S:G142D|S:V213G|S:G339D|S:S371F|S:S373P|S:S375F|S:T376A|S:D405N|S:R408S|S:K417N|S:N440K|S:S477N|S:T478K|S:E484A|S:Q493R|S:Q498R|S:N501Y|S:Y505H|S:D614G|S:H655Y|S:N679K|S:P681H|S:N764K|S:D796Y|S:Q954H|S:N969K|synSNP:C25000T	NA	NA		1.12	1.29	passed_qc	Assigned from designation hash.
hCoV-19/South_Korea/KDCA89634/2022|EPI_ISL_13966722|2022-06-16	bed500	bed5005c80ff970b5aecb479f4ae2650	B.1.1.529	B.1.1.529_1	86	S:T19I|del:21633:9|del:21765:6|S:G142D|S:V213G|S:G339D|S:S371F|S:S373P|S:S375F|S:T376A|S:D405N|S:R408S|S:K417N|S:N440K|S:L452R|S:S477N|S:T478K|S:E484A|S:F486V|S:Q498R|S:N501Y|S:Y505H|S:D614G|S:H655Y|S:N679K|S:P681H|S:N764K|S:D796Y|S:Q954H|S:N969K|synSNP:C25000T	NA	NA		1.12	1.29	passed_qc	Assigned from designation hash.
hCoV-19/South_Korea/KDCA89648/2022|EPI_ISL_13966721|2022-06-16	bed500	bed5005c80ff970b5aecb479f4ae2650	B.1.1.529	B.1.1.529_1	86	S:T19I|del:21633:9|del:21765:6|S:G142D|S:V213G|S:G339D|S:S371F|S:S373P|S:S375F|S:T376A|S:D405N|S:R408S|S:K417N|S:N440K|S:L452R|S:S477N|S:T478K|S:E484A|S:F486V|S:Q498R|S:N501Y|S:Y505H|S:D614G|S:H655Y|S:N679K|S:P681H|S:N764K|S:D796Y|S:Q954H|S:N969K|synSNP:C25000T	NA	NA		1.12	1.29	passed_qc	Assigned from designation hash.
hCoV-19/South_Korea/KDCA90125/2022|EPI_ISL_13966719|2022-06-23	bed500	bed5005c80ff970b5aecb479f4ae2650	B.1.1.529	B.1.1.529_1	86	S:T19I|del:21633:9|del:21765:6|S:G142D|S:V213G|S:G339D|S:S371F|S:S373P|S:S375F|S:T376A|S:D405N|S:R408S|S:K417N|S:N440K|S:L452R|S:S477N|S:T478K|S:E484A|S:F486V|S:Q498R|S:N501Y|S:Y505H|S:D614G|S:H655Y|S:N679K|S:P681H|S:N764K|S:D796Y|S:Q954H|S:N969K|synSNP:C25000T	NA	NA		1.12	1.29	passed_qc	Assigned from designation hash.
hCoV-19/South_Korea/KDCA89960/2022|EPI_ISL_13966718|2022-06-22	bed500	bed5005c80ff970b5aecb479f4ae2650	B.1.1.529	B.1.1.529_1	86	S:T19I|del:21633:9|del:21765:6|S:G142D|S:V213G|S:G339D|S:S371F|S:S373P|S:S375F|S:T376A|S:D405N|S:R408S|S:K417N|S:N440K|S:L452R|S:S477N|S:T478K|S:E484A|S:F486V|S:Q498R|S:N501Y|S:Y505H|S:D614G|S:H655Y|S:N679K|S:P681H|S:N764K|S:D796Y|S:Q954H|S:N969K|synSNP:C25000T	NA	NA		1.12	1.29	passed_qc	Assigned from designation hash.
hCoV-19/South_Korea/KDCA89961/2022|EPI_ISL_13966713|2022-06-22	bed500	bed5005c80ff970b5aecb479f4ae2650	B.1.1.529	B.1.1.529_1	86	S:T19I|del:21633:9|del:21765:6|S:G142D|S:V213G|S:G339D|S:S371F|S:S373P|S:S375F|S:T376A|S:D405N|S:R408S|S:K417N|S:N440K|S:L452R|S:S477N|S:T478K|S:E484A|S:F486V|S:Q498R|S:N501Y|S:Y505H|S:D614G|S:H655Y|S:N679K|S:P681H|S:N764K|S:D796Y|S:Q954H|S:N969K|synSNP:C25000T	NA	NA		1.12	1.29	passed_qc	Assigned from designation hash.
hCoV-19/South_Korea/KDCA89962/2022|EPI_ISL_13966712|2022-06-22	bed500	bed5005c80ff970b5aecb479f4ae2650	B.1.1.529	B.1.1.529_1	86	S:T19I|del:21633:9|del:21765:6|S:G142D|S:V213G|S:G339D|S:S371F|S:S373P|S:S375F|S:T376A|S:D405N|S:R408S|S:K417N|S:N440K|S:L452R|S:S477N|S:T478K|S:E484A|S:F486V|S:Q498R|S:N501Y|S:Y505H|S:D614G|S:H655Y|S:N679K|S:P681H|S:N764K|S:D796Y|S:Q954H|S:N969K|synSNP:C25000T	NA	NA		1.12	1.29	passed_qc	Assigned from designation hash.
hCoV-19/South_Korea/KDCA90499/2022|EPI_ISL_13966710|2022-06-26	bed500	bed5005c80ff970b5aecb479f4ae2650	B.1.1.529	B.1.1.529_1	86	S:T19I|del:21633:9|del:21765:6|S:G142D|S:V213G|S:G339D|S:S371F|S:S373P|S:S375F|S:T376A|S:D405N|S:R408S|S:K417N|S:N440K|S:L452R|S:S477N|S:T478K|S:E484A|S:F486V|S:Q498R|S:N501Y|S:Y505H|S:D614G|S:H655Y|S:N679K|S:P681H|S:N764K|S:D796Y|S:Q954H|S:N969K|synSNP:C25000T	NA	NA		1.12	1.29	passed_qc	Assigned from designation hash.
hCoV-19/South_Korea/KDCA90596/2022|EPI_ISL_13966707|2022-06-27	bed500	bed5005c80ff970b5aecb479f4ae2650	B.1.1.529	B.1.1.529_1	86	S:T19I|del:21633:9|del:21765:6|S:G142D|S:V213G|S:G339D|S:S371F|S:S373P|S:S375F|S:T376A|S:D405N|S:R408S|S:K417N|S:N440K|S:L452R|S:S477N|S:T478K|S:E484A|S:F486V|S:Q498R|S:N501Y|S:Y505H|S:D614G|S:H655Y|S:N679K|S:P681H|S:N764K|S:D796Y|S:Q954H|S:N969K|synSNP:C25000T	NA	NA		1.12	1.29	passed_qc	Assigned from designation hash.
hCoV-19/South_Korea/KDCA90597/2022|EPI_ISL_13966706|2022-06-27	bed500	bed5005c80ff970b5aecb479f4ae2650	B.1.1.529	B.1.1.529_1	86	S:T19I|del:21633:9|del:21765:6|S:G142D|S:V213G|S:G339D|S:S371F|S:S373P|S:S375F|S:T376A|S:D405N|S:R408S|S:K417N|S:N440K|S:L452R|S:S477N|S:T478K|S:E484A|S:F486V|S:Q498R|S:N501Y|S:Y505H|S:D614G|S:H655Y|S:N679K|S:P681H|S:N764K|S:D796Y|S:Q954H|S:N969K|synSNP:C25000T	NA	NA		1.12	1.29	passed_qc	Assigned from designation hash.
hCoV-19/South_Korea/KDCA90599/2022|EPI_ISL_13966705|2022-06-27	bed500	bed5005c80ff970b5aecb479f4ae2650	B.1.1.529	B.1.1.529_1	86	S:T19I|del:21633:9|del:21765:6|S:G142D|S:V213G|S:G339D|S:S371F|S:S373P|S:S375F|S:T376A|S:D405N|S:R408S|S:K417N|S:N440K|S:L452R|S:S477N|S:T478K|S:E484A|S:F486V|S:Q498R|S:N501Y|S:Y505H|S:D614G|S:H655Y|S:N679K|S:P681H|S:N764K|S:D796Y|S:Q954H|S:N969K|synSNP:C25000T	NA	NA		1.12	1.29	passed_qc	Assigned from designation hash.
hCoV-19/South_Korea/KDCA90600/2022|EPI_ISL_13966704|2022-06-27	bed500	bed5005c80ff970b5aecb479f4ae2650	B.1.1.529	B.1.1.529_1	86	S:T19I|del:21633:9|del:21765:6|S:G142D|S:V213G|S:G339D|S:S371F|S:S373P|S:S375F|S:T376A|S:D405N|S:R408S|S:K417N|S:N440K|S:L452R|S:S477N|S:T478K|S:E484A|S:F486V|S:Q498R|S:N501Y|S:Y505H|S:D614G|S:H655Y|S:N679K|S:P681H|S:N764K|S:D796Y|S:Q954H|S:N969K|synSNP:C25000T	NA	NA		1.12	1.29	passed_qc	Assigned from designation hash.
hCoV-19/South_Korea/KDCA90601/2022|EPI_ISL_13966703|2022-06-27	bed500	bed5005c80ff970b5aecb479f4ae2650	B.1.1.529	B.1.1.529_1	86	S:T19I|del:21633:9|del:21765:6|S:G142D|S:V213G|S:G339D|S:S371F|S:S373P|S:S375F|S:T376A|S:D405N|S:R408S|S:K417N|S:N440K|S:L452R|S:S477N|S:T478K|S:E484A|S:F486V|S:Q498R|S:N501Y|S:Y505H|S:D614G|S:H655Y|S:N679K|S:P681H|S:N764K|S:D796Y|S:Q954H|S:N969K|synSNP:C25000T	NA	NA		1.12	1.29	passed_qc	Assigned from designation hash.
hCoV-19/South_Korea/KDCA90602/2022|EPI_ISL_13966702|2022-06-27	bed500	bed5005c80ff970b5aecb479f4ae2650	B.1.1.529	B.1.1.529_1	86	S:T19I|del:21633:9|del:21765:6|S:G142D|S:V213G|S:G339D|S:S371F|S:S373P|S:S375F|S:T376A|S:D405N|S:R408S|S:K417N|S:N440K|S:L452R|S:S477N|S:T478K|S:E484A|S:F486V|S:Q498R|S:N501Y|S:Y505H|S:D614G|S:H655Y|S:N679K|S:P681H|S:N764K|S:D796Y|S:Q954H|S:N969K|synSNP:C25000T	NA	NA		1.12	1.29	passed_qc	Assigned from designation hash.
hCoV-19/South_Korea/KDCA89638/2022|EPI_ISL_13966697|2022-06-16	98a01c	98a01cd3a29038b86efeabc5543c60fc	B.1.1.529	B.1.1.529_2	51	S:T19I|del:21633:9|S:G142D|S:V213G|S:G339D|S:S371F|S:S373P|S:S375F|S:T376A|S:D405N|S:R408S|S:K417N|S:N440K|S:S477N|S:T478K|S:E484A|S:Q493R|S:Q498R|S:N501Y|S:Y505H|S:D614G|S:H655Y|S:N679K|S:P681H|S:N764K|S:D796Y|S:Q954H|S:N969K|synSNP:C25000T	NA	NA		1.12	1.29	passed_qc	Assigned from designation hash.
hCoV-19/South_Korea/KDCA89641/2022|EPI_ISL_13966696|2022-06-16	bed500	bed5005c80ff970b5aecb479f4ae2650	B.1.1.529	B.1.1.529_1	86	S:T19I|del:21633:9|del:21765:6|S:G142D|S:V213G|S:G339D|S:S371F|S:S373P|S:S375F|S:T376A|S:D405N|S:R408S|S:K417N|S:N440K|S:L452R|S:S477N|S:T478K|S:E484A|S:F486V|S:Q498R|S:N501Y|S:Y505H|S:D614G|S:H655Y|S:N679K|S:P681H|S:N764K|S:D796Y|S:Q954H|S:N969K|synSNP:C25000T	NA	NA		1.12	1.29	passed_qc	Assigned from designation hash.
hCoV-19/South_Korea/KDCA89668/2022|EPI_ISL_13966694|2022-06-17	73bbe0	73bbe066dca502d744c45b753cb139d9	BA.4.6	BA.4.6_1	3	S:T19I|del:21633:9|del:21765:6|S:G142D|S:V213G|S:G339D|S:R346T|S:S371F|S:S373P|S:S375F|S:T376A|S:D405N|S:R408S|S:K417N|S:N440K|S:L452R|S:S477N|S:T478K|S:E484A|S:F486V|S:Q498R|S:N501Y|S:Y505H|S:D614G|S:H655Y|S:N658S|S:N679K|S:P681H|S:N764K|S:D796Y|S:Q954H|S:N969K|synSNP:C25000T	NA	NA		1.12	1.29	passed_qc	Assigned from designation hash.
hCoV-19/South_Korea/KDCA89695/2022|EPI_ISL_13966691|2022-06-17	bed500	bed5005c80ff970b5aecb479f4ae2650	B.1.1.529	B.1.1.529_1	86	S:T19I|del:21633:9|del:21765:6|S:G142D|S:V213G|S:G339D|S:S371F|S:S373P|S:S375F|S:T376A|S:D405N|S:R408S|S:K417N|S:N440K|S:L452R|S:S477N|S:T478K|S:E484A|S:F486V|S:Q498R|S:N501Y|S:Y505H|S:D614G|S:H655Y|S:N679K|S:P681H|S:N764K|S:D796Y|S:Q954H|S:N969K|synSNP:C25000T	NA	NA		1.12	1.29	passed_qc	Assigned from designation hash.
hCoV-19/South_Korea/KDCA89696/2022|EPI_ISL_13966690|2022-06-17	98a01c	98a01cd3a29038b86efeabc5543c60fc	B.1.1.529	B.1.1.529_2	51	S:T19I|del:21633:9|S:G142D|S:V213G|S:G339D|S:S371F|S:S373P|S:S375F|S:T376A|S:D405N|S:R408S|S:K417N|S:N440K|S:S477N|S:T478K|S:E484A|S:Q493R|S:Q498R|S:N501Y|S:Y505H|S:D614G|S:H655Y|S:N679K|S:P681H|S:N764K|S:D796Y|S:Q954H|S:N969K|synSNP:C25000T	NA	NA		1.12	1.29	passed_qc	Assigned from designation hash.
hCoV-19/South_Korea/KDCA87246/2022|EPI_ISL_13738960|2022-06-21	98a01c	98a01cd3a29038b86efeabc5543c60fc	B.1.1.529	B.1.1.529_2	51	S:T19I|del:21633:9|S:G142D|S:V213G|S:G339D|S:S371F|S:S373P|S:S375F|S:T376A|S:D405N|S:R408S|S:K417N|S:N440K|S:S477N|S:T478K|S:E484A|S:Q493R|S:Q498R|S:N501Y|S:Y505H|S:D614G|S:H655Y|S:N679K|S:P681H|S:N764K|S:D796Y|S:Q954H|S:N969K|synSNP:C25000T	NA	NA		1.12	1.29	passed_qc	Assigned from designation hash.
hCoV-19/South_Korea/KDCA87241/2022|EPI_ISL_13738958|2022-06-20	09e0fd	09e0fdf27e5e7c0362765215c4228aa7	BA.2.12.1	BA.2.12.1_1	3	S:T19I|del:21633:9|synSNP:C21721T|S:G142D|S:V213G|S:G339D|S:S371F|S:S373P|S:S375F|S:T376A|S:D405N|S:R408S|S:K417N|S:N440K|S:L452Q|S:S477N|S:T478K|S:E484A|S:Q493R|S:Q498R|S:N501Y|S:Y505H|S:D614G|S:H655Y|S:N679K|S:P681H|S:S704L|S:N764K|S:D796Y|S:Q954H|S:N969K|synSNP:C25000T	NA	NA		1.12	1.29	passed_qc	Assigned from designation hash.
hCoV-19/South_Korea/KDCA87239/2022|EPI_ISL_13738956|2022-06-20	bed500	bed5005c80ff970b5aecb479f4ae2650	B.1.1.529	B.1.1.529_1	86	S:T19I|del:21633:9|del:21765:6|S:G142D|S:V213G|S:G339D|S:S371F|S:S373P|S:S375F|S:T376A|S:D405N|S:R408S|S:K417N|S:N440K|S:L452R|S:S477N|S:T478K|S:E484A|S:F486V|S:Q498R|S:N501Y|S:Y505H|S:D614G|S:H655Y|S:N679K|S:P681H|S:N764K|S:D796Y|S:Q954H|S:N969K|synSNP:C25000T	NA	NA		1.12	1.29	passed_qc	Assigned from designation hash.
hCoV-19/South_Korea/KDCA87238/2022|EPI_ISL_13738955|2022-06-20	98a01c	98a01cd3a29038b86efeabc5543c60fc	B.1.1.529	B.1.1.529_2	51	S:T19I|del:21633:9|S:G142D|S:V213G|S:G339D|S:S371F|S:S373P|S:S375F|S:T376A|S:D405N|S:R408S|S:K417N|S:N440K|S:S477N|S:T478K|S:E484A|S:Q493R|S:Q498R|S:N501Y|S:Y505H|S:D614G|S:H655Y|S:N679K|S:P681H|S:N764K|S:D796Y|S:Q954H|S:N969K|synSNP:C25000T	NA	NA		1.12	1.29	passed_qc	Assigned from designation hash.
hCoV-19/South_Korea/KDCA87235/2022|EPI_ISL_13738954|2022-06-20	09e0fd	09e0fdf27e5e7c0362765215c4228aa7	BA.2.12.1	BA.2.12.1_1	3	S:T19I|del:21633:9|synSNP:C21721T|S:G142D|S:V213G|S:G339D|S:S371F|S:S373P|S:S375F|S:T376A|S:D405N|S:R408S|S:K417N|S:N440K|S:L452Q|S:S477N|S:T478K|S:E484A|S:Q493R|S:Q498R|S:N501Y|S:Y505H|S:D614G|S:H655Y|S:N679K|S:P681H|S:S704L|S:N764K|S:D796Y|S:Q954H|S:N969K|synSNP:C25000T	NA	NA		1.12	1.29	passed_qc	Assigned from designation hash.
hCoV-19/South_Korea/KDCA87234/2022|EPI_ISL_13738953|2022-06-20	98a01c	98a01cd3a29038b86efeabc5543c60fc	B.1.1.529	B.1.1.529_2	51	S:T19I|del:21633:9|S:G142D|S:V213G|S:G339D|S:S371F|S:S373P|S:S375F|S:T376A|S:D405N|S:R408S|S:K417N|S:N440K|S:S477N|S:T478K|S:E484A|S:Q493R|S:Q498R|S:N501Y|S:Y505H|S:D614G|S:H655Y|S:N679K|S:P681H|S:N764K|S:D796Y|S:Q954H|S:N969K|synSNP:C25000T	NA	NA		1.12	1.29	passed_qc	Assigned from designation hash.
hCoV-19/South_Korea/KDCA87227/2022|EPI_ISL_13738950|2022-06-19	38a427	38a4278efa94fe147f8f009b9f7b8ae7	BA.4.1	BA.4.1_1	5	S:V3G|S:T19I|del:21633:9|del:21765:6|S:G142D|S:V213G|S:G339D|S:S371F|S:S373P|S:S375F|S:T376A|S:D405N|S:R408S|S:K417N|S:N440K|S:L452R|S:S477N|S:T478K|S:E484A|S:F486V|S:Q498R|S:N501Y|S:Y505H|S:D614G|S:H655Y|S:N679K|S:P681H|S:N764K|S:D796Y|S:Q954H|S:N969K|synSNP:C25000T	NA	NA		1.12	1.29	passed_qc	Assigned from designation hash.
hCoV-19/South_Korea/KDCA87224/2022|EPI_ISL_13738949|2022-06-19	bed500	bed5005c80ff970b5aecb479f4ae2650	B.1.1.529	B.1.1.529_1	86	S:T19I|del:21633:9|del:21765:6|S:G142D|S:V213G|S:G339D|S:S371F|S:S373P|S:S375F|S:T376A|S:D405N|S:R408S|S:K417N|S:N440K|S:L452R|S:S477N|S:T478K|S:E484A|S:F486V|S:Q498R|S:N501Y|S:Y505H|S:D614G|S:H655Y|S:N679K|S:P681H|S:N764K|S:D796Y|S:Q954H|S:N969K|synSNP:C25000T	NA	NA		1.12	1.29	passed_qc	Assigned from designation hash.
hCoV-19/South_Korea/KDCA87222/2022|EPI_ISL_13738948|2022-06-19	09e0fd	09e0fdf27e5e7c0362765215c4228aa7	BA.2.12.1	BA.2.12.1_1	3	S:T19I|del:21633:9|synSNP:C21721T|S:G142D|S:V213G|S:G339D|S:S371F|S:S373P|S:S375F|S:T376A|S:D405N|S:R408S|S:K417N|S:N440K|S:L452Q|S:S477N|S:T478K|S:E484A|S:Q493R|S:Q498R|S:N501Y|S:Y505H|S:D614G|S:H655Y|S:N679K|S:P681H|S:S704L|S:N764K|S:D796Y|S:Q954H|S:N969K|synSNP:C25000T	NA	NA		1.12	1.29	passed_qc	Assigned from designation hash.
hCoV-19/South_Korea/KDCA87215/2022|EPI_ISL_13738947|2022-06-18	bed500	bed5005c80ff970b5aecb479f4ae2650	B.1.1.529	B.1.1.529_1	86	S:T19I|del:21633:9|del:21765:6|S:G142D|S:V213G|S:G339D|S:S371F|S:S373P|S:S375F|S:T376A|S:D405N|S:R408S|S:K417N|S:N440K|S:L452R|S:S477N|S:T478K|S:E484A|S:F486V|S:Q498R|S:N501Y|S:Y505H|S:D614G|S:H655Y|S:N679K|S:P681H|S:N764K|S:D796Y|S:Q954H|S:N969K|synSNP:C25000T	NA	NA		1.12	1.29	passed_qc	Assigned from designation hash.
hCoV-19/South_Korea/KDCA87214/2022|EPI_ISL_13738946|2022-06-18	09e0fd	09e0fdf27e5e7c0362765215c4228aa7	BA.2.12.1	BA.2.12.1_1	3	S:T19I|del:21633:9|synSNP:C21721T|S:G142D|S:V213G|S:G339D|S:S371F|S:S373P|S:S375F|S:T376A|S:D405N|S:R408S|S:K417N|S:N440K|S:L452Q|S:S477N|S:T478K|S:E484A|S:Q493R|S:Q498R|S:N501Y|S:Y505H|S:D614G|S:H655Y|S:N679K|S:P681H|S:S704L|S:N764K|S:D796Y|S:Q954H|S:N969K|synSNP:C25000T	NA	NA		1.12	1.29	passed_qc	Assigned from designation hash.
hCoV-19/South_Korea/KDCA87211/2022|EPI_ISL_13738943|2022-06-18	527b8d	527b8d1b34cc62cc09377227fdf74239	B.1.1.529.5.2.1	B.1.1.529.5.2.1_1	4	S:T19I|del:21633:9|del:21765:6|S:G142D|S:V213G|S:G339D|S:S371F|S:S373P|S:S375F|S:T376A|S:D405N|S:R408S|S:K417N|S:N440K|S:L452R|S:S477N|S:T478K|S:E484A|S:F486V|S:Q498R|S:N501Y|S:Y505H|S:D614G|S:H655Y|S:N679K|S:P681H|S:N764K|S:D796Y|S:Q954H|S:N969K|S:A1020S|synSNP:C25000T	NA	NA		1.12	1.29	passed_qc	Assigned from designation hash.
hCoV-19/South_Korea/KDCA87208/2022|EPI_ISL_13738941|2022-06-17	98a01c	98a01cd3a29038b86efeabc5543c60fc	B.1.1.529	B.1.1.529_2	51	S:T19I|del:21633:9|S:G142D|S:V213G|S:G339D|S:S371F|S:S373P|S:S375F|S:T376A|S:D405N|S:R408S|S:K417N|S:N440K|S:S477N|S:T478K|S:E484A|S:Q493R|S:Q498R|S:N501Y|S:Y505H|S:D614G|S:H655Y|S:N679K|S:P681H|S:N764K|S:D796Y|S:Q954H|S:N969K|synSNP:C25000T	NA	NA		1.12	1.29	passed_qc	Assigned from designation hash.
hCoV-19/South_Korea/KDCA87206/2022|EPI_ISL_13738939|2022-06-17	98a01c	98a01cd3a29038b86efeabc5543c60fc	B.1.1.529	B.1.1.529_2	51	S:T19I|del:21633:9|S:G142D|S:V213G|S:G339D|S:S371F|S:S373P|S:S375F|S:T376A|S:D405N|S:R408S|S:K417N|S:N440K|S:S477N|S:T478K|S:E484A|S:Q493R|S:Q498R|S:N501Y|S:Y505H|S:D614G|S:H655Y|S:N679K|S:P681H|S:N764K|S:D796Y|S:Q954H|S:N969K|synSNP:C25000T	NA	NA		1.12	1.29	passed_qc	Assigned from designation hash.
hCoV-19/South_Korea/KDCA87157/2022|EPI_ISL_13738905|2022-06-17	98a01c	98a01cd3a29038b86efeabc5543c60fc	B.1.1.529	B.1.1.529_2	51	S:T19I|del:21633:9|S:G142D|S:V213G|S:G339D|S:S371F|S:S373P|S:S375F|S:T376A|S:D405N|S:R408S|S:K417N|S:N440K|S:S477N|S:T478K|S:E484A|S:Q493R|S:Q498R|S:N501Y|S:Y505H|S:D614G|S:H655Y|S:N679K|S:P681H|S:N764K|S:D796Y|S:Q954H|S:N969K|synSNP:C25000T	NA	NA		1.12	1.29	passed_qc	Assigned from designation hash.
hCoV-19/South_Korea/KDCA87151/2022|EPI_ISL_13738903|2022-06-17	98a01c	98a01cd3a29038b86efeabc5543c60fc	B.1.1.529	B.1.1.529_2	51	S:T19I|del:21633:9|S:G142D|S:V213G|S:G339D|S:S371F|S:S373P|S:S375F|S:T376A|S:D405N|S:R408S|S:K417N|S:N440K|S:S477N|S:T478K|S:E484A|S:Q493R|S:Q498R|S:N501Y|S:Y505H|S:D614G|S:H655Y|S:N679K|S:P681H|S:N764K|S:D796Y|S:Q954H|S:N969K|synSNP:C25000T	NA	NA		1.12	1.29	passed_qc	Assigned from designation hash.
hCoV-19/South_Korea/KDCA87140/2022|EPI_ISL_13738896|2022-06-17	98a01c	98a01cd3a29038b86efeabc5543c60fc	B.1.1.529	B.1.1.529_2	51	S:T19I|del:21633:9|S:G142D|S:V213G|S:G339D|S:S371F|S:S373P|S:S375F|S:T376A|S:D405N|S:R408S|S:K417N|S:N440K|S:S477N|S:T478K|S:E484A|S:Q493R|S:Q498R|S:N501Y|S:Y505H|S:D614G|S:H655Y|S:N679K|S:P681H|S:N764K|S:D796Y|S:Q954H|S:N969K|synSNP:C25000T	NA	NA		1.12	1.29	passed_qc	Assigned from designation hash.
hCoV-19/South_Korea/KDCA87138/2022|EPI_ISL_13738894|2022-06-17	98a01c	98a01cd3a29038b86efeabc5543c60fc	B.1.1.529	B.1.1.529_2	51	S:T19I|del:21633:9|S:G142D|S:V213G|S:G339D|S:S371F|S:S373P|S:S375F|S:T376A|S:D405N|S:R408S|S:K417N|S:N440K|S:S477N|S:T478K|S:E484A|S:Q493R|S:Q498R|S:N501Y|S:Y505H|S:D614G|S:H655Y|S:N679K|S:P681H|S:N764K|S:D796Y|S:Q954H|S:N969K|synSNP:C25000T	NA	NA		1.12	1.29	passed_qc	Assigned from designation hash.
hCoV-19/South_Korea/KDCA87135/2022|EPI_ISL_13738891|2022-06-17	09e0fd	09e0fdf27e5e7c0362765215c4228aa7	BA.2.12.1	BA.2.12.1_1	3	S:T19I|del:21633:9|synSNP:C21721T|S:G142D|S:V213G|S:G339D|S:S371F|S:S373P|S:S375F|S:T376A|S:D405N|S:R408S|S:K417N|S:N440K|S:L452Q|S:S477N|S:T478K|S:E484A|S:Q493R|S:Q498R|S:N501Y|S:Y505H|S:D614G|S:H655Y|S:N679K|S:P681H|S:S704L|S:N764K|S:D796Y|S:Q954H|S:N969K|synSNP:C25000T	NA	NA		1.12	1.29	passed_qc	Assigned from designation hash.
hCoV-19/South_Korea/KDCA87129/2022|EPI_ISL_13738886|2022-06-17	517658	517658cd7e449d28b8959a93efbf2197	BA.2	BA.2_39	2	S:T19I|del:21633:9|S:G142D|S:V213G|S:G339D|S:S371F|S:S373P|S:S375F|S:T376A|S:D405N|S:K417N|S:N440K|S:S477N|S:T478K|S:E484A|S:Q493R|S:Q498R|S:N501Y|S:Y505H|S:D614G|S:H655Y|S:N679K|S:P681H|S:N764K|S:D796Y|S:Q954H|S:N969K|synSNP:C25000T	NA	NA		1.12	1.29	passed_qc	Assigned from designation hash.
hCoV-19/South_Korea/KDCA87127/2022|EPI_ISL_13738884|2022-06-17	98a01c	98a01cd3a29038b86efeabc5543c60fc	B.1.1.529	B.1.1.529_2	51	S:T19I|del:21633:9|S:G142D|S:V213G|S:G339D|S:S371F|S:S373P|S:S375F|S:T376A|S:D405N|S:R408S|S:K417N|S:N440K|S:S477N|S:T478K|S:E484A|S:Q493R|S:Q498R|S:N501Y|S:Y505H|S:D614G|S:H655Y|S:N679K|S:P681H|S:N764K|S:D796Y|S:Q954H|S:N969K|synSNP:C25000T	NA	NA		1.12	1.29	passed_qc	Assigned from designation hash.
hCoV-19/South_Korea/KDCA87113/2022|EPI_ISL_13738877|2022-06-17	bed500	bed5005c80ff970b5aecb479f4ae2650	B.1.1.529	B.1.1.529_1	86	S:T19I|del:21633:9|del:21765:6|S:G142D|S:V213G|S:G339D|S:S371F|S:S373P|S:S375F|S:T376A|S:D405N|S:R408S|S:K417N|S:N440K|S:L452R|S:S477N|S:T478K|S:E484A|S:F486V|S:Q498R|S:N501Y|S:Y505H|S:D614G|S:H655Y|S:N679K|S:P681H|S:N764K|S:D796Y|S:Q954H|S:N969K|synSNP:C25000T	NA	NA		1.12	1.29	passed_qc	Assigned from designation hash.
hCoV-19/South_Korea/KDCA87103/2022|EPI_ISL_13738870|2022-06-17	73bbe0	73bbe066dca502d744c45b753cb139d9	BA.4.6	BA.4.6_1	3	S:T19I|del:21633:9|del:21765:6|S:G142D|S:V213G|S:G339D|S:R346T|S:S371F|S:S373P|S:S375F|S:T376A|S:D405N|S:R408S|S:K417N|S:N440K|S:L452R|S:S477N|S:T478K|S:E484A|S:F486V|S:Q498R|S:N501Y|S:Y505H|S:D614G|S:H655Y|S:N658S|S:N679K|S:P681H|S:N764K|S:D796Y|S:Q954H|S:N969K|synSNP:C25000T	NA	NA		1.12	1.29	passed_qc	Assigned from designation hash.
hCoV-19/South_Korea/KDCA87102/2022|EPI_ISL_13738869|2022-06-17	bed500	bed5005c80ff970b5aecb479f4ae2650	B.1.1.529	B.1.1.529_1	86	S:T19I|del:21633:9|del:21765:6|S:G142D|S:V213G|S:G339D|S:S371F|S:S373P|S:S375F|S:T376A|S:D405N|S:R408S|S:K417N|S:N440K|S:L452R|S:S477N|S:T478K|S:E484A|S:F486V|S:Q498R|S:N501Y|S:Y505H|S:D614G|S:H655Y|S:N679K|S:P681H|S:N764K|S:D796Y|S:Q954H|S:N969K|synSNP:C25000T	NA	NA		1.12	1.29	passed_qc	Assigned from designation hash.
hCoV-19/South_Korea/KDCA87101/2022|EPI_ISL_13738868|2022-06-17	98a01c	98a01cd3a29038b86efeabc5543c60fc	B.1.1.529	B.1.1.529_2	51	S:T19I|del:21633:9|S:G142D|S:V213G|S:G339D|S:S371F|S:S373P|S:S375F|S:T376A|S:D405N|S:R408S|S:K417N|S:N440K|S:S477N|S:T478K|S:E484A|S:Q493R|S:Q498R|S:N501Y|S:Y505H|S:D614G|S:H655Y|S:N679K|S:P681H|S:N764K|S:D796Y|S:Q954H|S:N969K|synSNP:C25000T	NA	NA		1.12	1.29	passed_qc	Assigned from designation hash.
hCoV-19/South_Korea/KDCA87099/2022|EPI_ISL_13738867|2022-06-17	98a01c	98a01cd3a29038b86efeabc5543c60fc	B.1.1.529	B.1.1.529_2	51	S:T19I|del:21633:9|S:G142D|S:V213G|S:G339D|S:S371F|S:S373P|S:S375F|S:T376A|S:D405N|S:R408S|S:K417N|S:N440K|S:S477N|S:T478K|S:E484A|S:Q493R|S:Q498R|S:N501Y|S:Y505H|S:D614G|S:H655Y|S:N679K|S:P681H|S:N764K|S:D796Y|S:Q954H|S:N969K|synSNP:C25000T	NA	NA		1.12	1.29	passed_qc	Assigned from designation hash.
hCoV-19/South_Korea/KDCA87093/2022|EPI_ISL_13738862|2022-06-17	98a01c	98a01cd3a29038b86efeabc5543c60fc	B.1.1.529	B.1.1.529_2	51	S:T19I|del:21633:9|S:G142D|S:V213G|S:G339D|S:S371F|S:S373P|S:S375F|S:T376A|S:D405N|S:R408S|S:K417N|S:N440K|S:S477N|S:T478K|S:E484A|S:Q493R|S:Q498R|S:N501Y|S:Y505H|S:D614G|S:H655Y|S:N679K|S:P681H|S:N764K|S:D796Y|S:Q954H|S:N969K|synSNP:C25000T	NA	NA		1.12	1.29	passed_qc	Assigned from designation hash.
hCoV-19/South_Korea/KDCA87090/2022|EPI_ISL_13738861|2022-06-17	98a01c	98a01cd3a29038b86efeabc5543c60fc	B.1.1.529	B.1.1.529_2	51	S:T19I|del:21633:9|S:G142D|S:V213G|S:G339D|S:S371F|S:S373P|S:S375F|S:T376A|S:D405N|S:R408S|S:K417N|S:N440K|S:S477N|S:T478K|S:E484A|S:Q493R|S:Q498R|S:N501Y|S:Y505H|S:D614G|S:H655Y|S:N679K|S:P681H|S:N764K|S:D796Y|S:Q954H|S:N969K|synSNP:C25000T	NA	NA		1.12	1.29	passed_qc	Assigned from designation hash.
hCoV-19/South_Korea/KDCA87069/2022|EPI_ISL_13738849|2022-06-17	bed500	bed5005c80ff970b5aecb479f4ae2650	B.1.1.529	B.1.1.529_1	86	S:T19I|del:21633:9|del:21765:6|S:G142D|S:V213G|S:G339D|S:S371F|S:S373P|S:S375F|S:T376A|S:D405N|S:R408S|S:K417N|S:N440K|S:L452R|S:S477N|S:T478K|S:E484A|S:F486V|S:Q498R|S:N501Y|S:Y505H|S:D614G|S:H655Y|S:N679K|S:P681H|S:N764K|S:D796Y|S:Q954H|S:N969K|synSNP:C25000T	NA	NA		1.12	1.29	passed_qc	Assigned from designation hash.
hCoV-19/South_Korea/KDCA87065/2022|EPI_ISL_13738846|2022-06-17	98a01c	98a01cd3a29038b86efeabc5543c60fc	B.1.1.529	B.1.1.529_2	51	S:T19I|del:21633:9|S:G142D|S:V213G|S:G339D|S:S371F|S:S373P|S:S375F|S:T376A|S:D405N|S:R408S|S:K417N|S:N440K|S:S477N|S:T478K|S:E484A|S:Q493R|S:Q498R|S:N501Y|S:Y505H|S:D614G|S:H655Y|S:N679K|S:P681H|S:N764K|S:D796Y|S:Q954H|S:N969K|synSNP:C25000T	NA	NA		1.12	1.29	passed_qc	Assigned from designation hash.
hCoV-19/South_Korea/KDCA87043/2022|EPI_ISL_13738830|2022-06-16	98a01c	98a01cd3a29038b86efeabc5543c60fc	B.1.1.529	B.1.1.529_2	51	S:T19I|del:21633:9|S:G142D|S:V213G|S:G339D|S:S371F|S:S373P|S:S375F|S:T376A|S:D405N|S:R408S|S:K417N|S:N440K|S:S477N|S:T478K|S:E484A|S:Q493R|S:Q498R|S:N501Y|S:Y505H|S:D614G|S:H655Y|S:N679K|S:P681H|S:N764K|S:D796Y|S:Q954H|S:N969K|synSNP:C25000T	NA	NA		1.12	1.29	passed_qc	Assigned from designation hash.
hCoV-19/South_Korea/KDCA87041/2022|EPI_ISL_13738828|2022-06-16	bed500	bed5005c80ff970b5aecb479f4ae2650	B.1.1.529	B.1.1.529_1	86	S:T19I|del:21633:9|del:21765:6|S:G142D|S:V213G|S:G339D|S:S371F|S:S373P|S:S375F|S:T376A|S:D405N|S:R408S|S:K417N|S:N440K|S:L452R|S:S477N|S:T478K|S:E484A|S:F486V|S:Q498R|S:N501Y|S:Y505H|S:D614G|S:H655Y|S:N679K|S:P681H|S:N764K|S:D796Y|S:Q954H|S:N969K|synSNP:C25000T	NA	NA		1.12	1.29	passed_qc	Assigned from designation hash.
hCoV-19/South_Korea/KDCA87039/2022|EPI_ISL_13738826|2022-06-16	98a01c	98a01cd3a29038b86efeabc5543c60fc	B.1.1.529	B.1.1.529_2	51	S:T19I|del:21633:9|S:G142D|S:V213G|S:G339D|S:S371F|S:S373P|S:S375F|S:T376A|S:D405N|S:R408S|S:K417N|S:N440K|S:S477N|S:T478K|S:E484A|S:Q493R|S:Q498R|S:N501Y|S:Y505H|S:D614G|S:H655Y|S:N679K|S:P681H|S:N764K|S:D796Y|S:Q954H|S:N969K|synSNP:C25000T	NA	NA		1.12	1.29	passed_qc	Assigned from designation hash.
hCoV-19/South_Korea/KDCA87038/2022|EPI_ISL_13738825|2022-06-16	6ce472	6ce4726fc823d8d2ad4edf0caf9d4f46	BA.2.3.7	BA.2.3.7	1	S:T19I|del:21633:9|S:K97E|S:G142D|S:V213G|S:G339D|S:S371F|S:S373P|S:S375F|S:T376A|S:D405N|S:R408S|S:K417N|S:N440K|S:S477N|S:T478K|S:E484A|S:Q493R|S:Q498R|S:N501Y|S:Y505H|S:D614G|S:H655Y|S:N679K|S:P681H|S:N764K|S:D796Y|S:Q954H|S:N969K|synSNP:C25000T|S:G1251V	NA	NA		1.12	1.29	passed_qc	Assigned from designation hash.
hCoV-19/South_Korea/KDCA87031/2022|EPI_ISL_13738821|2022-06-16	98a01c	98a01cd3a29038b86efeabc5543c60fc	B.1.1.529	B.1.1.529_2	51	S:T19I|del:21633:9|S:G142D|S:V213G|S:G339D|S:S371F|S:S373P|S:S375F|S:T376A|S:D405N|S:R408S|S:K417N|S:N440K|S:S477N|S:T478K|S:E484A|S:Q493R|S:Q498R|S:N501Y|S:Y505H|S:D614G|S:H655Y|S:N679K|S:P681H|S:N764K|S:D796Y|S:Q954H|S:N969K|synSNP:C25000T	NA	NA		1.12	1.29	passed_qc	Assigned from designation hash.
hCoV-19/South_Korea/KDCA87024/2022|EPI_ISL_13738818|2022-06-16	98a01c	98a01cd3a29038b86efeabc5543c60fc	B.1.1.529	B.1.1.529_2	51	S:T19I|del:21633:9|S:G142D|S:V213G|S:G339D|S:S371F|S:S373P|S:S375F|S:T376A|S:D405N|S:R408S|S:K417N|S:N440K|S:S477N|S:T478K|S:E484A|S:Q493R|S:Q498R|S:N501Y|S:Y505H|S:D614G|S:H655Y|S:N679K|S:P681H|S:N764K|S:D796Y|S:Q954H|S:N969K|synSNP:C25000T	NA	NA		1.12	1.29	passed_qc	Assigned from designation hash.
hCoV-19/South_Korea/KDCA87021/2022|EPI_ISL_13738815|2022-06-16	bed500	bed5005c80ff970b5aecb479f4ae2650	B.1.1.529	B.1.1.529_1	86	S:T19I|del:21633:9|del:21765:6|S:G142D|S:V213G|S:G339D|S:S371F|S:S373P|S:S375F|S:T376A|S:D405N|S:R408S|S:K417N|S:N440K|S:L452R|S:S477N|S:T478K|S:E484A|S:F486V|S:Q498R|S:N501Y|S:Y505H|S:D614G|S:H655Y|S:N679K|S:P681H|S:N764K|S:D796Y|S:Q954H|S:N969K|synSNP:C25000T	NA	NA		1.12	1.29	passed_qc	Assigned from designation hash.
hCoV-19/South_Korea/KDCA87017/2022|EPI_ISL_13738811|2022-06-16	bed500	bed5005c80ff970b5aecb479f4ae2650	B.1.1.529	B.1.1.529_1	86	S:T19I|del:21633:9|del:21765:6|S:G142D|S:V213G|S:G339D|S:S371F|S:S373P|S:S375F|S:T376A|S:D405N|S:R408S|S:K417N|S:N440K|S:L452R|S:S477N|S:T478K|S:E484A|S:F486V|S:Q498R|S:N501Y|S:Y505H|S:D614G|S:H655Y|S:N679K|S:P681H|S:N764K|S:D796Y|S:Q954H|S:N969K|synSNP:C25000T	NA	NA		1.12	1.29	passed_qc	Assigned from designation hash.
hCoV-19/South_Korea/KDCA86999/2022|EPI_ISL_13738799|2022-06-16	98a01c	98a01cd3a29038b86efeabc5543c60fc	B.1.1.529	B.1.1.529_2	51	S:T19I|del:21633:9|S:G142D|S:V213G|S:G339D|S:S371F|S:S373P|S:S375F|S:T376A|S:D405N|S:R408S|S:K417N|S:N440K|S:S477N|S:T478K|S:E484A|S:Q493R|S:Q498R|S:N501Y|S:Y505H|S:D614G|S:H655Y|S:N679K|S:P681H|S:N764K|S:D796Y|S:Q954H|S:N969K|synSNP:C25000T	NA	NA		1.12	1.29	passed_qc	Assigned from designation hash.
hCoV-19/South_Korea/KDCA86996/2022|EPI_ISL_13738797|2022-06-16	98a01c	98a01cd3a29038b86efeabc5543c60fc	B.1.1.529	B.1.1.529_2	51	S:T19I|del:21633:9|S:G142D|S:V213G|S:G339D|S:S371F|S:S373P|S:S375F|S:T376A|S:D405N|S:R408S|S:K417N|S:N440K|S:S477N|S:T478K|S:E484A|S:Q493R|S:Q498R|S:N501Y|S:Y505H|S:D614G|S:H655Y|S:N679K|S:P681H|S:N764K|S:D796Y|S:Q954H|S:N969K|synSNP:C25000T	NA	NA		1.12	1.29	passed_qc	Assigned from designation hash.
hCoV-19/South_Korea/KDCA86989/2022|EPI_ISL_13738794|2022-06-16	98a01c	98a01cd3a29038b86efeabc5543c60fc	B.1.1.529	B.1.1.529_2	51	S:T19I|del:21633:9|S:G142D|S:V213G|S:G339D|S:S371F|S:S373P|S:S375F|S:T376A|S:D405N|S:R408S|S:K417N|S:N440K|S:S477N|S:T478K|S:E484A|S:Q493R|S:Q498R|S:N501Y|S:Y505H|S:D614G|S:H655Y|S:N679K|S:P681H|S:N764K|S:D796Y|S:Q954H|S:N969K|synSNP:C25000T	NA	NA		1.12	1.29	passed_qc	Assigned from designation hash.
hCoV-19/South_Korea/KDCA22573s/2022|EPI_ISL_13714423|2022-06-17	98a01c	98a01cd3a29038b86efeabc5543c60fc	B.1.1.529	B.1.1.529_2	51	S:T19I|del:21633:9|S:G142D|S:V213G|S:G339D|S:S371F|S:S373P|S:S375F|S:T376A|S:D405N|S:R408S|S:K417N|S:N440K|S:S477N|S:T478K|S:E484A|S:Q493R|S:Q498R|S:N501Y|S:Y505H|S:D614G|S:H655Y|S:N679K|S:P681H|S:N764K|S:D796Y|S:Q954H|S:N969K|synSNP:C25000T	NA	NA		1.12	1.29	passed_qc	Assigned from designation hash.
hCoV-19/South_Korea/KDCA87217/2022|EPI_ISL_13690237|2022-06-18	2904d0	2904d0eddfef0ade3f3b6b9fee903e63	BA.2.76	BA.2.76	1	S:T19I|del:21633:9|S:G142D|S:V213G|S:Y248N|S:G339D|S:R346T|S:S371F|S:S373P|S:S375F|S:T376A|S:D405N|S:R408S|S:K417N|S:N440K|S:S477N|S:T478K|S:E484A|S:Q493R|S:Q498R|S:N501Y|S:Y505H|S:D614G|S:H655Y|S:N679K|S:P681H|S:N764K|S:D796Y|S:Q954H|S:N969K|synSNP:C25000T	NA	NA		1.12	1.29	passed_qc	Assigned from designation hash.
hCoV-19/South_Korea/KDCA87218/2022|EPI_ISL_13690236|2022-06-18	bed500	bed5005c80ff970b5aecb479f4ae2650	B.1.1.529	B.1.1.529_1	86	S:T19I|del:21633:9|del:21765:6|S:G142D|S:V213G|S:G339D|S:S371F|S:S373P|S:S375F|S:T376A|S:D405N|S:R408S|S:K417N|S:N440K|S:L452R|S:S477N|S:T478K|S:E484A|S:F486V|S:Q498R|S:N501Y|S:Y505H|S:D614G|S:H655Y|S:N679K|S:P681H|S:N764K|S:D796Y|S:Q954H|S:N969K|synSNP:C25000T	NA	NA		1.12	1.29	passed_qc	Assigned from designation hash.
hCoV-19/South_Korea/KDCA87220/2022|EPI_ISL_13690234|2022-06-18	09e0fd	09e0fdf27e5e7c0362765215c4228aa7	BA.2.12.1	BA.2.12.1_1	3	S:T19I|del:21633:9|synSNP:C21721T|S:G142D|S:V213G|S:G339D|S:S371F|S:S373P|S:S375F|S:T376A|S:D405N|S:R408S|S:K417N|S:N440K|S:L452Q|S:S477N|S:T478K|S:E484A|S:Q493R|S:Q498R|S:N501Y|S:Y505H|S:D614G|S:H655Y|S:N679K|S:P681H|S:S704L|S:N764K|S:D796Y|S:Q954H|S:N969K|synSNP:C25000T	NA	NA		1.12	1.29	passed_qc	Assigned from designation hash.
hCoV-19/South_Korea/KDCA87221/2022|EPI_ISL_13690233|2022-06-18	bed500	bed5005c80ff970b5aecb479f4ae2650	B.1.1.529	B.1.1.529_1	86	S:T19I|del:21633:9|del:21765:6|S:G142D|S:V213G|S:G339D|S:S371F|S:S373P|S:S375F|S:T376A|S:D405N|S:R408S|S:K417N|S:N440K|S:L452R|S:S477N|S:T478K|S:E484A|S:F486V|S:Q498R|S:N501Y|S:Y505H|S:D614G|S:H655Y|S:N679K|S:P681H|S:N764K|S:D796Y|S:Q954H|S:N969K|synSNP:C25000T	NA	NA		1.12	1.29	passed_qc	Assigned from designation hash.
hCoV-19/South_Korea/KDCA87243/2022|EPI_ISL_13690231|2022-06-20	bed500	bed5005c80ff970b5aecb479f4ae2650	B.1.1.529	B.1.1.529_1	86	S:T19I|del:21633:9|del:21765:6|S:G142D|S:V213G|S:G339D|S:S371F|S:S373P|S:S375F|S:T376A|S:D405N|S:R408S|S:K417N|S:N440K|S:L452R|S:S477N|S:T478K|S:E484A|S:F486V|S:Q498R|S:N501Y|S:Y505H|S:D614G|S:H655Y|S:N679K|S:P681H|S:N764K|S:D796Y|S:Q954H|S:N969K|synSNP:C25000T	NA	NA		1.12	1.29	passed_qc	Assigned from designation hash.
hCoV-19/South_Korea/KDCA87244/2022|EPI_ISL_13690230|2022-06-20	09e0fd	09e0fdf27e5e7c0362765215c4228aa7	BA.2.12.1	BA.2.12.1_1	3	S:T19I|del:21633:9|synSNP:C21721T|S:G142D|S:V213G|S:G339D|S:S371F|S:S373P|S:S375F|S:T376A|S:D405N|S:R408S|S:K417N|S:N440K|S:L452Q|S:S477N|S:T478K|S:E484A|S:Q493R|S:Q498R|S:N501Y|S:Y505H|S:D614G|S:H655Y|S:N679K|S:P681H|S:S704L|S:N764K|S:D796Y|S:Q954H|S:N969K|synSNP:C25000T	NA	NA		1.12	1.29	passed_qc	Assigned from designation hash.
hCoV-19/South_Korea/KDCA87249/2022|EPI_ISL_13690228|2022-06-23	bed500	bed5005c80ff970b5aecb479f4ae2650	B.1.1.529	B.1.1.529_1	86	S:T19I|del:21633:9|del:21765:6|S:G142D|S:V213G|S:G339D|S:S371F|S:S373P|S:S375F|S:T376A|S:D405N|S:R408S|S:K417N|S:N440K|S:L452R|S:S477N|S:T478K|S:E484A|S:F486V|S:Q498R|S:N501Y|S:Y505H|S:D614G|S:H655Y|S:N679K|S:P681H|S:N764K|S:D796Y|S:Q954H|S:N969K|synSNP:C25000T	NA	NA		1.12	1.29	passed_qc	Assigned from designation hash.
hCoV-19/South_Korea/KDCA87250/2022|EPI_ISL_13690227|2022-06-24	bed500	bed5005c80ff970b5aecb479f4ae2650	B.1.1.529	B.1.1.529_1	86	S:T19I|del:21633:9|del:21765:6|S:G142D|S:V213G|S:G339D|S:S371F|S:S373P|S:S375F|S:T376A|S:D405N|S:R408S|S:K417N|S:N440K|S:L452R|S:S477N|S:T478K|S:E484A|S:F486V|S:Q498R|S:N501Y|S:Y505H|S:D614G|S:H655Y|S:N679K|S:P681H|S:N764K|S:D796Y|S:Q954H|S:N969K|synSNP:C25000T	NA	NA		1.12	1.29	passed_qc	Assigned from designation hash.
hCoV-19/South_Korea/KDCA87252/2022|EPI_ISL_13690226|2022-06-24	bed500	bed5005c80ff970b5aecb479f4ae2650	B.1.1.529	B.1.1.529_1	86	S:T19I|del:21633:9|del:21765:6|S:G142D|S:V213G|S:G339D|S:S371F|S:S373P|S:S375F|S:T376A|S:D405N|S:R408S|S:K417N|S:N440K|S:L452R|S:S477N|S:T478K|S:E484A|S:F486V|S:Q498R|S:N501Y|S:Y505H|S:D614G|S:H655Y|S:N679K|S:P681H|S:N764K|S:D796Y|S:Q954H|S:N969K|synSNP:C25000T	NA	NA		1.12	1.29	passed_qc	Assigned from designation hash.
hCoV-19/South_Korea/KDCA87253/2022|EPI_ISL_13690225|2022-06-24	bed500	bed5005c80ff970b5aecb479f4ae2650	B.1.1.529	B.1.1.529_1	86	S:T19I|del:21633:9|del:21765:6|S:G142D|S:V213G|S:G339D|S:S371F|S:S373P|S:S375F|S:T376A|S:D405N|S:R408S|S:K417N|S:N440K|S:L452R|S:S477N|S:T478K|S:E484A|S:F486V|S:Q498R|S:N501Y|S:Y505H|S:D614G|S:H655Y|S:N679K|S:P681H|S:N764K|S:D796Y|S:Q954H|S:N969K|synSNP:C25000T	NA	NA		1.12	1.29	passed_qc	Assigned from designation hash.
hCoV-19/South_Korea/KDCA87255/2022|EPI_ISL_13690223|2022-06-24	bed500	bed5005c80ff970b5aecb479f4ae2650	B.1.1.529	B.1.1.529_1	86	S:T19I|del:21633:9|del:21765:6|S:G142D|S:V213G|S:G339D|S:S371F|S:S373P|S:S375F|S:T376A|S:D405N|S:R408S|S:K417N|S:N440K|S:L452R|S:S477N|S:T478K|S:E484A|S:F486V|S:Q498R|S:N501Y|S:Y505H|S:D614G|S:H655Y|S:N679K|S:P681H|S:N764K|S:D796Y|S:Q954H|S:N969K|synSNP:C25000T	NA	NA		1.12	1.29	passed_qc	Assigned from designation hash.
hCoV-19/South_Korea/KDCA87257/2022|EPI_ISL_13690221|2022-06-25	bed500	bed5005c80ff970b5aecb479f4ae2650	B.1.1.529	B.1.1.529_1	86	S:T19I|del:21633:9|del:21765:6|S:G142D|S:V213G|S:G339D|S:S371F|S:S373P|S:S375F|S:T376A|S:D405N|S:R408S|S:K417N|S:N440K|S:L452R|S:S477N|S:T478K|S:E484A|S:F486V|S:Q498R|S:N501Y|S:Y505H|S:D614G|S:H655Y|S:N679K|S:P681H|S:N764K|S:D796Y|S:Q954H|S:N969K|synSNP:C25000T	NA	NA		1.12	1.29	passed_qc	Assigned from designation hash.
hCoV-19/South_Korea/KDCA87258/2022|EPI_ISL_13690220|2022-06-25	bed500	bed5005c80ff970b5aecb479f4ae2650	B.1.1.529	B.1.1.529_1	86	S:T19I|del:21633:9|del:21765:6|S:G142D|S:V213G|S:G339D|S:S371F|S:S373P|S:S375F|S:T376A|S:D405N|S:R408S|S:K417N|S:N440K|S:L452R|S:S477N|S:T478K|S:E484A|S:F486V|S:Q498R|S:N501Y|S:Y505H|S:D614G|S:H655Y|S:N679K|S:P681H|S:N764K|S:D796Y|S:Q954H|S:N969K|synSNP:C25000T	NA	NA		1.12	1.29	passed_qc	Assigned from designation hash.
hCoV-19/South_Korea/KDCA87260/2022|EPI_ISL_13690218|2022-06-25	bed500	bed5005c80ff970b5aecb479f4ae2650	B.1.1.529	B.1.1.529_1	86	S:T19I|del:21633:9|del:21765:6|S:G142D|S:V213G|S:G339D|S:S371F|S:S373P|S:S375F|S:T376A|S:D405N|S:R408S|S:K417N|S:N440K|S:L452R|S:S477N|S:T478K|S:E484A|S:F486V|S:Q498R|S:N501Y|S:Y505H|S:D614G|S:H655Y|S:N679K|S:P681H|S:N764K|S:D796Y|S:Q954H|S:N969K|synSNP:C25000T	NA	NA		1.12	1.29	passed_qc	Assigned from designation hash.
hCoV-19/South_Korea/KDCA87263/2022|EPI_ISL_13690216|2022-06-26	bed500	bed5005c80ff970b5aecb479f4ae2650	B.1.1.529	B.1.1.529_1	86	S:T19I|del:21633:9|del:21765:6|S:G142D|S:V213G|S:G339D|S:S371F|S:S373P|S:S375F|S:T376A|S:D405N|S:R408S|S:K417N|S:N440K|S:L452R|S:S477N|S:T478K|S:E484A|S:F486V|S:Q498R|S:N501Y|S:Y505H|S:D614G|S:H655Y|S:N679K|S:P681H|S:N764K|S:D796Y|S:Q954H|S:N969K|synSNP:C25000T	NA	NA		1.12	1.29	passed_qc	Assigned from designation hash.
hCoV-19/South_Korea/KDCA87266/2022|EPI_ISL_13690213|2022-06-27	bed500	bed5005c80ff970b5aecb479f4ae2650	B.1.1.529	B.1.1.529_1	86	S:T19I|del:21633:9|del:21765:6|S:G142D|S:V213G|S:G339D|S:S371F|S:S373P|S:S375F|S:T376A|S:D405N|S:R408S|S:K417N|S:N440K|S:L452R|S:S477N|S:T478K|S:E484A|S:F486V|S:Q498R|S:N501Y|S:Y505H|S:D614G|S:H655Y|S:N679K|S:P681H|S:N764K|S:D796Y|S:Q954H|S:N969K|synSNP:C25000T	NA	NA		1.12	1.29	passed_qc	Assigned from designation hash.
hCoV-19/South_Korea/KDCA87267/2022|EPI_ISL_13690212|2022-06-27	bed500	bed5005c80ff970b5aecb479f4ae2650	B.1.1.529	B.1.1.529_1	86	S:T19I|del:21633:9|del:21765:6|S:G142D|S:V213G|S:G339D|S:S371F|S:S373P|S:S375F|S:T376A|S:D405N|S:R408S|S:K417N|S:N440K|S:L452R|S:S477N|S:T478K|S:E484A|S:F486V|S:Q498R|S:N501Y|S:Y505H|S:D614G|S:H655Y|S:N679K|S:P681H|S:N764K|S:D796Y|S:Q954H|S:N969K|synSNP:C25000T	NA	NA		1.12	1.29	passed_qc	Assigned from designation hash.
hCoV-19/South_Korea/KDCA86985/2022|EPI_ISL_13690202|2022-06-16	98a01c	98a01cd3a29038b86efeabc5543c60fc	B.1.1.529	B.1.1.529_2	51	S:T19I|del:21633:9|S:G142D|S:V213G|S:G339D|S:S371F|S:S373P|S:S375F|S:T376A|S:D405N|S:R408S|S:K417N|S:N440K|S:S477N|S:T478K|S:E484A|S:Q493R|S:Q498R|S:N501Y|S:Y505H|S:D614G|S:H655Y|S:N679K|S:P681H|S:N764K|S:D796Y|S:Q954H|S:N969K|synSNP:C25000T	NA	NA		1.12	1.29	passed_qc	Assigned from designation hash.
hCoV-19/South_Korea/KDCA86995/2022|EPI_ISL_13690201|2022-06-16	bed500	bed5005c80ff970b5aecb479f4ae2650	B.1.1.529	B.1.1.529_1	86	S:T19I|del:21633:9|del:21765:6|S:G142D|S:V213G|S:G339D|S:S371F|S:S373P|S:S375F|S:T376A|S:D405N|S:R408S|S:K417N|S:N440K|S:L452R|S:S477N|S:T478K|S:E484A|S:F486V|S:Q498R|S:N501Y|S:Y505H|S:D614G|S:H655Y|S:N679K|S:P681H|S:N764K|S:D796Y|S:Q954H|S:N969K|synSNP:C25000T	NA	NA		1.12	1.29	passed_qc	Assigned from designation hash.
hCoV-19/South_Korea/KDCA87026/2022|EPI_ISL_13690199|2022-06-16	bed500	bed5005c80ff970b5aecb479f4ae2650	B.1.1.529	B.1.1.529_1	86	S:T19I|del:21633:9|del:21765:6|S:G142D|S:V213G|S:G339D|S:S371F|S:S373P|S:S375F|S:T376A|S:D405N|S:R408S|S:K417N|S:N440K|S:L452R|S:S477N|S:T478K|S:E484A|S:F486V|S:Q498R|S:N501Y|S:Y505H|S:D614G|S:H655Y|S:N679K|S:P681H|S:N764K|S:D796Y|S:Q954H|S:N969K|synSNP:C25000T	NA	NA		1.12	1.29	passed_qc	Assigned from designation hash.
hCoV-19/South_Korea/KDCA87037/2022|EPI_ISL_13690198|2022-06-16	7f39d4	7f39d4260f32b80ea65688f9e65e29ad	BA.4.1.1	BA.4.1.1	1	S:V3G|S:T19I|del:21633:9|del:21765:6|S:G142D|S:V213G|S:G339D|S:S371F|S:S373P|S:S375F|S:T376A|S:D405N|S:R408S|S:K417N|S:N440K|S:L452R|S:S477N|S:T478K|S:E484A|S:F486V|S:Q498R|S:N501Y|S:Y505H|S:D614G|S:H655Y|S:I670V|S:N679K|S:P681H|S:N764K|S:D796Y|S:Q954H|S:N969K|synSNP:C25000T	NA	NA		1.12	1.29	passed_qc	Assigned from designation hash.
hCoV-19/South_Korea/KDCA87053/2022|EPI_ISL_13690197|2022-06-16	bed500	bed5005c80ff970b5aecb479f4ae2650	B.1.1.529	B.1.1.529_1	86	S:T19I|del:21633:9|del:21765:6|S:G142D|S:V213G|S:G339D|S:S371F|S:S373P|S:S375F|S:T376A|S:D405N|S:R408S|S:K417N|S:N440K|S:L452R|S:S477N|S:T478K|S:E484A|S:F486V|S:Q498R|S:N501Y|S:Y505H|S:D614G|S:H655Y|S:N679K|S:P681H|S:N764K|S:D796Y|S:Q954H|S:N969K|synSNP:C25000T	NA	NA		1.12	1.29	passed_qc	Assigned from designation hash.
hCoV-19/South_Korea/KDCA87054/2022|EPI_ISL_13690196|2022-06-16	bed500	bed5005c80ff970b5aecb479f4ae2650	B.1.1.529	B.1.1.529_1	86	S:T19I|del:21633:9|del:21765:6|S:G142D|S:V213G|S:G339D|S:S371F|S:S373P|S:S375F|S:T376A|S:D405N|S:R408S|S:K417N|S:N440K|S:L452R|S:S477N|S:T478K|S:E484A|S:F486V|S:Q498R|S:N501Y|S:Y505H|S:D614G|S:H655Y|S:N679K|S:P681H|S:N764K|S:D796Y|S:Q954H|S:N969K|synSNP:C25000T	NA	NA		1.12	1.29	passed_qc	Assigned from designation hash.
hCoV-19/South_Korea/KDCA87055/2022|EPI_ISL_13690195|2022-06-16	bed500	bed5005c80ff970b5aecb479f4ae2650	B.1.1.529	B.1.1.529_1	86	S:T19I|del:21633:9|del:21765:6|S:G142D|S:V213G|S:G339D|S:S371F|S:S373P|S:S375F|S:T376A|S:D405N|S:R408S|S:K417N|S:N440K|S:L452R|S:S477N|S:T478K|S:E484A|S:F486V|S:Q498R|S:N501Y|S:Y505H|S:D614G|S:H655Y|S:N679K|S:P681H|S:N764K|S:D796Y|S:Q954H|S:N969K|synSNP:C25000T	NA	NA		1.12	1.29	passed_qc	Assigned from designation hash.
hCoV-19/South_Korea/KDCA87087/2022|EPI_ISL_13690192|2022-06-17	bed500	bed5005c80ff970b5aecb479f4ae2650	B.1.1.529	B.1.1.529_1	86	S:T19I|del:21633:9|del:21765:6|S:G142D|S:V213G|S:G339D|S:S371F|S:S373P|S:S375F|S:T376A|S:D405N|S:R408S|S:K417N|S:N440K|S:L452R|S:S477N|S:T478K|S:E484A|S:F486V|S:Q498R|S:N501Y|S:Y505H|S:D614G|S:H655Y|S:N679K|S:P681H|S:N764K|S:D796Y|S:Q954H|S:N969K|synSNP:C25000T	NA	NA		1.12	1.29	passed_qc	Assigned from designation hash.
hCoV-19/South_Korea/KDCA87091/2022|EPI_ISL_13690190|2022-06-17	73bbe0	73bbe066dca502d744c45b753cb139d9	BA.4.6	BA.4.6_1	3	S:T19I|del:21633:9|del:21765:6|S:G142D|S:V213G|S:G339D|S:R346T|S:S371F|S:S373P|S:S375F|S:T376A|S:D405N|S:R408S|S:K417N|S:N440K|S:L452R|S:S477N|S:T478K|S:E484A|S:F486V|S:Q498R|S:N501Y|S:Y505H|S:D614G|S:H655Y|S:N658S|S:N679K|S:P681H|S:N764K|S:D796Y|S:Q954H|S:N969K|synSNP:C25000T	NA	NA		1.12	1.29	passed_qc	Assigned from designation hash.
hCoV-19/South_Korea/KDCA87015/2022|EPI_ISL_13690159|2022-06-16	bed500	bed5005c80ff970b5aecb479f4ae2650	B.1.1.529	B.1.1.529_1	86	S:T19I|del:21633:9|del:21765:6|S:G142D|S:V213G|S:G339D|S:S371F|S:S373P|S:S375F|S:T376A|S:D405N|S:R408S|S:K417N|S:N440K|S:L452R|S:S477N|S:T478K|S:E484A|S:F486V|S:Q498R|S:N501Y|S:Y505H|S:D614G|S:H655Y|S:N679K|S:P681H|S:N764K|S:D796Y|S:Q954H|S:N969K|synSNP:C25000T	NA	NA		1.12	1.29	passed_qc	Assigned from designation hash.
hCoV-19/South_Korea/KDCA87011/2022|EPI_ISL_13690200|2022-06-16	f9ee9a	f9ee9a084232d5fcc2a15b9f70d93a87	BA.2.38.2	BA.2.38.2	1	S:T19I|del:21633:9|S:G142D|S:F157S|S:V213G|S:G339D|S:S371F|S:S373P|S:S375F|S:T376A|S:D405N|S:R408S|S:K417T|S:N440K|S:K444N|S:S477N|S:T478K|S:E484A|S:Q493R|S:Q498R|S:N501Y|S:Y505H|S:D614G|S:H655Y|S:N679K|S:P681H|S:N764K|S:D796Y|S:Q954H|S:N969K|synSNP:C25000T	NA	NA		1.12	1.29	passed_qc	Assigned from designation hash.
hCoV-19/South_Korea/KDCA87259/2022|EPI_ISL_13690219|2022-06-25	bed500	bed5005c80ff970b5aecb479f4ae2650	B.1.1.529	B.1.1.529_1	86	S:T19I|del:21633:9|del:21765:6|S:G142D|S:V213G|S:G339D|S:S371F|S:S373P|S:S375F|S:T376A|S:D405N|S:R408S|S:K417N|S:N440K|S:L452R|S:S477N|S:T478K|S:E484A|S:F486V|S:Q498R|S:N501Y|S:Y505H|S:D614G|S:H655Y|S:N679K|S:P681H|S:N764K|S:D796Y|S:Q954H|S:N969K|synSNP:C25000T	NA	NA		1.12	1.29	passed_qc	Assigned from designation hash.
hCoV-19/South_Korea/KDCA87262/2022|EPI_ISL_13690217|2022-06-26	bed500	bed5005c80ff970b5aecb479f4ae2650	B.1.1.529	B.1.1.529_1	86	S:T19I|del:21633:9|del:21765:6|S:G142D|S:V213G|S:G339D|S:S371F|S:S373P|S:S375F|S:T376A|S:D405N|S:R408S|S:K417N|S:N440K|S:L452R|S:S477N|S:T478K|S:E484A|S:F486V|S:Q498R|S:N501Y|S:Y505H|S:D614G|S:H655Y|S:N679K|S:P681H|S:N764K|S:D796Y|S:Q954H|S:N969K|synSNP:C25000T	NA	NA		1.12	1.29	passed_qc	Assigned from designation hash.
hCoV-19/South_Korea/KDCA87254/2022|EPI_ISL_13690224|2022-06-24	bed500	bed5005c80ff970b5aecb479f4ae2650	B.1.1.529	B.1.1.529_1	86	S:T19I|del:21633:9|del:21765:6|S:G142D|S:V213G|S:G339D|S:S371F|S:S373P|S:S375F|S:T376A|S:D405N|S:R408S|S:K417N|S:N440K|S:L452R|S:S477N|S:T478K|S:E484A|S:F486V|S:Q498R|S:N501Y|S:Y505H|S:D614G|S:H655Y|S:N679K|S:P681H|S:N764K|S:D796Y|S:Q954H|S:N969K|synSNP:C25000T	NA	NA		1.12	1.29	passed_qc	Assigned from designation hash.
hCoV-19/South_Korea/KDCA87223/2022|EPI_ISL_13690232|2022-06-19	bed500	bed5005c80ff970b5aecb479f4ae2650	B.1.1.529	B.1.1.529_1	86	S:T19I|del:21633:9|del:21765:6|S:G142D|S:V213G|S:G339D|S:S371F|S:S373P|S:S375F|S:T376A|S:D405N|S:R408S|S:K417N|S:N440K|S:L452R|S:S477N|S:T478K|S:E484A|S:F486V|S:Q498R|S:N501Y|S:Y505H|S:D614G|S:H655Y|S:N679K|S:P681H|S:N764K|S:D796Y|S:Q954H|S:N969K|synSNP:C25000T	NA	NA		1.12	1.29	passed_qc	Assigned from designation hash.
hCoV-19/South_Korea/KDCA81790/2022|EPI_ISL_13539295|2022-06-16	bed500	bed5005c80ff970b5aecb479f4ae2650	B.1.1.529	B.1.1.529_1	86	S:T19I|del:21633:9|del:21765:6|S:G142D|S:V213G|S:G339D|S:S371F|S:S373P|S:S375F|S:T376A|S:D405N|S:R408S|S:K417N|S:N440K|S:L452R|S:S477N|S:T478K|S:E484A|S:F486V|S:Q498R|S:N501Y|S:Y505H|S:D614G|S:H655Y|S:N679K|S:P681H|S:N764K|S:D796Y|S:Q954H|S:N969K|synSNP:C25000T	NA	NA		1.12	1.29	passed_qc	Assigned from designation hash.
hCoV-19/South_Korea/KDCA90259/2022|EPI_ISL_14016991|2022-06-24	98a01c	98a01cd3a29038b86efeabc5543c60fc	B.1.1.529	B.1.1.529_2	51	S:T19I|del:21633:9|S:G142D|S:V213G|S:G339D|S:S371F|S:S373P|S:S375F|S:T376A|S:D405N|S:R408S|S:K417N|S:N440K|S:S477N|S:T478K|S:E484A|S:Q493R|S:Q498R|S:N501Y|S:Y505H|S:D614G|S:H655Y|S:N679K|S:P681H|S:N764K|S:D796Y|S:Q954H|S:N969K|synSNP:C25000T	NA	NA		1.12	1.29	passed_qc	Assigned from designation hash.
hCoV-19/South_Korea/KDCA90284/2022|EPI_ISL_14017012|2022-06-25	98a01c	98a01cd3a29038b86efeabc5543c60fc	B.1.1.529	B.1.1.529_2	51	S:T19I|del:21633:9|S:G142D|S:V213G|S:G339D|S:S371F|S:S373P|S:S375F|S:T376A|S:D405N|S:R408S|S:K417N|S:N440K|S:S477N|S:T478K|S:E484A|S:Q493R|S:Q498R|S:N501Y|S:Y505H|S:D614G|S:H655Y|S:N679K|S:P681H|S:N764K|S:D796Y|S:Q954H|S:N969K|synSNP:C25000T	NA	NA		1.12	1.29	passed_qc	Assigned from designation hash.
hCoV-19/South_Korea/KDCA90277/2022|EPI_ISL_14017006|2022-06-25	98a01c	98a01cd3a29038b86efeabc5543c60fc	B.1.1.529	B.1.1.529_2	51	S:T19I|del:21633:9|S:G142D|S:V213G|S:G339D|S:S371F|S:S373P|S:S375F|S:T376A|S:D405N|S:R408S|S:K417N|S:N440K|S:S477N|S:T478K|S:E484A|S:Q493R|S:Q498R|S:N501Y|S:Y505H|S:D614G|S:H655Y|S:N679K|S:P681H|S:N764K|S:D796Y|S:Q954H|S:N969K|synSNP:C25000T	NA	NA		1.12	1.29	passed_qc	Assigned from designation hash.
hCoV-19/South_Korea/KDCA90126/2022|EPI_ISL_14016884|2022-06-23	98a01c	98a01cd3a29038b86efeabc5543c60fc	B.1.1.529	B.1.1.529_2	51	S:T19I|del:21633:9|S:G142D|S:V213G|S:G339D|S:S371F|S:S373P|S:S375F|S:T376A|S:D405N|S:R408S|S:K417N|S:N440K|S:S477N|S:T478K|S:E484A|S:Q493R|S:Q498R|S:N501Y|S:Y505H|S:D614G|S:H655Y|S:N679K|S:P681H|S:N764K|S:D796Y|S:Q954H|S:N969K|synSNP:C25000T	NA	NA		1.12	1.29	passed_qc	Assigned from designation hash.
hCoV-19/South_Korea/KDCA90145/2022|EPI_ISL_14016898|2022-06-24	98a01c	98a01cd3a29038b86efeabc5543c60fc	B.1.1.529	B.1.1.529_2	51	S:T19I|del:21633:9|S:G142D|S:V213G|S:G339D|S:S371F|S:S373P|S:S375F|S:T376A|S:D405N|S:R408S|S:K417N|S:N440K|S:S477N|S:T478K|S:E484A|S:Q493R|S:Q498R|S:N501Y|S:Y505H|S:D614G|S:H655Y|S:N679K|S:P681H|S:N764K|S:D796Y|S:Q954H|S:N969K|synSNP:C25000T	NA	NA		1.12	1.29	passed_qc	Assigned from designation hash.
hCoV-19/South_Korea/KDCA87110/2022|EPI_ISL_13738874|2022-06-17	bed500	bed5005c80ff970b5aecb479f4ae2650	B.1.1.529	B.1.1.529_1	86	S:T19I|del:21633:9|del:21765:6|S:G142D|S:V213G|S:G339D|S:S371F|S:S373P|S:S375F|S:T376A|S:D405N|S:R408S|S:K417N|S:N440K|S:L452R|S:S477N|S:T478K|S:E484A|S:F486V|S:Q498R|S:N501Y|S:Y505H|S:D614G|S:H655Y|S:N679K|S:P681H|S:N764K|S:D796Y|S:Q954H|S:N969K|synSNP:C25000T	NA	NA		1.12	1.29	passed_qc	Assigned from designation hash.
hCoV-19/South_Korea/KDCA89702/2022|EPI_ISL_13966780|2022-06-18	98a01c	98a01cd3a29038b86efeabc5543c60fc	B.1.1.529	B.1.1.529_2	51	S:T19I|del:21633:9|S:G142D|S:V213G|S:G339D|S:S371F|S:S373P|S:S375F|S:T376A|S:D405N|S:R408S|S:K417N|S:N440K|S:S477N|S:T478K|S:E484A|S:Q493R|S:Q498R|S:N501Y|S:Y505H|S:D614G|S:H655Y|S:N679K|S:P681H|S:N764K|S:D796Y|S:Q954H|S:N969K|synSNP:C25000T	NA	NA		1.12	1.29	passed_qc	Assigned from designation hash.
hCoV-19/South_Korea/KDCA22337s/2022|EPI_ISL_13473464|2022-06-16	bed500	bed5005c80ff970b5aecb479f4ae2650	B.1.1.529	B.1.1.529_1	86	S:T19I|del:21633:9|del:21765:6|S:G142D|S:V213G|S:G339D|S:S371F|S:S373P|S:S375F|S:T376A|S:D405N|S:R408S|S:K417N|S:N440K|S:L452R|S:S477N|S:T478K|S:E484A|S:F486V|S:Q498R|S:N501Y|S:Y505H|S:D614G|S:H655Y|S:N679K|S:P681H|S:N764K|S:D796Y|S:Q954H|S:N969K|synSNP:C25000T	NA	NA		1.12	1.29	passed_qc	Assigned from designation hash.
hCoV-19/South_Korea/KDCA22492s/2022|EPI_ISL_13714342|2022-06-18	98a01c	98a01cd3a29038b86efeabc5543c60fc	B.1.1.529	B.1.1.529_2	51	S:T19I|del:21633:9|S:G142D|S:V213G|S:G339D|S:S371F|S:S373P|S:S375F|S:T376A|S:D405N|S:R408S|S:K417N|S:N440K|S:S477N|S:T478K|S:E484A|S:Q493R|S:Q498R|S:N501Y|S:Y505H|S:D614G|S:H655Y|S:N679K|S:P681H|S:N764K|S:D796Y|S:Q954H|S:N969K|synSNP:C25000T	NA	NA		1.12	1.29	passed_qc	Assigned from designation hash.
hCoV-19/South_Korea/KDCA89910/2022|EPI_ISL_14016735|2022-06-21	98a01c	98a01cd3a29038b86efeabc5543c60fc	B.1.1.529	B.1.1.529_2	51	S:T19I|del:21633:9|S:G142D|S:V213G|S:G339D|S:S371F|S:S373P|S:S375F|S:T376A|S:D405N|S:R408S|S:K417N|S:N440K|S:S477N|S:T478K|S:E484A|S:Q493R|S:Q498R|S:N501Y|S:Y505H|S:D614G|S:H655Y|S:N679K|S:P681H|S:N764K|S:D796Y|S:Q954H|S:N969K|synSNP:C25000T	NA	NA		1.12	1.29	passed_qc	Assigned from designation hash.
hCoV-19/South_Korea/KDCA89651/2022|EPI_ISL_14016548|2022-06-16	98a01c	98a01cd3a29038b86efeabc5543c60fc	B.1.1.529	B.1.1.529_2	51	S:T19I|del:21633:9|S:G142D|S:V213G|S:G339D|S:S371F|S:S373P|S:S375F|S:T376A|S:D405N|S:R408S|S:K417N|S:N440K|S:S477N|S:T478K|S:E484A|S:Q493R|S:Q498R|S:N501Y|S:Y505H|S:D614G|S:H655Y|S:N679K|S:P681H|S:N764K|S:D796Y|S:Q954H|S:N969K|synSNP:C25000T	NA	NA		1.12	1.29	passed_qc	Assigned from designation hash.
hCoV-19/South_Korea/KDCA89650/2022|EPI_ISL_14016547|2022-06-16	98a01c	98a01cd3a29038b86efeabc5543c60fc	B.1.1.529	B.1.1.529_2	51	S:T19I|del:21633:9|S:G142D|S:V213G|S:G339D|S:S371F|S:S373P|S:S375F|S:T376A|S:D405N|S:R408S|S:K417N|S:N440K|S:S477N|S:T478K|S:E484A|S:Q493R|S:Q498R|S:N501Y|S:Y505H|S:D614G|S:H655Y|S:N679K|S:P681H|S:N764K|S:D796Y|S:Q954H|S:N969K|synSNP:C25000T	NA	NA		1.12	1.29	passed_qc	Assigned from designation hash.
hCoV-19/South_Korea/KDCA89652/2022|EPI_ISL_14016549|2022-06-16	98a01c	98a01cd3a29038b86efeabc5543c60fc	B.1.1.529	B.1.1.529_2	51	S:T19I|del:21633:9|S:G142D|S:V213G|S:G339D|S:S371F|S:S373P|S:S375F|S:T376A|S:D405N|S:R408S|S:K417N|S:N440K|S:S477N|S:T478K|S:E484A|S:Q493R|S:Q498R|S:N501Y|S:Y505H|S:D614G|S:H655Y|S:N679K|S:P681H|S:N764K|S:D796Y|S:Q954H|S:N969K|synSNP:C25000T	NA	NA		1.12	1.29	passed_qc	Assigned from designation hash.
hCoV-19/South_Korea/KDCA89970/2022|EPI_ISL_13966773|2022-06-22	98a01c	98a01cd3a29038b86efeabc5543c60fc	B.1.1.529	B.1.1.529_2	51	S:T19I|del:21633:9|S:G142D|S:V213G|S:G339D|S:S371F|S:S373P|S:S375F|S:T376A|S:D405N|S:R408S|S:K417N|S:N440K|S:S477N|S:T478K|S:E484A|S:Q493R|S:Q498R|S:N501Y|S:Y505H|S:D614G|S:H655Y|S:N679K|S:P681H|S:N764K|S:D796Y|S:Q954H|S:N969K|synSNP:C25000T	NA	NA		1.12	1.29	passed_qc	Assigned from designation hash.
hCoV-19/South_Korea/KDCA89657/2022|EPI_ISL_13966695|2022-06-16	98a01c	98a01cd3a29038b86efeabc5543c60fc	B.1.1.529	B.1.1.529_2	51	S:T19I|del:21633:9|S:G142D|S:V213G|S:G339D|S:S371F|S:S373P|S:S375F|S:T376A|S:D405N|S:R408S|S:K417N|S:N440K|S:S477N|S:T478K|S:E484A|S:Q493R|S:Q498R|S:N501Y|S:Y505H|S:D614G|S:H655Y|S:N679K|S:P681H|S:N764K|S:D796Y|S:Q954H|S:N969K|synSNP:C25000T	NA	NA		1.12	1.29	passed_qc	Assigned from designation hash.
hCoV-19/South_Korea/KDCA87045/2022|EPI_ISL_13738832|2022-06-16	98a01c	98a01cd3a29038b86efeabc5543c60fc	B.1.1.529	B.1.1.529_2	51	S:T19I|del:21633:9|S:G142D|S:V213G|S:G339D|S:S371F|S:S373P|S:S375F|S:T376A|S:D405N|S:R408S|S:K417N|S:N440K|S:S477N|S:T478K|S:E484A|S:Q493R|S:Q498R|S:N501Y|S:Y505H|S:D614G|S:H655Y|S:N679K|S:P681H|S:N764K|S:D796Y|S:Q954H|S:N969K|synSNP:C25000T	NA	NA		1.12	1.29	passed_qc	Assigned from designation hash.
hCoV-19/South_Korea/KDCA87240/2022|EPI_ISL_13738957|2022-06-20	98a01c	98a01cd3a29038b86efeabc5543c60fc	B.1.1.529	B.1.1.529_2	51	S:T19I|del:21633:9|S:G142D|S:V213G|S:G339D|S:S371F|S:S373P|S:S375F|S:T376A|S:D405N|S:R408S|S:K417N|S:N440K|S:S477N|S:T478K|S:E484A|S:Q493R|S:Q498R|S:N501Y|S:Y505H|S:D614G|S:H655Y|S:N679K|S:P681H|S:N764K|S:D796Y|S:Q954H|S:N969K|synSNP:C25000T	NA	NA		1.12	1.29	passed_qc	Assigned from designation hash.
hCoV-19/South_Korea/KDCA86991/2022|EPI_ISL_13738796|2022-06-16	98a01c	98a01cd3a29038b86efeabc5543c60fc	B.1.1.529	B.1.1.529_2	51	S:T19I|del:21633:9|S:G142D|S:V213G|S:G339D|S:S371F|S:S373P|S:S375F|S:T376A|S:D405N|S:R408S|S:K417N|S:N440K|S:S477N|S:T478K|S:E484A|S:Q493R|S:Q498R|S:N501Y|S:Y505H|S:D614G|S:H655Y|S:N679K|S:P681H|S:N764K|S:D796Y|S:Q954H|S:N969K|synSNP:C25000T	NA	NA		1.12	1.29	passed_qc	Assigned from designation hash.
hCoV-19/South_Korea/KDCA22486s/2022|EPI_ISL_13714336|2022-06-18	bed500	bed5005c80ff970b5aecb479f4ae2650	B.1.1.529	B.1.1.529_1	86	S:T19I|del:21633:9|del:21765:6|S:G142D|S:V213G|S:G339D|S:S371F|S:S373P|S:S375F|S:T376A|S:D405N|S:R408S|S:K417N|S:N440K|S:L452R|S:S477N|S:T478K|S:E484A|S:F486V|S:Q498R|S:N501Y|S:Y505H|S:D614G|S:H655Y|S:N679K|S:P681H|S:N764K|S:D796Y|S:Q954H|S:N969K|synSNP:C25000T	NA	NA		1.12	1.29	passed_qc	Assigned from designation hash.
hCoV-19/South_Korea/KDCA22498s/2022|EPI_ISL_13714348|2022-06-19	bed500	bed5005c80ff970b5aecb479f4ae2650	B.1.1.529	B.1.1.529_1	86	S:T19I|del:21633:9|del:21765:6|S:G142D|S:V213G|S:G339D|S:S371F|S:S373P|S:S375F|S:T376A|S:D405N|S:R408S|S:K417N|S:N440K|S:L452R|S:S477N|S:T478K|S:E484A|S:F486V|S:Q498R|S:N501Y|S:Y505H|S:D614G|S:H655Y|S:N679K|S:P681H|S:N764K|S:D796Y|S:Q954H|S:N969K|synSNP:C25000T	NA	NA		1.12	1.29	passed_qc	Assigned from designation hash.
hCoV-19/South_Korea/KDCA89686/2022|EPI_ISL_14016566|2022-06-17	98a01c	98a01cd3a29038b86efeabc5543c60fc	B.1.1.529	B.1.1.529_2	51	S:T19I|del:21633:9|S:G142D|S:V213G|S:G339D|S:S371F|S:S373P|S:S375F|S:T376A|S:D405N|S:R408S|S:K417N|S:N440K|S:S477N|S:T478K|S:E484A|S:Q493R|S:Q498R|S:N501Y|S:Y505H|S:D614G|S:H655Y|S:N679K|S:P681H|S:N764K|S:D796Y|S:Q954H|S:N969K|synSNP:C25000T	NA	NA		1.12	1.29	passed_qc	Assigned from designation hash.
hCoV-19/South_Korea/KDCA90303/2022|EPI_ISL_14017024|2022-06-25	98a01c	98a01cd3a29038b86efeabc5543c60fc	B.1.1.529	B.1.1.529_2	51	S:T19I|del:21633:9|S:G142D|S:V213G|S:G339D|S:S371F|S:S373P|S:S375F|S:T376A|S:D405N|S:R408S|S:K417N|S:N440K|S:S477N|S:T478K|S:E484A|S:Q493R|S:Q498R|S:N501Y|S:Y505H|S:D614G|S:H655Y|S:N679K|S:P681H|S:N764K|S:D796Y|S:Q954H|S:N969K|synSNP:C25000T	NA	NA		1.12	1.29	passed_qc	Assigned from designation hash.
hCoV-19/South_Korea/KDCA90302/2022|EPI_ISL_14017023|2022-06-25	98a01c	98a01cd3a29038b86efeabc5543c60fc	B.1.1.529	B.1.1.529_2	51	S:T19I|del:21633:9|S:G142D|S:V213G|S:G339D|S:S371F|S:S373P|S:S375F|S:T376A|S:D405N|S:R408S|S:K417N|S:N440K|S:S477N|S:T478K|S:E484A|S:Q493R|S:Q498R|S:N501Y|S:Y505H|S:D614G|S:H655Y|S:N679K|S:P681H|S:N764K|S:D796Y|S:Q954H|S:N969K|synSNP:C25000T	NA	NA		1.12	1.29	passed_qc	Assigned from designation hash.
hCoV-19/South_Korea/KDCA89746/2022|EPI_ISL_14016609|2022-06-18	98a01c	98a01cd3a29038b86efeabc5543c60fc	B.1.1.529	B.1.1.529_2	51	S:T19I|del:21633:9|S:G142D|S:V213G|S:G339D|S:S371F|S:S373P|S:S375F|S:T376A|S:D405N|S:R408S|S:K417N|S:N440K|S:S477N|S:T478K|S:E484A|S:Q493R|S:Q498R|S:N501Y|S:Y505H|S:D614G|S:H655Y|S:N679K|S:P681H|S:N764K|S:D796Y|S:Q954H|S:N969K|synSNP:C25000T	NA	NA		1.12	1.29	passed_qc	Assigned from designation hash.
hCoV-19/South_Korea/KDCA87189/2022|EPI_ISL_13738928|2022-06-17	98a01c	98a01cd3a29038b86efeabc5543c60fc	B.1.1.529	B.1.1.529_2	51	S:T19I|del:21633:9|S:G142D|S:V213G|S:G339D|S:S371F|S:S373P|S:S375F|S:T376A|S:D405N|S:R408S|S:K417N|S:N440K|S:S477N|S:T478K|S:E484A|S:Q493R|S:Q498R|S:N501Y|S:Y505H|S:D614G|S:H655Y|S:N679K|S:P681H|S:N764K|S:D796Y|S:Q954H|S:N969K|synSNP:C25000T	NA	NA		1.12	1.29	passed_qc	Assigned from designation hash.
hCoV-19/South_Korea/KDCA87057/2022|EPI_ISL_13738839|2022-06-17	98a01c	98a01cd3a29038b86efeabc5543c60fc	B.1.1.529	B.1.1.529_2	51	S:T19I|del:21633:9|S:G142D|S:V213G|S:G339D|S:S371F|S:S373P|S:S375F|S:T376A|S:D405N|S:R408S|S:K417N|S:N440K|S:S477N|S:T478K|S:E484A|S:Q493R|S:Q498R|S:N501Y|S:Y505H|S:D614G|S:H655Y|S:N679K|S:P681H|S:N764K|S:D796Y|S:Q954H|S:N969K|synSNP:C25000T	NA	NA		1.12	1.29	passed_qc	Assigned from designation hash.
hCoV-19/South_Korea/KDCA87212/2022|EPI_ISL_13738944|2022-06-18	98a01c	98a01cd3a29038b86efeabc5543c60fc	B.1.1.529	B.1.1.529_2	51	S:T19I|del:21633:9|S:G142D|S:V213G|S:G339D|S:S371F|S:S373P|S:S375F|S:T376A|S:D405N|S:R408S|S:K417N|S:N440K|S:S477N|S:T478K|S:E484A|S:Q493R|S:Q498R|S:N501Y|S:Y505H|S:D614G|S:H655Y|S:N679K|S:P681H|S:N764K|S:D796Y|S:Q954H|S:N969K|synSNP:C25000T	NA	NA		1.12	1.29	passed_qc	Assigned from designation hash.
hCoV-19/South_Korea/KDCA86990/2022|EPI_ISL_13738795|2022-06-16	98a01c	98a01cd3a29038b86efeabc5543c60fc	B.1.1.529	B.1.1.529_2	51	S:T19I|del:21633:9|S:G142D|S:V213G|S:G339D|S:S371F|S:S373P|S:S375F|S:T376A|S:D405N|S:R408S|S:K417N|S:N440K|S:S477N|S:T478K|S:E484A|S:Q493R|S:Q498R|S:N501Y|S:Y505H|S:D614G|S:H655Y|S:N679K|S:P681H|S:N764K|S:D796Y|S:Q954H|S:N969K|synSNP:C25000T	NA	NA		1.12	1.29	passed_qc	Assigned from designation hash.
hCoV-19/South_Korea/KDCA22566s/2022|EPI_ISL_13714416|2022-06-16	98a01c	98a01cd3a29038b86efeabc5543c60fc	B.1.1.529	B.1.1.529_2	51	S:T19I|del:21633:9|S:G142D|S:V213G|S:G339D|S:S371F|S:S373P|S:S375F|S:T376A|S:D405N|S:R408S|S:K417N|S:N440K|S:S477N|S:T478K|S:E484A|S:Q493R|S:Q498R|S:N501Y|S:Y505H|S:D614G|S:H655Y|S:N679K|S:P681H|S:N764K|S:D796Y|S:Q954H|S:N969K|synSNP:C25000T	NA	NA		1.12	1.29	passed_qc	Assigned from designation hash.
hCoV-19/South_Korea/KDCA22531s/2022|EPI_ISL_13714381|2022-06-21	bed500	bed5005c80ff970b5aecb479f4ae2650	B.1.1.529	B.1.1.529_1	86	S:T19I|del:21633:9|del:21765:6|S:G142D|S:V213G|S:G339D|S:S371F|S:S373P|S:S375F|S:T376A|S:D405N|S:R408S|S:K417N|S:N440K|S:L452R|S:S477N|S:T478K|S:E484A|S:F486V|S:Q498R|S:N501Y|S:Y505H|S:D614G|S:H655Y|S:N679K|S:P681H|S:N764K|S:D796Y|S:Q954H|S:N969K|synSNP:C25000T	NA	NA		1.12	1.29	passed_qc	Assigned from designation hash.
hCoV-19/South_Korea/KDCA22478s/2022|EPI_ISL_13714328|2022-06-17	98a01c	98a01cd3a29038b86efeabc5543c60fc	B.1.1.529	B.1.1.529_2	51	S:T19I|del:21633:9|S:G142D|S:V213G|S:G339D|S:S371F|S:S373P|S:S375F|S:T376A|S:D405N|S:R408S|S:K417N|S:N440K|S:S477N|S:T478K|S:E484A|S:Q493R|S:Q498R|S:N501Y|S:Y505H|S:D614G|S:H655Y|S:N679K|S:P681H|S:N764K|S:D796Y|S:Q954H|S:N969K|synSNP:C25000T	NA	NA		1.12	1.29	passed_qc	Assigned from designation hash.
hCoV-19/South_Korea/KDCA22471s/2022|EPI_ISL_13714321|2022-06-17	98a01c	98a01cd3a29038b86efeabc5543c60fc	B.1.1.529	B.1.1.529_2	51	S:T19I|del:21633:9|S:G142D|S:V213G|S:G339D|S:S371F|S:S373P|S:S375F|S:T376A|S:D405N|S:R408S|S:K417N|S:N440K|S:S477N|S:T478K|S:E484A|S:Q493R|S:Q498R|S:N501Y|S:Y505H|S:D614G|S:H655Y|S:N679K|S:P681H|S:N764K|S:D796Y|S:Q954H|S:N969K|synSNP:C25000T	NA	NA		1.12	1.29	passed_qc	Assigned from designation hash.
hCoV-19/South_Korea/KDCA22473s/2022|EPI_ISL_13714323|2022-06-17	98a01c	98a01cd3a29038b86efeabc5543c60fc	B.1.1.529	B.1.1.529_2	51	S:T19I|del:21633:9|S:G142D|S:V213G|S:G339D|S:S371F|S:S373P|S:S375F|S:T376A|S:D405N|S:R408S|S:K417N|S:N440K|S:S477N|S:T478K|S:E484A|S:Q493R|S:Q498R|S:N501Y|S:Y505H|S:D614G|S:H655Y|S:N679K|S:P681H|S:N764K|S:D796Y|S:Q954H|S:N969K|synSNP:C25000T	NA	NA		1.12	1.29	passed_qc	Assigned from designation hash.
hCoV-19/South_Korea/KDCA22487s/2022|EPI_ISL_13714337|2022-06-18	bed500	bed5005c80ff970b5aecb479f4ae2650	B.1.1.529	B.1.1.529_1	86	S:T19I|del:21633:9|del:21765:6|S:G142D|S:V213G|S:G339D|S:S371F|S:S373P|S:S375F|S:T376A|S:D405N|S:R408S|S:K417N|S:N440K|S:L452R|S:S477N|S:T478K|S:E484A|S:F486V|S:Q498R|S:N501Y|S:Y505H|S:D614G|S:H655Y|S:N679K|S:P681H|S:N764K|S:D796Y|S:Q954H|S:N969K|synSNP:C25000T	NA	NA		1.12	1.29	passed_qc	Assigned from designation hash.
hCoV-19/South_Korea/KDCA22489s/2022|EPI_ISL_13714339|2022-06-18	98a01c	98a01cd3a29038b86efeabc5543c60fc	B.1.1.529	B.1.1.529_2	51	S:T19I|del:21633:9|S:G142D|S:V213G|S:G339D|S:S371F|S:S373P|S:S375F|S:T376A|S:D405N|S:R408S|S:K417N|S:N440K|S:S477N|S:T478K|S:E484A|S:Q493R|S:Q498R|S:N501Y|S:Y505H|S:D614G|S:H655Y|S:N679K|S:P681H|S:N764K|S:D796Y|S:Q954H|S:N969K|synSNP:C25000T	NA	NA		1.12	1.29	passed_qc	Assigned from designation hash.
hCoV-19/South_Korea/KDCA22575s/2022|EPI_ISL_13714425|2022-06-17	98a01c	98a01cd3a29038b86efeabc5543c60fc	B.1.1.529	B.1.1.529_2	51	S:T19I|del:21633:9|S:G142D|S:V213G|S:G339D|S:S371F|S:S373P|S:S375F|S:T376A|S:D405N|S:R408S|S:K417N|S:N440K|S:S477N|S:T478K|S:E484A|S:Q493R|S:Q498R|S:N501Y|S:Y505H|S:D614G|S:H655Y|S:N679K|S:P681H|S:N764K|S:D796Y|S:Q954H|S:N969K|synSNP:C25000T	NA	NA		1.12	1.29	passed_qc	Assigned from designation hash.
hCoV-19/South_Korea/KDCA22577s/2022|EPI_ISL_13714427|2022-06-17	98a01c	98a01cd3a29038b86efeabc5543c60fc	B.1.1.529	B.1.1.529_2	51	S:T19I|del:21633:9|S:G142D|S:V213G|S:G339D|S:S371F|S:S373P|S:S375F|S:T376A|S:D405N|S:R408S|S:K417N|S:N440K|S:S477N|S:T478K|S:E484A|S:Q493R|S:Q498R|S:N501Y|S:Y505H|S:D614G|S:H655Y|S:N679K|S:P681H|S:N764K|S:D796Y|S:Q954H|S:N969K|synSNP:C25000T	NA	NA		1.12	1.29	passed_qc	Assigned from designation hash.
hCoV-19/South_Korea/KDCA22484s/2022|EPI_ISL_13714334|2022-06-17	98a01c	98a01cd3a29038b86efeabc5543c60fc	B.1.1.529	B.1.1.529_2	51	S:T19I|del:21633:9|S:G142D|S:V213G|S:G339D|S:S371F|S:S373P|S:S375F|S:T376A|S:D405N|S:R408S|S:K417N|S:N440K|S:S477N|S:T478K|S:E484A|S:Q493R|S:Q498R|S:N501Y|S:Y505H|S:D614G|S:H655Y|S:N679K|S:P681H|S:N764K|S:D796Y|S:Q954H|S:N969K|synSNP:C25000T	NA	NA		1.12	1.29	passed_qc	Assigned from designation hash.
hCoV-19/South_Korea/KDCA22485s/2022|EPI_ISL_13714335|2022-06-17	98a01c	98a01cd3a29038b86efeabc5543c60fc	B.1.1.529	B.1.1.529_2	51	S:T19I|del:21633:9|S:G142D|S:V213G|S:G339D|S:S371F|S:S373P|S:S375F|S:T376A|S:D405N|S:R408S|S:K417N|S:N440K|S:S477N|S:T478K|S:E484A|S:Q493R|S:Q498R|S:N501Y|S:Y505H|S:D614G|S:H655Y|S:N679K|S:P681H|S:N764K|S:D796Y|S:Q954H|S:N969K|synSNP:C25000T	NA	NA		1.12	1.29	passed_qc	Assigned from designation hash.
hCoV-19/South_Korea/KDCA22479s/2022|EPI_ISL_13714329|2022-06-17	98a01c	98a01cd3a29038b86efeabc5543c60fc	B.1.1.529	B.1.1.529_2	51	S:T19I|del:21633:9|S:G142D|S:V213G|S:G339D|S:S371F|S:S373P|S:S375F|S:T376A|S:D405N|S:R408S|S:K417N|S:N440K|S:S477N|S:T478K|S:E484A|S:Q493R|S:Q498R|S:N501Y|S:Y505H|S:D614G|S:H655Y|S:N679K|S:P681H|S:N764K|S:D796Y|S:Q954H|S:N969K|synSNP:C25000T	NA	NA		1.12	1.29	passed_qc	Assigned from designation hash.
hCoV-19/South_Korea/KDCA22569s/2022|EPI_ISL_13714419|2022-06-17	98a01c	98a01cd3a29038b86efeabc5543c60fc	B.1.1.529	B.1.1.529_2	51	S:T19I|del:21633:9|S:G142D|S:V213G|S:G339D|S:S371F|S:S373P|S:S375F|S:T376A|S:D405N|S:R408S|S:K417N|S:N440K|S:S477N|S:T478K|S:E484A|S:Q493R|S:Q498R|S:N501Y|S:Y505H|S:D614G|S:H655Y|S:N679K|S:P681H|S:N764K|S:D796Y|S:Q954H|S:N969K|synSNP:C25000T	NA	NA		1.12	1.29	passed_qc	Assigned from designation hash.
hCoV-19/South_Korea/KDCA22460s/2022|EPI_ISL_13714310|2022-06-16	98a01c	98a01cd3a29038b86efeabc5543c60fc	B.1.1.529	B.1.1.529_2	51	S:T19I|del:21633:9|S:G142D|S:V213G|S:G339D|S:S371F|S:S373P|S:S375F|S:T376A|S:D405N|S:R408S|S:K417N|S:N440K|S:S477N|S:T478K|S:E484A|S:Q493R|S:Q498R|S:N501Y|S:Y505H|S:D614G|S:H655Y|S:N679K|S:P681H|S:N764K|S:D796Y|S:Q954H|S:N969K|synSNP:C25000T	NA	NA		1.12	1.29	passed_qc	Assigned from designation hash.
hCoV-19/South_Korea/KDCA22516s/2022|EPI_ISL_13714366|2022-06-20	98a01c	98a01cd3a29038b86efeabc5543c60fc	B.1.1.529	B.1.1.529_2	51	S:T19I|del:21633:9|S:G142D|S:V213G|S:G339D|S:S371F|S:S373P|S:S375F|S:T376A|S:D405N|S:R408S|S:K417N|S:N440K|S:S477N|S:T478K|S:E484A|S:Q493R|S:Q498R|S:N501Y|S:Y505H|S:D614G|S:H655Y|S:N679K|S:P681H|S:N764K|S:D796Y|S:Q954H|S:N969K|synSNP:C25000T	NA	NA		1.12	1.29	passed_qc	Assigned from designation hash.
hCoV-19/South_Korea/KDCA22455s/2022|EPI_ISL_13714305|2022-06-16	98a01c	98a01cd3a29038b86efeabc5543c60fc	B.1.1.529	B.1.1.529_2	51	S:T19I|del:21633:9|S:G142D|S:V213G|S:G339D|S:S371F|S:S373P|S:S375F|S:T376A|S:D405N|S:R408S|S:K417N|S:N440K|S:S477N|S:T478K|S:E484A|S:Q493R|S:Q498R|S:N501Y|S:Y505H|S:D614G|S:H655Y|S:N679K|S:P681H|S:N764K|S:D796Y|S:Q954H|S:N969K|synSNP:C25000T	NA	NA		1.12	1.29	passed_qc	Assigned from designation hash.
hCoV-19/South_Korea/KDCA22465s/2022|EPI_ISL_13714315|2022-06-16	98a01c	98a01cd3a29038b86efeabc5543c60fc	B.1.1.529	B.1.1.529_2	51	S:T19I|del:21633:9|S:G142D|S:V213G|S:G339D|S:S371F|S:S373P|S:S375F|S:T376A|S:D405N|S:R408S|S:K417N|S:N440K|S:S477N|S:T478K|S:E484A|S:Q493R|S:Q498R|S:N501Y|S:Y505H|S:D614G|S:H655Y|S:N679K|S:P681H|S:N764K|S:D796Y|S:Q954H|S:N969K|synSNP:C25000T	NA	NA		1.12	1.29	passed_qc	Assigned from designation hash.
hCoV-19/South_Korea/KDCA22461s/2022|EPI_ISL_13714311|2022-06-16	98a01c	98a01cd3a29038b86efeabc5543c60fc	B.1.1.529	B.1.1.529_2	51	S:T19I|del:21633:9|S:G142D|S:V213G|S:G339D|S:S371F|S:S373P|S:S375F|S:T376A|S:D405N|S:R408S|S:K417N|S:N440K|S:S477N|S:T478K|S:E484A|S:Q493R|S:Q498R|S:N501Y|S:Y505H|S:D614G|S:H655Y|S:N679K|S:P681H|S:N764K|S:D796Y|S:Q954H|S:N969K|synSNP:C25000T	NA	NA		1.12	1.29	passed_qc	Assigned from designation hash.
hCoV-19/South_Korea/KDCA22584s/2022|EPI_ISL_13714434|2022-06-18	98a01c	98a01cd3a29038b86efeabc5543c60fc	B.1.1.529	B.1.1.529_2	51	S:T19I|del:21633:9|S:G142D|S:V213G|S:G339D|S:S371F|S:S373P|S:S375F|S:T376A|S:D405N|S:R408S|S:K417N|S:N440K|S:S477N|S:T478K|S:E484A|S:Q493R|S:Q498R|S:N501Y|S:Y505H|S:D614G|S:H655Y|S:N679K|S:P681H|S:N764K|S:D796Y|S:Q954H|S:N969K|synSNP:C25000T	NA	NA		1.12	1.29	passed_qc	Assigned from designation hash.
hCoV-19/South_Korea/KDCA22459s/2022|EPI_ISL_13714309|2022-06-16	98a01c	98a01cd3a29038b86efeabc5543c60fc	B.1.1.529	B.1.1.529_2	51	S:T19I|del:21633:9|S:G142D|S:V213G|S:G339D|S:S371F|S:S373P|S:S375F|S:T376A|S:D405N|S:R408S|S:K417N|S:N440K|S:S477N|S:T478K|S:E484A|S:Q493R|S:Q498R|S:N501Y|S:Y505H|S:D614G|S:H655Y|S:N679K|S:P681H|S:N764K|S:D796Y|S:Q954H|S:N969K|synSNP:C25000T	NA	NA		1.12	1.29	passed_qc	Assigned from designation hash.
hCoV-19/South_Korea/KDCA22512s/2022|EPI_ISL_13714362|2022-06-19	98a01c	98a01cd3a29038b86efeabc5543c60fc	B.1.1.529	B.1.1.529_2	51	S:T19I|del:21633:9|S:G142D|S:V213G|S:G339D|S:S371F|S:S373P|S:S375F|S:T376A|S:D405N|S:R408S|S:K417N|S:N440K|S:S477N|S:T478K|S:E484A|S:Q493R|S:Q498R|S:N501Y|S:Y505H|S:D614G|S:H655Y|S:N679K|S:P681H|S:N764K|S:D796Y|S:Q954H|S:N969K|synSNP:C25000T	NA	NA		1.12	1.29	passed_qc	Assigned from designation hash.
hCoV-19/South_Korea/KDCA22511s/2022|EPI_ISL_13714361|2022-06-19	98a01c	98a01cd3a29038b86efeabc5543c60fc	B.1.1.529	B.1.1.529_2	51	S:T19I|del:21633:9|S:G142D|S:V213G|S:G339D|S:S371F|S:S373P|S:S375F|S:T376A|S:D405N|S:R408S|S:K417N|S:N440K|S:S477N|S:T478K|S:E484A|S:Q493R|S:Q498R|S:N501Y|S:Y505H|S:D614G|S:H655Y|S:N679K|S:P681H|S:N764K|S:D796Y|S:Q954H|S:N969K|synSNP:C25000T	NA	NA		1.12	1.29	passed_qc	Assigned from designation hash.
hCoV-19/South_Korea/KDCA22526s/2022|EPI_ISL_13714376|2022-06-21	98a01c	98a01cd3a29038b86efeabc5543c60fc	B.1.1.529	B.1.1.529_2	51	S:T19I|del:21633:9|S:G142D|S:V213G|S:G339D|S:S371F|S:S373P|S:S375F|S:T376A|S:D405N|S:R408S|S:K417N|S:N440K|S:S477N|S:T478K|S:E484A|S:Q493R|S:Q498R|S:N501Y|S:Y505H|S:D614G|S:H655Y|S:N679K|S:P681H|S:N764K|S:D796Y|S:Q954H|S:N969K|synSNP:C25000T	NA	NA		1.12	1.29	passed_qc	Assigned from designation hash.
hCoV-19/South_Korea/KDCA22528s/2022|EPI_ISL_13714378|2022-06-21	98a01c	98a01cd3a29038b86efeabc5543c60fc	B.1.1.529	B.1.1.529_2	51	S:T19I|del:21633:9|S:G142D|S:V213G|S:G339D|S:S371F|S:S373P|S:S375F|S:T376A|S:D405N|S:R408S|S:K417N|S:N440K|S:S477N|S:T478K|S:E484A|S:Q493R|S:Q498R|S:N501Y|S:Y505H|S:D614G|S:H655Y|S:N679K|S:P681H|S:N764K|S:D796Y|S:Q954H|S:N969K|synSNP:C25000T	NA	NA		1.12	1.29	passed_qc	Assigned from designation hash.
hCoV-19/South_Korea/KDCA22524s/2022|EPI_ISL_13714374|2022-06-21	09e0fd	09e0fdf27e5e7c0362765215c4228aa7	BA.2.12.1	BA.2.12.1_1	3	S:T19I|del:21633:9|synSNP:C21721T|S:G142D|S:V213G|S:G339D|S:S371F|S:S373P|S:S375F|S:T376A|S:D405N|S:R408S|S:K417N|S:N440K|S:L452Q|S:S477N|S:T478K|S:E484A|S:Q493R|S:Q498R|S:N501Y|S:Y505H|S:D614G|S:H655Y|S:N679K|S:P681H|S:S704L|S:N764K|S:D796Y|S:Q954H|S:N969K|synSNP:C25000T	NA	NA		1.12	1.29	passed_qc	Assigned from designation hash.
hCoV-19/South_Korea/KDCA22496s/2022|EPI_ISL_13714346|2022-06-18	98a01c	98a01cd3a29038b86efeabc5543c60fc	B.1.1.529	B.1.1.529_2	51	S:T19I|del:21633:9|S:G142D|S:V213G|S:G339D|S:S371F|S:S373P|S:S375F|S:T376A|S:D405N|S:R408S|S:K417N|S:N440K|S:S477N|S:T478K|S:E484A|S:Q493R|S:Q498R|S:N501Y|S:Y505H|S:D614G|S:H655Y|S:N679K|S:P681H|S:N764K|S:D796Y|S:Q954H|S:N969K|synSNP:C25000T	NA	NA		1.12	1.29	passed_qc	Assigned from designation hash.
hCoV-19/South_Korea/KDCA22517s/2022|EPI_ISL_13714367|2022-06-20	98a01c	98a01cd3a29038b86efeabc5543c60fc	B.1.1.529	B.1.1.529_2	51	S:T19I|del:21633:9|S:G142D|S:V213G|S:G339D|S:S371F|S:S373P|S:S375F|S:T376A|S:D405N|S:R408S|S:K417N|S:N440K|S:S477N|S:T478K|S:E484A|S:Q493R|S:Q498R|S:N501Y|S:Y505H|S:D614G|S:H655Y|S:N679K|S:P681H|S:N764K|S:D796Y|S:Q954H|S:N969K|synSNP:C25000T	NA	NA		1.12	1.29	passed_qc	Assigned from designation hash.
hCoV-19/South_Korea/KDCA22513s/2022|EPI_ISL_13714363|2022-06-20	98a01c	98a01cd3a29038b86efeabc5543c60fc	B.1.1.529	B.1.1.529_2	51	S:T19I|del:21633:9|S:G142D|S:V213G|S:G339D|S:S371F|S:S373P|S:S375F|S:T376A|S:D405N|S:R408S|S:K417N|S:N440K|S:S477N|S:T478K|S:E484A|S:Q493R|S:Q498R|S:N501Y|S:Y505H|S:D614G|S:H655Y|S:N679K|S:P681H|S:N764K|S:D796Y|S:Q954H|S:N969K|synSNP:C25000T	NA	NA		1.12	1.29	passed_qc	Assigned from designation hash.
hCoV-19/South_Korea/KDCA22529s/2022|EPI_ISL_13714379|2022-06-21	98a01c	98a01cd3a29038b86efeabc5543c60fc	B.1.1.529	B.1.1.529_2	51	S:T19I|del:21633:9|S:G142D|S:V213G|S:G339D|S:S371F|S:S373P|S:S375F|S:T376A|S:D405N|S:R408S|S:K417N|S:N440K|S:S477N|S:T478K|S:E484A|S:Q493R|S:Q498R|S:N501Y|S:Y505H|S:D614G|S:H655Y|S:N679K|S:P681H|S:N764K|S:D796Y|S:Q954H|S:N969K|synSNP:C25000T	NA	NA		1.12	1.29	passed_qc	Assigned from designation hash.
hCoV-19/South_Korea/KDCA22522s/2022|EPI_ISL_13714372|2022-06-20	09e0fd	09e0fdf27e5e7c0362765215c4228aa7	BA.2.12.1	BA.2.12.1_1	3	S:T19I|del:21633:9|synSNP:C21721T|S:G142D|S:V213G|S:G339D|S:S371F|S:S373P|S:S375F|S:T376A|S:D405N|S:R408S|S:K417N|S:N440K|S:L452Q|S:S477N|S:T478K|S:E484A|S:Q493R|S:Q498R|S:N501Y|S:Y505H|S:D614G|S:H655Y|S:N679K|S:P681H|S:S704L|S:N764K|S:D796Y|S:Q954H|S:N969K|synSNP:C25000T	NA	NA		1.12	1.29	passed_qc	Assigned from designation hash.
hCoV-19/South_Korea/KDCA22499s/2022|EPI_ISL_13714349|2022-06-19	98a01c	98a01cd3a29038b86efeabc5543c60fc	B.1.1.529	B.1.1.529_2	51	S:T19I|del:21633:9|S:G142D|S:V213G|S:G339D|S:S371F|S:S373P|S:S375F|S:T376A|S:D405N|S:R408S|S:K417N|S:N440K|S:S477N|S:T478K|S:E484A|S:Q493R|S:Q498R|S:N501Y|S:Y505H|S:D614G|S:H655Y|S:N679K|S:P681H|S:N764K|S:D796Y|S:Q954H|S:N969K|synSNP:C25000T	NA	NA		1.12	1.29	passed_qc	Assigned from designation hash.
hCoV-19/South_Korea/KDCA22509s/2022|EPI_ISL_13714359|2022-06-19	98a01c	98a01cd3a29038b86efeabc5543c60fc	B.1.1.529	B.1.1.529_2	51	S:T19I|del:21633:9|S:G142D|S:V213G|S:G339D|S:S371F|S:S373P|S:S375F|S:T376A|S:D405N|S:R408S|S:K417N|S:N440K|S:S477N|S:T478K|S:E484A|S:Q493R|S:Q498R|S:N501Y|S:Y505H|S:D614G|S:H655Y|S:N679K|S:P681H|S:N764K|S:D796Y|S:Q954H|S:N969K|synSNP:C25000T	NA	NA		1.12	1.29	passed_qc	Assigned from designation hash.
hCoV-19/South_Korea/KDCA22503s/2022|EPI_ISL_13714353|2022-06-19	98a01c	98a01cd3a29038b86efeabc5543c60fc	B.1.1.529	B.1.1.529_2	51	S:T19I|del:21633:9|S:G142D|S:V213G|S:G339D|S:S371F|S:S373P|S:S375F|S:T376A|S:D405N|S:R408S|S:K417N|S:N440K|S:S477N|S:T478K|S:E484A|S:Q493R|S:Q498R|S:N501Y|S:Y505H|S:D614G|S:H655Y|S:N679K|S:P681H|S:N764K|S:D796Y|S:Q954H|S:N969K|synSNP:C25000T	NA	NA		1.12	1.29	passed_qc	Assigned from designation hash.
hCoV-19/South_Korea/KDCA22352s/2022|EPI_ISL_13473479|2022-06-17	bed500	bed5005c80ff970b5aecb479f4ae2650	B.1.1.529	B.1.1.529_1	86	S:T19I|del:21633:9|del:21765:6|S:G142D|S:V213G|S:G339D|S:S371F|S:S373P|S:S375F|S:T376A|S:D405N|S:R408S|S:K417N|S:N440K|S:L452R|S:S477N|S:T478K|S:E484A|S:F486V|S:Q498R|S:N501Y|S:Y505H|S:D614G|S:H655Y|S:N679K|S:P681H|S:N764K|S:D796Y|S:Q954H|S:N969K|synSNP:C25000T	NA	NA		1.12	1.29	passed_qc	Assigned from designation hash.
hCoV-19/South_Korea/KDCA22491s/2022|EPI_ISL_13714341|2022-06-18	98a01c	98a01cd3a29038b86efeabc5543c60fc	B.1.1.529	B.1.1.529_2	51	S:T19I|del:21633:9|S:G142D|S:V213G|S:G339D|S:S371F|S:S373P|S:S375F|S:T376A|S:D405N|S:R408S|S:K417N|S:N440K|S:S477N|S:T478K|S:E484A|S:Q493R|S:Q498R|S:N501Y|S:Y505H|S:D614G|S:H655Y|S:N679K|S:P681H|S:N764K|S:D796Y|S:Q954H|S:N969K|synSNP:C25000T	NA	NA		1.12	1.29	passed_qc	Assigned from designation hash.
hCoV-19/South_Korea/KDCA87156/2022|EPI_ISL_13690189|2022-06-17	98a01c	98a01cd3a29038b86efeabc5543c60fc	B.1.1.529	B.1.1.529_2	51	S:T19I|del:21633:9|S:G142D|S:V213G|S:G339D|S:S371F|S:S373P|S:S375F|S:T376A|S:D405N|S:R408S|S:K417N|S:N440K|S:S477N|S:T478K|S:E484A|S:Q493R|S:Q498R|S:N501Y|S:Y505H|S:D614G|S:H655Y|S:N679K|S:P681H|S:N764K|S:D796Y|S:Q954H|S:N969K|synSNP:C25000T	NA	NA		1.12	1.29	passed_qc	Assigned from designation hash.
hCoV-19/South_Korea/KDCA90457/2022|EPI_ISL_14017166|2022-06-26	bed500	bed5005c80ff970b5aecb479f4ae2650	B.1.1.529	B.1.1.529_1	86	S:T19I|del:21633:9|del:21765:6|S:G142D|S:V213G|S:G339D|S:S371F|S:S373P|S:S375F|S:T376A|S:D405N|S:R408S|S:K417N|S:N440K|S:L452R|S:S477N|S:T478K|S:E484A|S:F486V|S:Q498R|S:N501Y|S:Y505H|S:D614G|S:H655Y|S:N679K|S:P681H|S:N764K|S:D796Y|S:Q954H|S:N969K|synSNP:C25000T	NA	NA		1.12	1.29	passed_qc	Assigned from designation hash.
hCoV-19/South_Korea/KDCA23012s/2022|EPI_ISL_14050097|2022-06-27	98a01c	98a01cd3a29038b86efeabc5543c60fc	B.1.1.529	B.1.1.529_2	51	S:T19I|del:21633:9|S:G142D|S:V213G|S:G339D|S:S371F|S:S373P|S:S375F|S:T376A|S:D405N|S:R408S|S:K417N|S:N440K|S:S477N|S:T478K|S:E484A|S:Q493R|S:Q498R|S:N501Y|S:Y505H|S:D614G|S:H655Y|S:N679K|S:P681H|S:N764K|S:D796Y|S:Q954H|S:N969K|synSNP:C25000T	NA	NA		1.12	1.29	passed_qc	Assigned from designation hash.
hCoV-19/South_Korea/KDCA23061s/2022|EPI_ISL_14050146|2022-07-02	98a01c	98a01cd3a29038b86efeabc5543c60fc	B.1.1.529	B.1.1.529_2	51	S:T19I|del:21633:9|S:G142D|S:V213G|S:G339D|S:S371F|S:S373P|S:S375F|S:T376A|S:D405N|S:R408S|S:K417N|S:N440K|S:S477N|S:T478K|S:E484A|S:Q493R|S:Q498R|S:N501Y|S:Y505H|S:D614G|S:H655Y|S:N679K|S:P681H|S:N764K|S:D796Y|S:Q954H|S:N969K|synSNP:C25000T	NA	NA		1.12	1.29	passed_qc	Assigned from designation hash.
hCoV-19/South_Korea/KDCA22939s/2022|EPI_ISL_14050025|2022-06-30	98a01c	98a01cd3a29038b86efeabc5543c60fc	B.1.1.529	B.1.1.529_2	51	S:T19I|del:21633:9|S:G142D|S:V213G|S:G339D|S:S371F|S:S373P|S:S375F|S:T376A|S:D405N|S:R408S|S:K417N|S:N440K|S:S477N|S:T478K|S:E484A|S:Q493R|S:Q498R|S:N501Y|S:Y505H|S:D614G|S:H655Y|S:N679K|S:P681H|S:N764K|S:D796Y|S:Q954H|S:N969K|synSNP:C25000T	NA	NA		1.12	1.29	passed_qc	Assigned from designation hash.
hCoV-19/South_Korea/KDCA90864/2022|EPI_ISL_14017498|2022-06-30	bed500	bed5005c80ff970b5aecb479f4ae2650	B.1.1.529	B.1.1.529_1	86	S:T19I|del:21633:9|del:21765:6|S:G142D|S:V213G|S:G339D|S:S371F|S:S373P|S:S375F|S:T376A|S:D405N|S:R408S|S:K417N|S:N440K|S:L452R|S:S477N|S:T478K|S:E484A|S:F486V|S:Q498R|S:N501Y|S:Y505H|S:D614G|S:H655Y|S:N679K|S:P681H|S:N764K|S:D796Y|S:Q954H|S:N969K|synSNP:C25000T	NA	NA		1.12	1.29	passed_qc	Assigned from designation hash.
hCoV-19/South_Korea/KDCA90880/2022|EPI_ISL_14017514|2022-06-30	bed500	bed5005c80ff970b5aecb479f4ae2650	B.1.1.529	B.1.1.529_1	86	S:T19I|del:21633:9|del:21765:6|S:G142D|S:V213G|S:G339D|S:S371F|S:S373P|S:S375F|S:T376A|S:D405N|S:R408S|S:K417N|S:N440K|S:L452R|S:S477N|S:T478K|S:E484A|S:F486V|S:Q498R|S:N501Y|S:Y505H|S:D614G|S:H655Y|S:N679K|S:P681H|S:N764K|S:D796Y|S:Q954H|S:N969K|synSNP:C25000T	NA	NA		1.12	1.29	passed_qc	Assigned from designation hash.
hCoV-19/South_Korea/KDCA23046s/2022|EPI_ISL_14050131|2022-06-30	09e0fd	09e0fdf27e5e7c0362765215c4228aa7	BA.2.12.1	BA.2.12.1_1	3	S:T19I|del:21633:9|synSNP:C21721T|S:G142D|S:V213G|S:G339D|S:S371F|S:S373P|S:S375F|S:T376A|S:D405N|S:R408S|S:K417N|S:N440K|S:L452Q|S:S477N|S:T478K|S:E484A|S:Q493R|S:Q498R|S:N501Y|S:Y505H|S:D614G|S:H655Y|S:N679K|S:P681H|S:S704L|S:N764K|S:D796Y|S:Q954H|S:N969K|synSNP:C25000T	NA	NA		1.12	1.29	passed_qc	Assigned from designation hash.
hCoV-19/South_Korea/KDCA22938s/2022|EPI_ISL_14050024|2022-06-30	bed500	bed5005c80ff970b5aecb479f4ae2650	B.1.1.529	B.1.1.529_1	86	S:T19I|del:21633:9|del:21765:6|S:G142D|S:V213G|S:G339D|S:S371F|S:S373P|S:S375F|S:T376A|S:D405N|S:R408S|S:K417N|S:N440K|S:L452R|S:S477N|S:T478K|S:E484A|S:F486V|S:Q498R|S:N501Y|S:Y505H|S:D614G|S:H655Y|S:N679K|S:P681H|S:N764K|S:D796Y|S:Q954H|S:N969K|synSNP:C25000T	NA	NA		1.12	1.29	passed_qc	Assigned from designation hash.
hCoV-19/South_Korea/KDCA22940s/2022|EPI_ISL_14050026|2022-06-30	98a01c	98a01cd3a29038b86efeabc5543c60fc	B.1.1.529	B.1.1.529_2	51	S:T19I|del:21633:9|S:G142D|S:V213G|S:G339D|S:S371F|S:S373P|S:S375F|S:T376A|S:D405N|S:R408S|S:K417N|S:N440K|S:S477N|S:T478K|S:E484A|S:Q493R|S:Q498R|S:N501Y|S:Y505H|S:D614G|S:H655Y|S:N679K|S:P681H|S:N764K|S:D796Y|S:Q954H|S:N969K|synSNP:C25000T	NA	NA		1.12	1.29	passed_qc	Assigned from designation hash.
hCoV-19/South_Korea/KDCA23062s/2022|EPI_ISL_14050147|2022-07-02	98a01c	98a01cd3a29038b86efeabc5543c60fc	B.1.1.529	B.1.1.529_2	51	S:T19I|del:21633:9|S:G142D|S:V213G|S:G339D|S:S371F|S:S373P|S:S375F|S:T376A|S:D405N|S:R408S|S:K417N|S:N440K|S:S477N|S:T478K|S:E484A|S:Q493R|S:Q498R|S:N501Y|S:Y505H|S:D614G|S:H655Y|S:N679K|S:P681H|S:N764K|S:D796Y|S:Q954H|S:N969K|synSNP:C25000T	NA	NA		1.12	1.29	passed_qc	Assigned from designation hash.
hCoV-19/South_Korea/KDCA22941s/2022|EPI_ISL_14050027|2022-06-30	bed500	bed5005c80ff970b5aecb479f4ae2650	B.1.1.529	B.1.1.529_1	86	S:T19I|del:21633:9|del:21765:6|S:G142D|S:V213G|S:G339D|S:S371F|S:S373P|S:S375F|S:T376A|S:D405N|S:R408S|S:K417N|S:N440K|S:L452R|S:S477N|S:T478K|S:E484A|S:F486V|S:Q498R|S:N501Y|S:Y505H|S:D614G|S:H655Y|S:N679K|S:P681H|S:N764K|S:D796Y|S:Q954H|S:N969K|synSNP:C25000T	NA	NA		1.12	1.29	passed_qc	Assigned from designation hash.
hCoV-19/South_Korea/KDCA23063s/2022|EPI_ISL_14050148|2022-07-02	98a01c	98a01cd3a29038b86efeabc5543c60fc	B.1.1.529	B.1.1.529_2	51	S:T19I|del:21633:9|S:G142D|S:V213G|S:G339D|S:S371F|S:S373P|S:S375F|S:T376A|S:D405N|S:R408S|S:K417N|S:N440K|S:S477N|S:T478K|S:E484A|S:Q493R|S:Q498R|S:N501Y|S:Y505H|S:D614G|S:H655Y|S:N679K|S:P681H|S:N764K|S:D796Y|S:Q954H|S:N969K|synSNP:C25000T	NA	NA		1.12	1.29	passed_qc	Assigned from designation hash.
hCoV-19/South_Korea/KDCA22942s/2022|EPI_ISL_14050028|2022-06-30	bed500	bed5005c80ff970b5aecb479f4ae2650	B.1.1.529	B.1.1.529_1	86	S:T19I|del:21633:9|del:21765:6|S:G142D|S:V213G|S:G339D|S:S371F|S:S373P|S:S375F|S:T376A|S:D405N|S:R408S|S:K417N|S:N440K|S:L452R|S:S477N|S:T478K|S:E484A|S:F486V|S:Q498R|S:N501Y|S:Y505H|S:D614G|S:H655Y|S:N679K|S:P681H|S:N764K|S:D796Y|S:Q954H|S:N969K|synSNP:C25000T	NA	NA		1.12	1.29	passed_qc	Assigned from designation hash.
hCoV-19/South_Korea/KDCA23055s/2022|EPI_ISL_14050140|2022-07-01	98a01c	98a01cd3a29038b86efeabc5543c60fc	B.1.1.529	B.1.1.529_2	51	S:T19I|del:21633:9|S:G142D|S:V213G|S:G339D|S:S371F|S:S373P|S:S375F|S:T376A|S:D405N|S:R408S|S:K417N|S:N440K|S:S477N|S:T478K|S:E484A|S:Q493R|S:Q498R|S:N501Y|S:Y505H|S:D614G|S:H655Y|S:N679K|S:P681H|S:N764K|S:D796Y|S:Q954H|S:N969K|synSNP:C25000T	NA	NA		1.12	1.29	passed_qc	Assigned from designation hash.
hCoV-19/South_Korea/KDCA23057s/2022|EPI_ISL_14050142|2022-07-02	98a01c	98a01cd3a29038b86efeabc5543c60fc	B.1.1.529	B.1.1.529_2	51	S:T19I|del:21633:9|S:G142D|S:V213G|S:G339D|S:S371F|S:S373P|S:S375F|S:T376A|S:D405N|S:R408S|S:K417N|S:N440K|S:S477N|S:T478K|S:E484A|S:Q493R|S:Q498R|S:N501Y|S:Y505H|S:D614G|S:H655Y|S:N679K|S:P681H|S:N764K|S:D796Y|S:Q954H|S:N969K|synSNP:C25000T	NA	NA		1.12	1.29	passed_qc	Assigned from designation hash.
hCoV-19/South_Korea/KDCA23058s/2022|EPI_ISL_14050143|2022-07-02	70a707	70a7076ad96c2765b7bc6672aaad0003	B.1.1.529	B.1.1.529_4	17	S:T19I|del:21633:9|S:G142D|S:V213G|S:G339D|S:S371F|S:S373P|S:S375F|S:T376A|S:D405N|S:R408S|synSNP:C22792T|S:K417N|S:N440K|S:S477N|S:T478K|S:E484A|S:Q493R|S:Q498R|S:N501Y|S:Y505H|S:D614G|S:H655Y|S:N679K|S:P681H|S:N764K|S:D796Y|S:Q954H|S:N969K|synSNP:C25000T	NA	NA		1.12	1.29	passed_qc	Assigned from designation hash.
hCoV-19/South_Korea/KDCA23059s/2022|EPI_ISL_14050144|2022-07-02	98a01c	98a01cd3a29038b86efeabc5543c60fc	B.1.1.529	B.1.1.529_2	51	S:T19I|del:21633:9|S:G142D|S:V213G|S:G339D|S:S371F|S:S373P|S:S375F|S:T376A|S:D405N|S:R408S|S:K417N|S:N440K|S:S477N|S:T478K|S:E484A|S:Q493R|S:Q498R|S:N501Y|S:Y505H|S:D614G|S:H655Y|S:N679K|S:P681H|S:N764K|S:D796Y|S:Q954H|S:N969K|synSNP:C25000T	NA	NA		1.12	1.29	passed_qc	Assigned from designation hash.
hCoV-19/South_Korea/KDCA22937s/2022|EPI_ISL_14050023|2022-06-30	98a01c	98a01cd3a29038b86efeabc5543c60fc	B.1.1.529	B.1.1.529_2	51	S:T19I|del:21633:9|S:G142D|S:V213G|S:G339D|S:S371F|S:S373P|S:S375F|S:T376A|S:D405N|S:R408S|S:K417N|S:N440K|S:S477N|S:T478K|S:E484A|S:Q493R|S:Q498R|S:N501Y|S:Y505H|S:D614G|S:H655Y|S:N679K|S:P681H|S:N764K|S:D796Y|S:Q954H|S:N969K|synSNP:C25000T	NA	NA		1.12	1.29	passed_qc	Assigned from designation hash.
hCoV-19/South_Korea/KDCA22951s/2022|EPI_ISL_14050036|2022-07-01	bed500	bed5005c80ff970b5aecb479f4ae2650	B.1.1.529	B.1.1.529_1	86	S:T19I|del:21633:9|del:21765:6|S:G142D|S:V213G|S:G339D|S:S371F|S:S373P|S:S375F|S:T376A|S:D405N|S:R408S|S:K417N|S:N440K|S:L452R|S:S477N|S:T478K|S:E484A|S:F486V|S:Q498R|S:N501Y|S:Y505H|S:D614G|S:H655Y|S:N679K|S:P681H|S:N764K|S:D796Y|S:Q954H|S:N969K|synSNP:C25000T	NA	NA		1.12	1.29	passed_qc	Assigned from designation hash.
hCoV-19/South_Korea/KDCA23074s/2022|EPI_ISL_14050159|2022-07-02	98a01c	98a01cd3a29038b86efeabc5543c60fc	B.1.1.529	B.1.1.529_2	51	S:T19I|del:21633:9|S:G142D|S:V213G|S:G339D|S:S371F|S:S373P|S:S375F|S:T376A|S:D405N|S:R408S|S:K417N|S:N440K|S:S477N|S:T478K|S:E484A|S:Q493R|S:Q498R|S:N501Y|S:Y505H|S:D614G|S:H655Y|S:N679K|S:P681H|S:N764K|S:D796Y|S:Q954H|S:N969K|synSNP:C25000T	NA	NA		1.12	1.29	passed_qc	Assigned from designation hash.
hCoV-19/South_Korea/KDCA22954s/2022|EPI_ISL_14050039|2022-07-02	bed500	bed5005c80ff970b5aecb479f4ae2650	B.1.1.529	B.1.1.529_1	86	S:T19I|del:21633:9|del:21765:6|S:G142D|S:V213G|S:G339D|S:S371F|S:S373P|S:S375F|S:T376A|S:D405N|S:R408S|S:K417N|S:N440K|S:L452R|S:S477N|S:T478K|S:E484A|S:F486V|S:Q498R|S:N501Y|S:Y505H|S:D614G|S:H655Y|S:N679K|S:P681H|S:N764K|S:D796Y|S:Q954H|S:N969K|synSNP:C25000T	NA	NA		1.12	1.29	passed_qc	Assigned from designation hash.
hCoV-19/South_Korea/KDCA22944s/2022|EPI_ISL_14050030|2022-06-30	98a01c	98a01cd3a29038b86efeabc5543c60fc	B.1.1.529	B.1.1.529_2	51	S:T19I|del:21633:9|S:G142D|S:V213G|S:G339D|S:S371F|S:S373P|S:S375F|S:T376A|S:D405N|S:R408S|S:K417N|S:N440K|S:S477N|S:T478K|S:E484A|S:Q493R|S:Q498R|S:N501Y|S:Y505H|S:D614G|S:H655Y|S:N679K|S:P681H|S:N764K|S:D796Y|S:Q954H|S:N969K|synSNP:C25000T	NA	NA		1.12	1.29	passed_qc	Assigned from designation hash.
hCoV-19/South_Korea/KDCA22945s/2022|EPI_ISL_14050031|2022-07-01	98a01c	98a01cd3a29038b86efeabc5543c60fc	B.1.1.529	B.1.1.529_2	51	S:T19I|del:21633:9|S:G142D|S:V213G|S:G339D|S:S371F|S:S373P|S:S375F|S:T376A|S:D405N|S:R408S|S:K417N|S:N440K|S:S477N|S:T478K|S:E484A|S:Q493R|S:Q498R|S:N501Y|S:Y505H|S:D614G|S:H655Y|S:N679K|S:P681H|S:N764K|S:D796Y|S:Q954H|S:N969K|synSNP:C25000T	NA	NA		1.12	1.29	passed_qc	Assigned from designation hash.
hCoV-19/South_Korea/KDCA23071s/2022|EPI_ISL_14050156|2022-07-02	09e0fd	09e0fdf27e5e7c0362765215c4228aa7	BA.2.12.1	BA.2.12.1_1	3	S:T19I|del:21633:9|synSNP:C21721T|S:G142D|S:V213G|S:G339D|S:S371F|S:S373P|S:S375F|S:T376A|S:D405N|S:R408S|S:K417N|S:N440K|S:L452Q|S:S477N|S:T478K|S:E484A|S:Q493R|S:Q498R|S:N501Y|S:Y505H|S:D614G|S:H655Y|S:N679K|S:P681H|S:S704L|S:N764K|S:D796Y|S:Q954H|S:N969K|synSNP:C25000T	NA	NA		1.12	1.29	passed_qc	Assigned from designation hash.
hCoV-19/South_Korea/KDCA23072s/2022|EPI_ISL_14050157|2022-07-02	0ff409	0ff409e820fdbe2f0dde0a5d25c200bc	BA.2	BA.2_22	3	S:T19I|del:21633:9|S:I68T|S:G142D|S:V213G|S:G339D|S:S371F|S:S373P|S:S375F|S:T376A|S:D405N|S:R408S|S:K417N|S:N440K|S:S477N|S:T478K|S:E484A|S:Q493R|S:Q498R|S:N501Y|S:Y505H|S:D614G|S:H655Y|S:N679K|S:P681H|S:N764K|S:D796Y|S:Q954H|S:N969K|synSNP:C25000T	NA	NA		1.12	1.29	passed_qc	Assigned from designation hash.
hCoV-19/South_Korea/KDCA22950s/2022|EPI_ISL_14050035|2022-07-01	98a01c	98a01cd3a29038b86efeabc5543c60fc	B.1.1.529	B.1.1.529_2	51	S:T19I|del:21633:9|S:G142D|S:V213G|S:G339D|S:S371F|S:S373P|S:S375F|S:T376A|S:D405N|S:R408S|S:K417N|S:N440K|S:S477N|S:T478K|S:E484A|S:Q493R|S:Q498R|S:N501Y|S:Y505H|S:D614G|S:H655Y|S:N679K|S:P681H|S:N764K|S:D796Y|S:Q954H|S:N969K|synSNP:C25000T	NA	NA		1.12	1.29	passed_qc	Assigned from designation hash.
hCoV-19/South_Korea/KDCA23073s/2022|EPI_ISL_14050158|2022-07-02	98a01c	98a01cd3a29038b86efeabc5543c60fc	B.1.1.529	B.1.1.529_2	51	S:T19I|del:21633:9|S:G142D|S:V213G|S:G339D|S:S371F|S:S373P|S:S375F|S:T376A|S:D405N|S:R408S|S:K417N|S:N440K|S:S477N|S:T478K|S:E484A|S:Q493R|S:Q498R|S:N501Y|S:Y505H|S:D614G|S:H655Y|S:N679K|S:P681H|S:N764K|S:D796Y|S:Q954H|S:N969K|synSNP:C25000T	NA	NA		1.12	1.29	passed_qc	Assigned from designation hash.
hCoV-19/South_Korea/KDCA22953s/2022|EPI_ISL_14050038|2022-07-01	5646b3	5646b39ce9f30160bfbd003dfc0392b0	BA.2	BA.2_43	2	S:T19I|del:21633:9|S:G142D|S:V213G|S:G339D|S:S371F|S:S373P|S:S375F|S:T376A|S:D405N|S:R408S|synSNP:C22792T|S:K417N|S:N440K|S:L452M|S:S477N|S:T478K|S:E484A|S:Q493R|S:Q498R|S:N501Y|S:Y505H|S:D614G|S:H655Y|S:N679K|S:P681H|S:N764K|S:D796Y|S:Q954H|S:N969K|synSNP:C25000T	NA	NA		1.12	1.29	passed_qc	Assigned from designation hash.
hCoV-19/South_Korea/KDCA23067s/2022|EPI_ISL_14050152|2022-07-02	98a01c	98a01cd3a29038b86efeabc5543c60fc	B.1.1.529	B.1.1.529_2	51	S:T19I|del:21633:9|S:G142D|S:V213G|S:G339D|S:S371F|S:S373P|S:S375F|S:T376A|S:D405N|S:R408S|S:K417N|S:N440K|S:S477N|S:T478K|S:E484A|S:Q493R|S:Q498R|S:N501Y|S:Y505H|S:D614G|S:H655Y|S:N679K|S:P681H|S:N764K|S:D796Y|S:Q954H|S:N969K|synSNP:C25000T	NA	NA		1.12	1.29	passed_qc	Assigned from designation hash.
hCoV-19/South_Korea/KDCA23068s/2022|EPI_ISL_14050153|2022-07-02	98a01c	98a01cd3a29038b86efeabc5543c60fc	B.1.1.529	B.1.1.529_2	51	S:T19I|del:21633:9|S:G142D|S:V213G|S:G339D|S:S371F|S:S373P|S:S375F|S:T376A|S:D405N|S:R408S|S:K417N|S:N440K|S:S477N|S:T478K|S:E484A|S:Q493R|S:Q498R|S:N501Y|S:Y505H|S:D614G|S:H655Y|S:N679K|S:P681H|S:N764K|S:D796Y|S:Q954H|S:N969K|synSNP:C25000T	NA	NA		1.12	1.29	passed_qc	Assigned from designation hash.
hCoV-19/South_Korea/KDCA22946s/2022|EPI_ISL_14050032|2022-07-01	bed500	bed5005c80ff970b5aecb479f4ae2650	B.1.1.529	B.1.1.529_1	86	S:T19I|del:21633:9|del:21765:6|S:G142D|S:V213G|S:G339D|S:S371F|S:S373P|S:S375F|S:T376A|S:D405N|S:R408S|S:K417N|S:N440K|S:L452R|S:S477N|S:T478K|S:E484A|S:F486V|S:Q498R|S:N501Y|S:Y505H|S:D614G|S:H655Y|S:N679K|S:P681H|S:N764K|S:D796Y|S:Q954H|S:N969K|synSNP:C25000T	NA	NA		1.12	1.29	passed_qc	Assigned from designation hash.
hCoV-19/South_Korea/KDCA23069s/2022|EPI_ISL_14050154|2022-07-02	98a01c	98a01cd3a29038b86efeabc5543c60fc	B.1.1.529	B.1.1.529_2	51	S:T19I|del:21633:9|S:G142D|S:V213G|S:G339D|S:S371F|S:S373P|S:S375F|S:T376A|S:D405N|S:R408S|S:K417N|S:N440K|S:S477N|S:T478K|S:E484A|S:Q493R|S:Q498R|S:N501Y|S:Y505H|S:D614G|S:H655Y|S:N679K|S:P681H|S:N764K|S:D796Y|S:Q954H|S:N969K|synSNP:C25000T	NA	NA		1.12	1.29	passed_qc	Assigned from designation hash.
hCoV-19/South_Korea/KDCA22947s/2022|EPI_ISL_14050033|2022-07-01	bed500	bed5005c80ff970b5aecb479f4ae2650	B.1.1.529	B.1.1.529_1	86	S:T19I|del:21633:9|del:21765:6|S:G142D|S:V213G|S:G339D|S:S371F|S:S373P|S:S375F|S:T376A|S:D405N|S:R408S|S:K417N|S:N440K|S:L452R|S:S477N|S:T478K|S:E484A|S:F486V|S:Q498R|S:N501Y|S:Y505H|S:D614G|S:H655Y|S:N679K|S:P681H|S:N764K|S:D796Y|S:Q954H|S:N969K|synSNP:C25000T	NA	NA		1.12	1.29	passed_qc	Assigned from designation hash.
hCoV-19/South_Korea/KDCA23070s/2022|EPI_ISL_14050155|2022-07-02	98a01c	98a01cd3a29038b86efeabc5543c60fc	B.1.1.529	B.1.1.529_2	51	S:T19I|del:21633:9|S:G142D|S:V213G|S:G339D|S:S371F|S:S373P|S:S375F|S:T376A|S:D405N|S:R408S|S:K417N|S:N440K|S:S477N|S:T478K|S:E484A|S:Q493R|S:Q498R|S:N501Y|S:Y505H|S:D614G|S:H655Y|S:N679K|S:P681H|S:N764K|S:D796Y|S:Q954H|S:N969K|synSNP:C25000T	NA	NA		1.12	1.29	passed_qc	Assigned from designation hash.
hCoV-19/South_Korea/KDCA23077s/2022|EPI_ISL_14050162|2022-06-30	98a01c	98a01cd3a29038b86efeabc5543c60fc	B.1.1.529	B.1.1.529_2	51	S:T19I|del:21633:9|S:G142D|S:V213G|S:G339D|S:S371F|S:S373P|S:S375F|S:T376A|S:D405N|S:R408S|S:K417N|S:N440K|S:S477N|S:T478K|S:E484A|S:Q493R|S:Q498R|S:N501Y|S:Y505H|S:D614G|S:H655Y|S:N679K|S:P681H|S:N764K|S:D796Y|S:Q954H|S:N969K|synSNP:C25000T	NA	NA		1.12	1.29	passed_qc	Assigned from designation hash.
hCoV-19/South_Korea/KDCA22956s/2022|EPI_ISL_14050041|2022-07-02	98a01c	98a01cd3a29038b86efeabc5543c60fc	B.1.1.529	B.1.1.529_2	51	S:T19I|del:21633:9|S:G142D|S:V213G|S:G339D|S:S371F|S:S373P|S:S375F|S:T376A|S:D405N|S:R408S|S:K417N|S:N440K|S:S477N|S:T478K|S:E484A|S:Q493R|S:Q498R|S:N501Y|S:Y505H|S:D614G|S:H655Y|S:N679K|S:P681H|S:N764K|S:D796Y|S:Q954H|S:N969K|synSNP:C25000T	NA	NA		1.12	1.29	passed_qc	Assigned from designation hash.
hCoV-19/South_Korea/KDCA23078s/2022|EPI_ISL_14050163|2022-06-30	98a01c	98a01cd3a29038b86efeabc5543c60fc	B.1.1.529	B.1.1.529_2	51	S:T19I|del:21633:9|S:G142D|S:V213G|S:G339D|S:S371F|S:S373P|S:S375F|S:T376A|S:D405N|S:R408S|S:K417N|S:N440K|S:S477N|S:T478K|S:E484A|S:Q493R|S:Q498R|S:N501Y|S:Y505H|S:D614G|S:H655Y|S:N679K|S:P681H|S:N764K|S:D796Y|S:Q954H|S:N969K|synSNP:C25000T	NA	NA		1.12	1.29	passed_qc	Assigned from designation hash.
hCoV-19/South_Korea/KDCA22959s/2022|EPI_ISL_14050044|2022-07-02	98a01c	98a01cd3a29038b86efeabc5543c60fc	B.1.1.529	B.1.1.529_2	51	S:T19I|del:21633:9|S:G142D|S:V213G|S:G339D|S:S371F|S:S373P|S:S375F|S:T376A|S:D405N|S:R408S|S:K417N|S:N440K|S:S477N|S:T478K|S:E484A|S:Q493R|S:Q498R|S:N501Y|S:Y505H|S:D614G|S:H655Y|S:N679K|S:P681H|S:N764K|S:D796Y|S:Q954H|S:N969K|synSNP:C25000T	NA	NA		1.12	1.29	passed_qc	Assigned from designation hash.
hCoV-19/South_Korea/KDCA22962s/2022|EPI_ISL_14050047|2022-07-02	5242bd	5242bd71ce86c228cb192058274059f2	BA.2	BA.2_32	2	S:T19I|del:21633:9|S:G142D|S:V213G|S:G339D|S:S371F|S:S373P|S:S375F|S:T376A|S:D405N|S:R408S|S:K417T|S:N440K|S:S477N|S:T478K|S:E484A|S:Q493R|S:Q498R|S:N501Y|S:Y505H|S:D614G|S:H655Y|S:N679K|S:P681H|S:N764K|S:D796Y|S:Q954H|S:N969K|synSNP:C25000T	NA	NA		1.12	1.29	passed_qc	Assigned from designation hash.
hCoV-19/South_Korea/KDCA23075s/2022|EPI_ISL_14050160|2022-07-02	98a01c	98a01cd3a29038b86efeabc5543c60fc	B.1.1.529	B.1.1.529_2	51	S:T19I|del:21633:9|S:G142D|S:V213G|S:G339D|S:S371F|S:S373P|S:S375F|S:T376A|S:D405N|S:R408S|S:K417N|S:N440K|S:S477N|S:T478K|S:E484A|S:Q493R|S:Q498R|S:N501Y|S:Y505H|S:D614G|S:H655Y|S:N679K|S:P681H|S:N764K|S:D796Y|S:Q954H|S:N969K|synSNP:C25000T	NA	NA		1.12	1.29	passed_qc	Assigned from designation hash.
hCoV-19/South_Korea/KDCA23076s/2022|EPI_ISL_14050161|2022-07-02	98a01c	98a01cd3a29038b86efeabc5543c60fc	B.1.1.529	B.1.1.529_2	51	S:T19I|del:21633:9|S:G142D|S:V213G|S:G339D|S:S371F|S:S373P|S:S375F|S:T376A|S:D405N|S:R408S|S:K417N|S:N440K|S:S477N|S:T478K|S:E484A|S:Q493R|S:Q498R|S:N501Y|S:Y505H|S:D614G|S:H655Y|S:N679K|S:P681H|S:N764K|S:D796Y|S:Q954H|S:N969K|synSNP:C25000T	NA	NA		1.12	1.29	passed_qc	Assigned from designation hash.
hCoV-19/South_Korea/KDCA22957s/2022|EPI_ISL_14050042|2022-07-02	98a01c	98a01cd3a29038b86efeabc5543c60fc	B.1.1.529	B.1.1.529_2	51	S:T19I|del:21633:9|S:G142D|S:V213G|S:G339D|S:S371F|S:S373P|S:S375F|S:T376A|S:D405N|S:R408S|S:K417N|S:N440K|S:S477N|S:T478K|S:E484A|S:Q493R|S:Q498R|S:N501Y|S:Y505H|S:D614G|S:H655Y|S:N679K|S:P681H|S:N764K|S:D796Y|S:Q954H|S:N969K|synSNP:C25000T	NA	NA		1.12	1.29	passed_qc	Assigned from designation hash.
hCoV-19/South_Korea/KDCA23080s/2022|EPI_ISL_14050165|2022-06-30	98a01c	98a01cd3a29038b86efeabc5543c60fc	B.1.1.529	B.1.1.529_2	51	S:T19I|del:21633:9|S:G142D|S:V213G|S:G339D|S:S371F|S:S373P|S:S375F|S:T376A|S:D405N|S:R408S|S:K417N|S:N440K|S:S477N|S:T478K|S:E484A|S:Q493R|S:Q498R|S:N501Y|S:Y505H|S:D614G|S:H655Y|S:N679K|S:P681H|S:N764K|S:D796Y|S:Q954H|S:N969K|synSNP:C25000T	NA	NA		1.12	1.29	passed_qc	Assigned from designation hash.
hCoV-19/South_Korea/KDCA22960s/2022|EPI_ISL_14050045|2022-07-02	bed500	bed5005c80ff970b5aecb479f4ae2650	B.1.1.529	B.1.1.529_1	86	S:T19I|del:21633:9|del:21765:6|S:G142D|S:V213G|S:G339D|S:S371F|S:S373P|S:S375F|S:T376A|S:D405N|S:R408S|S:K417N|S:N440K|S:L452R|S:S477N|S:T478K|S:E484A|S:F486V|S:Q498R|S:N501Y|S:Y505H|S:D614G|S:H655Y|S:N679K|S:P681H|S:N764K|S:D796Y|S:Q954H|S:N969K|synSNP:C25000T	NA	NA		1.12	1.29	passed_qc	Assigned from designation hash.
hCoV-19/South_Korea/KDCA22965s/2022|EPI_ISL_14050050|2022-07-06	98a01c	98a01cd3a29038b86efeabc5543c60fc	B.1.1.529	B.1.1.529_2	51	S:T19I|del:21633:9|S:G142D|S:V213G|S:G339D|S:S371F|S:S373P|S:S375F|S:T376A|S:D405N|S:R408S|S:K417N|S:N440K|S:S477N|S:T478K|S:E484A|S:Q493R|S:Q498R|S:N501Y|S:Y505H|S:D614G|S:H655Y|S:N679K|S:P681H|S:N764K|S:D796Y|S:Q954H|S:N969K|synSNP:C25000T	NA	NA		1.12	1.29	passed_qc	Assigned from designation hash.
hCoV-19/South_Korea/KDCA22967s/2022|EPI_ISL_14050052|2022-07-06	bed500	bed5005c80ff970b5aecb479f4ae2650	B.1.1.529	B.1.1.529_1	86	S:T19I|del:21633:9|del:21765:6|S:G142D|S:V213G|S:G339D|S:S371F|S:S373P|S:S375F|S:T376A|S:D405N|S:R408S|S:K417N|S:N440K|S:L452R|S:S477N|S:T478K|S:E484A|S:F486V|S:Q498R|S:N501Y|S:Y505H|S:D614G|S:H655Y|S:N679K|S:P681H|S:N764K|S:D796Y|S:Q954H|S:N969K|synSNP:C25000T	NA	NA		1.12	1.29	passed_qc	Assigned from designation hash.
hCoV-19/South_Korea/KDCA22969s/2022|EPI_ISL_14050054|2022-07-06	bed500	bed5005c80ff970b5aecb479f4ae2650	B.1.1.529	B.1.1.529_1	86	S:T19I|del:21633:9|del:21765:6|S:G142D|S:V213G|S:G339D|S:S371F|S:S373P|S:S375F|S:T376A|S:D405N|S:R408S|S:K417N|S:N440K|S:L452R|S:S477N|S:T478K|S:E484A|S:F486V|S:Q498R|S:N501Y|S:Y505H|S:D614G|S:H655Y|S:N679K|S:P681H|S:N764K|S:D796Y|S:Q954H|S:N969K|synSNP:C25000T	NA	NA		1.12	1.29	passed_qc	Assigned from designation hash.
hCoV-19/South_Korea/KDCA22970s/2022|EPI_ISL_14050055|2022-07-06	bed500	bed5005c80ff970b5aecb479f4ae2650	B.1.1.529	B.1.1.529_1	86	S:T19I|del:21633:9|del:21765:6|S:G142D|S:V213G|S:G339D|S:S371F|S:S373P|S:S375F|S:T376A|S:D405N|S:R408S|S:K417N|S:N440K|S:L452R|S:S477N|S:T478K|S:E484A|S:F486V|S:Q498R|S:N501Y|S:Y505H|S:D614G|S:H655Y|S:N679K|S:P681H|S:N764K|S:D796Y|S:Q954H|S:N969K|synSNP:C25000T	NA	NA		1.12	1.29	passed_qc	Assigned from designation hash.
hCoV-19/South_Korea/KDCA23023s/2022|EPI_ISL_14050108|2022-06-28	98a01c	98a01cd3a29038b86efeabc5543c60fc	B.1.1.529	B.1.1.529_2	51	S:T19I|del:21633:9|S:G142D|S:V213G|S:G339D|S:S371F|S:S373P|S:S375F|S:T376A|S:D405N|S:R408S|S:K417N|S:N440K|S:S477N|S:T478K|S:E484A|S:Q493R|S:Q498R|S:N501Y|S:Y505H|S:D614G|S:H655Y|S:N679K|S:P681H|S:N764K|S:D796Y|S:Q954H|S:N969K|synSNP:C25000T	NA	NA		1.12	1.29	passed_qc	Assigned from designation hash.
hCoV-19/South_Korea/KDCA23031s/2022|EPI_ISL_14050116|2022-06-29	09e0fd	09e0fdf27e5e7c0362765215c4228aa7	BA.2.12.1	BA.2.12.1_1	3	S:T19I|del:21633:9|synSNP:C21721T|S:G142D|S:V213G|S:G339D|S:S371F|S:S373P|S:S375F|S:T376A|S:D405N|S:R408S|S:K417N|S:N440K|S:L452Q|S:S477N|S:T478K|S:E484A|S:Q493R|S:Q498R|S:N501Y|S:Y505H|S:D614G|S:H655Y|S:N679K|S:P681H|S:S704L|S:N764K|S:D796Y|S:Q954H|S:N969K|synSNP:C25000T	NA	NA		1.12	1.29	passed_qc	Assigned from designation hash.
hCoV-19/South_Korea/KDCA23016s/2022|EPI_ISL_14050101|2022-06-28	09e0fd	09e0fdf27e5e7c0362765215c4228aa7	BA.2.12.1	BA.2.12.1_1	3	S:T19I|del:21633:9|synSNP:C21721T|S:G142D|S:V213G|S:G339D|S:S371F|S:S373P|S:S375F|S:T376A|S:D405N|S:R408S|S:K417N|S:N440K|S:L452Q|S:S477N|S:T478K|S:E484A|S:Q493R|S:Q498R|S:N501Y|S:Y505H|S:D614G|S:H655Y|S:N679K|S:P681H|S:S704L|S:N764K|S:D796Y|S:Q954H|S:N969K|synSNP:C25000T	NA	NA		1.12	1.29	passed_qc	Assigned from designation hash.
hCoV-19/South_Korea/KDCA23019s/2022|EPI_ISL_14050104|2022-06-28	98a01c	98a01cd3a29038b86efeabc5543c60fc	B.1.1.529	B.1.1.529_2	51	S:T19I|del:21633:9|S:G142D|S:V213G|S:G339D|S:S371F|S:S373P|S:S375F|S:T376A|S:D405N|S:R408S|S:K417N|S:N440K|S:S477N|S:T478K|S:E484A|S:Q493R|S:Q498R|S:N501Y|S:Y505H|S:D614G|S:H655Y|S:N679K|S:P681H|S:N764K|S:D796Y|S:Q954H|S:N969K|synSNP:C25000T	NA	NA		1.12	1.29	passed_qc	Assigned from designation hash.
hCoV-19/South_Korea/KDCA23022s/2022|EPI_ISL_14050107|2022-06-28	98a01c	98a01cd3a29038b86efeabc5543c60fc	B.1.1.529	B.1.1.529_2	51	S:T19I|del:21633:9|S:G142D|S:V213G|S:G339D|S:S371F|S:S373P|S:S375F|S:T376A|S:D405N|S:R408S|S:K417N|S:N440K|S:S477N|S:T478K|S:E484A|S:Q493R|S:Q498R|S:N501Y|S:Y505H|S:D614G|S:H655Y|S:N679K|S:P681H|S:N764K|S:D796Y|S:Q954H|S:N969K|synSNP:C25000T	NA	NA		1.12	1.29	passed_qc	Assigned from designation hash.
hCoV-19/South_Korea/KDCA23028s/2022|EPI_ISL_14050113|2022-06-29	98a01c	98a01cd3a29038b86efeabc5543c60fc	B.1.1.529	B.1.1.529_2	51	S:T19I|del:21633:9|S:G142D|S:V213G|S:G339D|S:S371F|S:S373P|S:S375F|S:T376A|S:D405N|S:R408S|S:K417N|S:N440K|S:S477N|S:T478K|S:E484A|S:Q493R|S:Q498R|S:N501Y|S:Y505H|S:D614G|S:H655Y|S:N679K|S:P681H|S:N764K|S:D796Y|S:Q954H|S:N969K|synSNP:C25000T	NA	NA		1.12	1.29	passed_qc	Assigned from designation hash.
hCoV-19/South_Korea/KDCA23025s/2022|EPI_ISL_14050110|2022-06-29	98a01c	98a01cd3a29038b86efeabc5543c60fc	B.1.1.529	B.1.1.529_2	51	S:T19I|del:21633:9|S:G142D|S:V213G|S:G339D|S:S371F|S:S373P|S:S375F|S:T376A|S:D405N|S:R408S|S:K417N|S:N440K|S:S477N|S:T478K|S:E484A|S:Q493R|S:Q498R|S:N501Y|S:Y505H|S:D614G|S:H655Y|S:N679K|S:P681H|S:N764K|S:D796Y|S:Q954H|S:N969K|synSNP:C25000T	NA	NA		1.12	1.29	passed_qc	Assigned from designation hash.
hCoV-19/South_Korea/KDCA23038s/2022|EPI_ISL_14050123|2022-06-29	98a01c	98a01cd3a29038b86efeabc5543c60fc	B.1.1.529	B.1.1.529_2	51	S:T19I|del:21633:9|S:G142D|S:V213G|S:G339D|S:S371F|S:S373P|S:S375F|S:T376A|S:D405N|S:R408S|S:K417N|S:N440K|S:S477N|S:T478K|S:E484A|S:Q493R|S:Q498R|S:N501Y|S:Y505H|S:D614G|S:H655Y|S:N679K|S:P681H|S:N764K|S:D796Y|S:Q954H|S:N969K|synSNP:C25000T	NA	NA		1.12	1.29	passed_qc	Assigned from designation hash.
hCoV-19/South_Korea/KDCA23039s/2022|EPI_ISL_14050124|2022-06-29	98a01c	98a01cd3a29038b86efeabc5543c60fc	B.1.1.529	B.1.1.529_2	51	S:T19I|del:21633:9|S:G142D|S:V213G|S:G339D|S:S371F|S:S373P|S:S375F|S:T376A|S:D405N|S:R408S|S:K417N|S:N440K|S:S477N|S:T478K|S:E484A|S:Q493R|S:Q498R|S:N501Y|S:Y505H|S:D614G|S:H655Y|S:N679K|S:P681H|S:N764K|S:D796Y|S:Q954H|S:N969K|synSNP:C25000T	NA	NA		1.12	1.29	passed_qc	Assigned from designation hash.
hCoV-19/South_Korea/KDCA23040s/2022|EPI_ISL_14050125|2022-06-29	98a01c	98a01cd3a29038b86efeabc5543c60fc	B.1.1.529	B.1.1.529_2	51	S:T19I|del:21633:9|S:G142D|S:V213G|S:G339D|S:S371F|S:S373P|S:S375F|S:T376A|S:D405N|S:R408S|S:K417N|S:N440K|S:S477N|S:T478K|S:E484A|S:Q493R|S:Q498R|S:N501Y|S:Y505H|S:D614G|S:H655Y|S:N679K|S:P681H|S:N764K|S:D796Y|S:Q954H|S:N969K|synSNP:C25000T	NA	NA		1.12	1.29	passed_qc	Assigned from designation hash.
hCoV-19/South_Korea/KDCA22918s/2022|EPI_ISL_14050004|2022-07-02	98a01c	98a01cd3a29038b86efeabc5543c60fc	B.1.1.529	B.1.1.529_2	51	S:T19I|del:21633:9|S:G142D|S:V213G|S:G339D|S:S371F|S:S373P|S:S375F|S:T376A|S:D405N|S:R408S|S:K417N|S:N440K|S:S477N|S:T478K|S:E484A|S:Q493R|S:Q498R|S:N501Y|S:Y505H|S:D614G|S:H655Y|S:N679K|S:P681H|S:N764K|S:D796Y|S:Q954H|S:N969K|synSNP:C25000T	NA	NA		1.12	1.29	passed_qc	Assigned from designation hash.
hCoV-19/South_Korea/KDCA23033s/2022|EPI_ISL_14050118|2022-06-29	98a01c	98a01cd3a29038b86efeabc5543c60fc	B.1.1.529	B.1.1.529_2	51	S:T19I|del:21633:9|S:G142D|S:V213G|S:G339D|S:S371F|S:S373P|S:S375F|S:T376A|S:D405N|S:R408S|S:K417N|S:N440K|S:S477N|S:T478K|S:E484A|S:Q493R|S:Q498R|S:N501Y|S:Y505H|S:D614G|S:H655Y|S:N679K|S:P681H|S:N764K|S:D796Y|S:Q954H|S:N969K|synSNP:C25000T	NA	NA		1.12	1.29	passed_qc	Assigned from designation hash.
hCoV-19/South_Korea/KDCA23034s/2022|EPI_ISL_14050119|2022-06-29	98a01c	98a01cd3a29038b86efeabc5543c60fc	B.1.1.529	B.1.1.529_2	51	S:T19I|del:21633:9|S:G142D|S:V213G|S:G339D|S:S371F|S:S373P|S:S375F|S:T376A|S:D405N|S:R408S|S:K417N|S:N440K|S:S477N|S:T478K|S:E484A|S:Q493R|S:Q498R|S:N501Y|S:Y505H|S:D614G|S:H655Y|S:N679K|S:P681H|S:N764K|S:D796Y|S:Q954H|S:N969K|synSNP:C25000T	NA	NA		1.12	1.29	passed_qc	Assigned from designation hash.
hCoV-19/South_Korea/KDCA22917s/2022|EPI_ISL_14050003|2022-07-02	98a01c	98a01cd3a29038b86efeabc5543c60fc	B.1.1.529	B.1.1.529_2	51	S:T19I|del:21633:9|S:G142D|S:V213G|S:G339D|S:S371F|S:S373P|S:S375F|S:T376A|S:D405N|S:R408S|S:K417N|S:N440K|S:S477N|S:T478K|S:E484A|S:Q493R|S:Q498R|S:N501Y|S:Y505H|S:D614G|S:H655Y|S:N679K|S:P681H|S:N764K|S:D796Y|S:Q954H|S:N969K|synSNP:C25000T	NA	NA		1.12	1.29	passed_qc	Assigned from designation hash.
hCoV-19/South_Korea/KDCA23041s/2022|EPI_ISL_14050126|2022-06-29	98a01c	98a01cd3a29038b86efeabc5543c60fc	B.1.1.529	B.1.1.529_2	51	S:T19I|del:21633:9|S:G142D|S:V213G|S:G339D|S:S371F|S:S373P|S:S375F|S:T376A|S:D405N|S:R408S|S:K417N|S:N440K|S:S477N|S:T478K|S:E484A|S:Q493R|S:Q498R|S:N501Y|S:Y505H|S:D614G|S:H655Y|S:N679K|S:P681H|S:N764K|S:D796Y|S:Q954H|S:N969K|synSNP:C25000T	NA	NA		1.12	1.29	passed_qc	Assigned from designation hash.
hCoV-19/South_Korea/KDCA23042s/2022|EPI_ISL_14050127|2022-06-30	09e0fd	09e0fdf27e5e7c0362765215c4228aa7	BA.2.12.1	BA.2.12.1_1	3	S:T19I|del:21633:9|synSNP:C21721T|S:G142D|S:V213G|S:G339D|S:S371F|S:S373P|S:S375F|S:T376A|S:D405N|S:R408S|S:K417N|S:N440K|S:L452Q|S:S477N|S:T478K|S:E484A|S:Q493R|S:Q498R|S:N501Y|S:Y505H|S:D614G|S:H655Y|S:N679K|S:P681H|S:S704L|S:N764K|S:D796Y|S:Q954H|S:N969K|synSNP:C25000T	NA	NA		1.12	1.29	passed_qc	Assigned from designation hash.
hCoV-19/South_Korea/KDCA22921s/2022|EPI_ISL_14050007|2022-07-02	09e0fd	09e0fdf27e5e7c0362765215c4228aa7	BA.2.12.1	BA.2.12.1_1	3	S:T19I|del:21633:9|synSNP:C21721T|S:G142D|S:V213G|S:G339D|S:S371F|S:S373P|S:S375F|S:T376A|S:D405N|S:R408S|S:K417N|S:N440K|S:L452Q|S:S477N|S:T478K|S:E484A|S:Q493R|S:Q498R|S:N501Y|S:Y505H|S:D614G|S:H655Y|S:N679K|S:P681H|S:S704L|S:N764K|S:D796Y|S:Q954H|S:N969K|synSNP:C25000T	NA	NA		1.12	1.29	passed_qc	Assigned from designation hash.
hCoV-19/South_Korea/KDCA23043s/2022|EPI_ISL_14050128|2022-06-30	98a01c	98a01cd3a29038b86efeabc5543c60fc	B.1.1.529	B.1.1.529_2	51	S:T19I|del:21633:9|S:G142D|S:V213G|S:G339D|S:S371F|S:S373P|S:S375F|S:T376A|S:D405N|S:R408S|S:K417N|S:N440K|S:S477N|S:T478K|S:E484A|S:Q493R|S:Q498R|S:N501Y|S:Y505H|S:D614G|S:H655Y|S:N679K|S:P681H|S:N764K|S:D796Y|S:Q954H|S:N969K|synSNP:C25000T	NA	NA		1.12	1.29	passed_qc	Assigned from designation hash.
hCoV-19/South_Korea/KDCA22923s/2022|EPI_ISL_14050009|2022-07-02	98a01c	98a01cd3a29038b86efeabc5543c60fc	B.1.1.529	B.1.1.529_2	51	S:T19I|del:21633:9|S:G142D|S:V213G|S:G339D|S:S371F|S:S373P|S:S375F|S:T376A|S:D405N|S:R408S|S:K417N|S:N440K|S:S477N|S:T478K|S:E484A|S:Q493R|S:Q498R|S:N501Y|S:Y505H|S:D614G|S:H655Y|S:N679K|S:P681H|S:N764K|S:D796Y|S:Q954H|S:N969K|synSNP:C25000T	NA	NA		1.12	1.29	passed_qc	Assigned from designation hash.
hCoV-19/South_Korea/KDCA22927s/2022|EPI_ISL_14050013|2022-07-02	98a01c	98a01cd3a29038b86efeabc5543c60fc	B.1.1.529	B.1.1.529_2	51	S:T19I|del:21633:9|S:G142D|S:V213G|S:G339D|S:S371F|S:S373P|S:S375F|S:T376A|S:D405N|S:R408S|S:K417N|S:N440K|S:S477N|S:T478K|S:E484A|S:Q493R|S:Q498R|S:N501Y|S:Y505H|S:D614G|S:H655Y|S:N679K|S:P681H|S:N764K|S:D796Y|S:Q954H|S:N969K|synSNP:C25000T	NA	NA		1.12	1.29	passed_qc	Assigned from designation hash.
hCoV-19/South_Korea/KDCA23052s/2022|EPI_ISL_14050137|2022-07-01	98a01c	98a01cd3a29038b86efeabc5543c60fc	B.1.1.529	B.1.1.529_2	51	S:T19I|del:21633:9|S:G142D|S:V213G|S:G339D|S:S371F|S:S373P|S:S375F|S:T376A|S:D405N|S:R408S|S:K417N|S:N440K|S:S477N|S:T478K|S:E484A|S:Q493R|S:Q498R|S:N501Y|S:Y505H|S:D614G|S:H655Y|S:N679K|S:P681H|S:N764K|S:D796Y|S:Q954H|S:N969K|synSNP:C25000T	NA	NA		1.12	1.29	passed_qc	Assigned from designation hash.
hCoV-19/South_Korea/KDCA23035s/2022|EPI_ISL_14050120|2022-06-29	09e0fd	09e0fdf27e5e7c0362765215c4228aa7	BA.2.12.1	BA.2.12.1_1	3	S:T19I|del:21633:9|synSNP:C21721T|S:G142D|S:V213G|S:G339D|S:S371F|S:S373P|S:S375F|S:T376A|S:D405N|S:R408S|S:K417N|S:N440K|S:L452Q|S:S477N|S:T478K|S:E484A|S:Q493R|S:Q498R|S:N501Y|S:Y505H|S:D614G|S:H655Y|S:N679K|S:P681H|S:S704L|S:N764K|S:D796Y|S:Q954H|S:N969K|synSNP:C25000T	NA	NA		1.12	1.29	passed_qc	Assigned from designation hash.
hCoV-19/South_Korea/KDCA22915s/2022|EPI_ISL_14050001|2022-07-02	70a707	70a7076ad96c2765b7bc6672aaad0003	B.1.1.529	B.1.1.529_4	17	S:T19I|del:21633:9|S:G142D|S:V213G|S:G339D|S:S371F|S:S373P|S:S375F|S:T376A|S:D405N|S:R408S|synSNP:C22792T|S:K417N|S:N440K|S:S477N|S:T478K|S:E484A|S:Q493R|S:Q498R|S:N501Y|S:Y505H|S:D614G|S:H655Y|S:N679K|S:P681H|S:N764K|S:D796Y|S:Q954H|S:N969K|synSNP:C25000T	NA	NA		1.12	1.29	passed_qc	Assigned from designation hash.
hCoV-19/South_Korea/KDCA23036s/2022|EPI_ISL_14050121|2022-06-29	98a01c	98a01cd3a29038b86efeabc5543c60fc	B.1.1.529	B.1.1.529_2	51	S:T19I|del:21633:9|S:G142D|S:V213G|S:G339D|S:S371F|S:S373P|S:S375F|S:T376A|S:D405N|S:R408S|S:K417N|S:N440K|S:S477N|S:T478K|S:E484A|S:Q493R|S:Q498R|S:N501Y|S:Y505H|S:D614G|S:H655Y|S:N679K|S:P681H|S:N764K|S:D796Y|S:Q954H|S:N969K|synSNP:C25000T	NA	NA		1.12	1.29	passed_qc	Assigned from designation hash.
hCoV-19/South_Korea/KDCA22914s/2022|EPI_ISL_14050000|2022-07-02	98a01c	98a01cd3a29038b86efeabc5543c60fc	B.1.1.529	B.1.1.529_2	51	S:T19I|del:21633:9|S:G142D|S:V213G|S:G339D|S:S371F|S:S373P|S:S375F|S:T376A|S:D405N|S:R408S|S:K417N|S:N440K|S:S477N|S:T478K|S:E484A|S:Q493R|S:Q498R|S:N501Y|S:Y505H|S:D614G|S:H655Y|S:N679K|S:P681H|S:N764K|S:D796Y|S:Q954H|S:N969K|synSNP:C25000T	NA	NA		1.12	1.29	passed_qc	Assigned from designation hash.
hCoV-19/South_Korea/KDCA23051s/2022|EPI_ISL_14050136|2022-07-01	98a01c	98a01cd3a29038b86efeabc5543c60fc	B.1.1.529	B.1.1.529_2	51	S:T19I|del:21633:9|S:G142D|S:V213G|S:G339D|S:S371F|S:S373P|S:S375F|S:T376A|S:D405N|S:R408S|S:K417N|S:N440K|S:S477N|S:T478K|S:E484A|S:Q493R|S:Q498R|S:N501Y|S:Y505H|S:D614G|S:H655Y|S:N679K|S:P681H|S:N764K|S:D796Y|S:Q954H|S:N969K|synSNP:C25000T	NA	NA		1.12	1.29	passed_qc	Assigned from designation hash.
hCoV-19/South_Korea/KDCA22933s/2022|EPI_ISL_14050019|2022-07-02	98a01c	98a01cd3a29038b86efeabc5543c60fc	B.1.1.529	B.1.1.529_2	51	S:T19I|del:21633:9|S:G142D|S:V213G|S:G339D|S:S371F|S:S373P|S:S375F|S:T376A|S:D405N|S:R408S|S:K417N|S:N440K|S:S477N|S:T478K|S:E484A|S:Q493R|S:Q498R|S:N501Y|S:Y505H|S:D614G|S:H655Y|S:N679K|S:P681H|S:N764K|S:D796Y|S:Q954H|S:N969K|synSNP:C25000T	NA	NA		1.12	1.29	passed_qc	Assigned from designation hash.
hCoV-19/South_Korea/KDCA23045s/2022|EPI_ISL_14050130|2022-06-30	98a01c	98a01cd3a29038b86efeabc5543c60fc	B.1.1.529	B.1.1.529_2	51	S:T19I|del:21633:9|S:G142D|S:V213G|S:G339D|S:S371F|S:S373P|S:S375F|S:T376A|S:D405N|S:R408S|S:K417N|S:N440K|S:S477N|S:T478K|S:E484A|S:Q493R|S:Q498R|S:N501Y|S:Y505H|S:D614G|S:H655Y|S:N679K|S:P681H|S:N764K|S:D796Y|S:Q954H|S:N969K|synSNP:C25000T	NA	NA		1.12	1.29	passed_qc	Assigned from designation hash.
hCoV-19/South_Korea/KDCA22926s/2022|EPI_ISL_14050012|2022-07-02	98a01c	98a01cd3a29038b86efeabc5543c60fc	B.1.1.529	B.1.1.529_2	51	S:T19I|del:21633:9|S:G142D|S:V213G|S:G339D|S:S371F|S:S373P|S:S375F|S:T376A|S:D405N|S:R408S|S:K417N|S:N440K|S:S477N|S:T478K|S:E484A|S:Q493R|S:Q498R|S:N501Y|S:Y505H|S:D614G|S:H655Y|S:N679K|S:P681H|S:N764K|S:D796Y|S:Q954H|S:N969K|synSNP:C25000T	NA	NA		1.12	1.29	passed_qc	Assigned from designation hash.
hCoV-19/South_Korea/KDCA22977s/2022|EPI_ISL_14050062|2022-07-06	bed500	bed5005c80ff970b5aecb479f4ae2650	B.1.1.529	B.1.1.529_1	86	S:T19I|del:21633:9|del:21765:6|S:G142D|S:V213G|S:G339D|S:S371F|S:S373P|S:S375F|S:T376A|S:D405N|S:R408S|S:K417N|S:N440K|S:L452R|S:S477N|S:T478K|S:E484A|S:F486V|S:Q498R|S:N501Y|S:Y505H|S:D614G|S:H655Y|S:N679K|S:P681H|S:N764K|S:D796Y|S:Q954H|S:N969K|synSNP:C25000T	NA	NA		1.12	1.29	passed_qc	Assigned from designation hash.
hCoV-19/South_Korea/KDCA22978s/2022|EPI_ISL_14050063|2022-07-06	98a01c	98a01cd3a29038b86efeabc5543c60fc	B.1.1.529	B.1.1.529_2	51	S:T19I|del:21633:9|S:G142D|S:V213G|S:G339D|S:S371F|S:S373P|S:S375F|S:T376A|S:D405N|S:R408S|S:K417N|S:N440K|S:S477N|S:T478K|S:E484A|S:Q493R|S:Q498R|S:N501Y|S:Y505H|S:D614G|S:H655Y|S:N679K|S:P681H|S:N764K|S:D796Y|S:Q954H|S:N969K|synSNP:C25000T	NA	NA		1.12	1.29	passed_qc	Assigned from designation hash.
hCoV-19/South_Korea/KDCA22985s/2022|EPI_ISL_14050070|2022-07-07	98a01c	98a01cd3a29038b86efeabc5543c60fc	B.1.1.529	B.1.1.529_2	51	S:T19I|del:21633:9|S:G142D|S:V213G|S:G339D|S:S371F|S:S373P|S:S375F|S:T376A|S:D405N|S:R408S|S:K417N|S:N440K|S:S477N|S:T478K|S:E484A|S:Q493R|S:Q498R|S:N501Y|S:Y505H|S:D614G|S:H655Y|S:N679K|S:P681H|S:N764K|S:D796Y|S:Q954H|S:N969K|synSNP:C25000T	NA	NA		1.12	1.29	passed_qc	Assigned from designation hash.
hCoV-19/South_Korea/KDCA22931s/2022|EPI_ISL_14050017|2022-07-02	98a01c	98a01cd3a29038b86efeabc5543c60fc	B.1.1.529	B.1.1.529_2	51	S:T19I|del:21633:9|S:G142D|S:V213G|S:G339D|S:S371F|S:S373P|S:S375F|S:T376A|S:D405N|S:R408S|S:K417N|S:N440K|S:S477N|S:T478K|S:E484A|S:Q493R|S:Q498R|S:N501Y|S:Y505H|S:D614G|S:H655Y|S:N679K|S:P681H|S:N764K|S:D796Y|S:Q954H|S:N969K|synSNP:C25000T	NA	NA		1.12	1.29	passed_qc	Assigned from designation hash.
hCoV-19/South_Korea/KDCA22979s/2022|EPI_ISL_14050064|2022-07-07	98a01c	98a01cd3a29038b86efeabc5543c60fc	B.1.1.529	B.1.1.529_2	51	S:T19I|del:21633:9|S:G142D|S:V213G|S:G339D|S:S371F|S:S373P|S:S375F|S:T376A|S:D405N|S:R408S|S:K417N|S:N440K|S:S477N|S:T478K|S:E484A|S:Q493R|S:Q498R|S:N501Y|S:Y505H|S:D614G|S:H655Y|S:N679K|S:P681H|S:N764K|S:D796Y|S:Q954H|S:N969K|synSNP:C25000T	NA	NA		1.12	1.29	passed_qc	Assigned from designation hash.
hCoV-19/South_Korea/KDCA22980s/2022|EPI_ISL_14050065|2022-07-07	98a01c	98a01cd3a29038b86efeabc5543c60fc	B.1.1.529	B.1.1.529_2	51	S:T19I|del:21633:9|S:G142D|S:V213G|S:G339D|S:S371F|S:S373P|S:S375F|S:T376A|S:D405N|S:R408S|S:K417N|S:N440K|S:S477N|S:T478K|S:E484A|S:Q493R|S:Q498R|S:N501Y|S:Y505H|S:D614G|S:H655Y|S:N679K|S:P681H|S:N764K|S:D796Y|S:Q954H|S:N969K|synSNP:C25000T	NA	NA		1.12	1.29	passed_qc	Assigned from designation hash.
hCoV-19/South_Korea/KDCA22988s/2022|EPI_ISL_14050073|2022-07-07	98a01c	98a01cd3a29038b86efeabc5543c60fc	B.1.1.529	B.1.1.529_2	51	S:T19I|del:21633:9|S:G142D|S:V213G|S:G339D|S:S371F|S:S373P|S:S375F|S:T376A|S:D405N|S:R408S|S:K417N|S:N440K|S:S477N|S:T478K|S:E484A|S:Q493R|S:Q498R|S:N501Y|S:Y505H|S:D614G|S:H655Y|S:N679K|S:P681H|S:N764K|S:D796Y|S:Q954H|S:N969K|synSNP:C25000T	NA	NA		1.12	1.29	passed_qc	Assigned from designation hash.
hCoV-19/South_Korea/KDCA22989s/2022|EPI_ISL_14050074|2022-07-07	98a01c	98a01cd3a29038b86efeabc5543c60fc	B.1.1.529	B.1.1.529_2	51	S:T19I|del:21633:9|S:G142D|S:V213G|S:G339D|S:S371F|S:S373P|S:S375F|S:T376A|S:D405N|S:R408S|S:K417N|S:N440K|S:S477N|S:T478K|S:E484A|S:Q493R|S:Q498R|S:N501Y|S:Y505H|S:D614G|S:H655Y|S:N679K|S:P681H|S:N764K|S:D796Y|S:Q954H|S:N969K|synSNP:C25000T	NA	NA		1.12	1.29	passed_qc	Assigned from designation hash.
hCoV-19/South_Korea/KDCA22993s/2022|EPI_ISL_14050078|2022-07-08	98a01c	98a01cd3a29038b86efeabc5543c60fc	B.1.1.529	B.1.1.529_2	51	S:T19I|del:21633:9|S:G142D|S:V213G|S:G339D|S:S371F|S:S373P|S:S375F|S:T376A|S:D405N|S:R408S|S:K417N|S:N440K|S:S477N|S:T478K|S:E484A|S:Q493R|S:Q498R|S:N501Y|S:Y505H|S:D614G|S:H655Y|S:N679K|S:P681H|S:N764K|S:D796Y|S:Q954H|S:N969K|synSNP:C25000T	NA	NA		1.12	1.29	passed_qc	Assigned from designation hash.
hCoV-19/South_Korea/KDCA22997s/2022|EPI_ISL_14050082|2022-07-08	98a01c	98a01cd3a29038b86efeabc5543c60fc	B.1.1.529	B.1.1.529_2	51	S:T19I|del:21633:9|S:G142D|S:V213G|S:G339D|S:S371F|S:S373P|S:S375F|S:T376A|S:D405N|S:R408S|S:K417N|S:N440K|S:S477N|S:T478K|S:E484A|S:Q493R|S:Q498R|S:N501Y|S:Y505H|S:D614G|S:H655Y|S:N679K|S:P681H|S:N764K|S:D796Y|S:Q954H|S:N969K|synSNP:C25000T	NA	NA		1.12	1.29	passed_qc	Assigned from designation hash.
hCoV-19/South_Korea/KDCA22998s/2022|EPI_ISL_14050083|2022-07-08	98a01c	98a01cd3a29038b86efeabc5543c60fc	B.1.1.529	B.1.1.529_2	51	S:T19I|del:21633:9|S:G142D|S:V213G|S:G339D|S:S371F|S:S373P|S:S375F|S:T376A|S:D405N|S:R408S|S:K417N|S:N440K|S:S477N|S:T478K|S:E484A|S:Q493R|S:Q498R|S:N501Y|S:Y505H|S:D614G|S:H655Y|S:N679K|S:P681H|S:N764K|S:D796Y|S:Q954H|S:N969K|synSNP:C25000T	NA	NA		1.12	1.29	passed_qc	Assigned from designation hash.
hCoV-19/South_Korea/KDCA22999s/2022|EPI_ISL_14050084|2022-07-08	98a01c	98a01cd3a29038b86efeabc5543c60fc	B.1.1.529	B.1.1.529_2	51	S:T19I|del:21633:9|S:G142D|S:V213G|S:G339D|S:S371F|S:S373P|S:S375F|S:T376A|S:D405N|S:R408S|S:K417N|S:N440K|S:S477N|S:T478K|S:E484A|S:Q493R|S:Q498R|S:N501Y|S:Y505H|S:D614G|S:H655Y|S:N679K|S:P681H|S:N764K|S:D796Y|S:Q954H|S:N969K|synSNP:C25000T	NA	NA		1.12	1.29	passed_qc	Assigned from designation hash.
hCoV-19/South_Korea/KDCA23000s/2022|EPI_ISL_14050085|2022-07-08	98a01c	98a01cd3a29038b86efeabc5543c60fc	B.1.1.529	B.1.1.529_2	51	S:T19I|del:21633:9|S:G142D|S:V213G|S:G339D|S:S371F|S:S373P|S:S375F|S:T376A|S:D405N|S:R408S|S:K417N|S:N440K|S:S477N|S:T478K|S:E484A|S:Q493R|S:Q498R|S:N501Y|S:Y505H|S:D614G|S:H655Y|S:N679K|S:P681H|S:N764K|S:D796Y|S:Q954H|S:N969K|synSNP:C25000T	NA	NA		1.12	1.29	passed_qc	Assigned from designation hash.
hCoV-19/South_Korea/KDCA23001s/2022|EPI_ISL_14050086|2022-07-08	98a01c	98a01cd3a29038b86efeabc5543c60fc	B.1.1.529	B.1.1.529_2	51	S:T19I|del:21633:9|S:G142D|S:V213G|S:G339D|S:S371F|S:S373P|S:S375F|S:T376A|S:D405N|S:R408S|S:K417N|S:N440K|S:S477N|S:T478K|S:E484A|S:Q493R|S:Q498R|S:N501Y|S:Y505H|S:D614G|S:H655Y|S:N679K|S:P681H|S:N764K|S:D796Y|S:Q954H|S:N969K|synSNP:C25000T	NA	NA		1.12	1.29	passed_qc	Assigned from designation hash.
hCoV-19/South_Korea/KDCA23007s/2022|EPI_ISL_14050092|2022-06-27	98a01c	98a01cd3a29038b86efeabc5543c60fc	B.1.1.529	B.1.1.529_2	51	S:T19I|del:21633:9|S:G142D|S:V213G|S:G339D|S:S371F|S:S373P|S:S375F|S:T376A|S:D405N|S:R408S|S:K417N|S:N440K|S:S477N|S:T478K|S:E484A|S:Q493R|S:Q498R|S:N501Y|S:Y505H|S:D614G|S:H655Y|S:N679K|S:P681H|S:N764K|S:D796Y|S:Q954H|S:N969K|synSNP:C25000T	NA	NA		1.12	1.29	passed_qc	Assigned from designation hash.
hCoV-19/South_Korea/KDCA23009s/2022|EPI_ISL_14050094|2022-06-27	98a01c	98a01cd3a29038b86efeabc5543c60fc	B.1.1.529	B.1.1.529_2	51	S:T19I|del:21633:9|S:G142D|S:V213G|S:G339D|S:S371F|S:S373P|S:S375F|S:T376A|S:D405N|S:R408S|S:K417N|S:N440K|S:S477N|S:T478K|S:E484A|S:Q493R|S:Q498R|S:N501Y|S:Y505H|S:D614G|S:H655Y|S:N679K|S:P681H|S:N764K|S:D796Y|S:Q954H|S:N969K|synSNP:C25000T	NA	NA		1.12	1.29	passed_qc	Assigned from designation hash.
hCoV-19/South_Korea/KDCA23011s/2022|EPI_ISL_14050096|2022-06-27	98a01c	98a01cd3a29038b86efeabc5543c60fc	B.1.1.529	B.1.1.529_2	51	S:T19I|del:21633:9|S:G142D|S:V213G|S:G339D|S:S371F|S:S373P|S:S375F|S:T376A|S:D405N|S:R408S|S:K417N|S:N440K|S:S477N|S:T478K|S:E484A|S:Q493R|S:Q498R|S:N501Y|S:Y505H|S:D614G|S:H655Y|S:N679K|S:P681H|S:N764K|S:D796Y|S:Q954H|S:N969K|synSNP:C25000T	NA	NA		1.12	1.29	passed_qc	Assigned from designation hash.
hCoV-19/South_Korea/KDCA22908s/2022|EPI_ISL_14049994|2022-07-01	98a01c	98a01cd3a29038b86efeabc5543c60fc	B.1.1.529	B.1.1.529_2	51	S:T19I|del:21633:9|S:G142D|S:V213G|S:G339D|S:S371F|S:S373P|S:S375F|S:T376A|S:D405N|S:R408S|S:K417N|S:N440K|S:S477N|S:T478K|S:E484A|S:Q493R|S:Q498R|S:N501Y|S:Y505H|S:D614G|S:H655Y|S:N679K|S:P681H|S:N764K|S:D796Y|S:Q954H|S:N969K|synSNP:C25000T	NA	NA		1.12	1.29	passed_qc	Assigned from designation hash.
hCoV-19/South_Korea/KDCA23003s/2022|EPI_ISL_14050088|2022-07-09	98a01c	98a01cd3a29038b86efeabc5543c60fc	B.1.1.529	B.1.1.529_2	51	S:T19I|del:21633:9|S:G142D|S:V213G|S:G339D|S:S371F|S:S373P|S:S375F|S:T376A|S:D405N|S:R408S|S:K417N|S:N440K|S:S477N|S:T478K|S:E484A|S:Q493R|S:Q498R|S:N501Y|S:Y505H|S:D614G|S:H655Y|S:N679K|S:P681H|S:N764K|S:D796Y|S:Q954H|S:N969K|synSNP:C25000T	NA	NA		1.12	1.29	passed_qc	Assigned from designation hash.
hCoV-19/South_Korea/KDCA23006s/2022|EPI_ISL_14050091|2022-06-26	98a01c	98a01cd3a29038b86efeabc5543c60fc	B.1.1.529	B.1.1.529_2	51	S:T19I|del:21633:9|S:G142D|S:V213G|S:G339D|S:S371F|S:S373P|S:S375F|S:T376A|S:D405N|S:R408S|S:K417N|S:N440K|S:S477N|S:T478K|S:E484A|S:Q493R|S:Q498R|S:N501Y|S:Y505H|S:D614G|S:H655Y|S:N679K|S:P681H|S:N764K|S:D796Y|S:Q954H|S:N969K|synSNP:C25000T	NA	NA		1.12	1.29	passed_qc	Assigned from designation hash.
hCoV-19/South_Korea/KDCA23013s/2022|EPI_ISL_14050098|2022-06-28	98a01c	98a01cd3a29038b86efeabc5543c60fc	B.1.1.529	B.1.1.529_2	51	S:T19I|del:21633:9|S:G142D|S:V213G|S:G339D|S:S371F|S:S373P|S:S375F|S:T376A|S:D405N|S:R408S|S:K417N|S:N440K|S:S477N|S:T478K|S:E484A|S:Q493R|S:Q498R|S:N501Y|S:Y505H|S:D614G|S:H655Y|S:N679K|S:P681H|S:N764K|S:D796Y|S:Q954H|S:N969K|synSNP:C25000T	NA	NA		1.12	1.29	passed_qc	Assigned from designation hash.
hCoV-19/South_Korea/KDCA22906s/2022|EPI_ISL_14049992|2022-07-01	98a01c	98a01cd3a29038b86efeabc5543c60fc	B.1.1.529	B.1.1.529_2	51	S:T19I|del:21633:9|S:G142D|S:V213G|S:G339D|S:S371F|S:S373P|S:S375F|S:T376A|S:D405N|S:R408S|S:K417N|S:N440K|S:S477N|S:T478K|S:E484A|S:Q493R|S:Q498R|S:N501Y|S:Y505H|S:D614G|S:H655Y|S:N679K|S:P681H|S:N764K|S:D796Y|S:Q954H|S:N969K|synSNP:C25000T	NA	NA		1.12	1.29	passed_qc	Assigned from designation hash.
hCoV-19/South_Korea/KDCA22822s/2022|EPI_ISL_14049909|2022-06-28	98a01c	98a01cd3a29038b86efeabc5543c60fc	B.1.1.529	B.1.1.529_2	51	S:T19I|del:21633:9|S:G142D|S:V213G|S:G339D|S:S371F|S:S373P|S:S375F|S:T376A|S:D405N|S:R408S|S:K417N|S:N440K|S:S477N|S:T478K|S:E484A|S:Q493R|S:Q498R|S:N501Y|S:Y505H|S:D614G|S:H655Y|S:N679K|S:P681H|S:N764K|S:D796Y|S:Q954H|S:N969K|synSNP:C25000T	NA	NA		1.12	1.29	passed_qc	Assigned from designation hash.
hCoV-19/South_Korea/KDCA22815s/2022|EPI_ISL_14049902|2022-06-27	bed500	bed5005c80ff970b5aecb479f4ae2650	B.1.1.529	B.1.1.529_1	86	S:T19I|del:21633:9|del:21765:6|S:G142D|S:V213G|S:G339D|S:S371F|S:S373P|S:S375F|S:T376A|S:D405N|S:R408S|S:K417N|S:N440K|S:L452R|S:S477N|S:T478K|S:E484A|S:F486V|S:Q498R|S:N501Y|S:Y505H|S:D614G|S:H655Y|S:N679K|S:P681H|S:N764K|S:D796Y|S:Q954H|S:N969K|synSNP:C25000T	NA	NA		1.12	1.29	passed_qc	Assigned from designation hash.
hCoV-19/South_Korea/KDCA22619s/2022|EPI_ISL_14049706|2022-06-21	09e0fd	09e0fdf27e5e7c0362765215c4228aa7	BA.2.12.1	BA.2.12.1_1	3	S:T19I|del:21633:9|synSNP:C21721T|S:G142D|S:V213G|S:G339D|S:S371F|S:S373P|S:S375F|S:T376A|S:D405N|S:R408S|S:K417N|S:N440K|S:L452Q|S:S477N|S:T478K|S:E484A|S:Q493R|S:Q498R|S:N501Y|S:Y505H|S:D614G|S:H655Y|S:N679K|S:P681H|S:S704L|S:N764K|S:D796Y|S:Q954H|S:N969K|synSNP:C25000T	NA	NA		1.12	1.29	passed_qc	Assigned from designation hash.
hCoV-19/South_Korea/KDCA22820s/2022|EPI_ISL_14049907|2022-06-28	98a01c	98a01cd3a29038b86efeabc5543c60fc	B.1.1.529	B.1.1.529_2	51	S:T19I|del:21633:9|S:G142D|S:V213G|S:G339D|S:S371F|S:S373P|S:S375F|S:T376A|S:D405N|S:R408S|S:K417N|S:N440K|S:S477N|S:T478K|S:E484A|S:Q493R|S:Q498R|S:N501Y|S:Y505H|S:D614G|S:H655Y|S:N679K|S:P681H|S:N764K|S:D796Y|S:Q954H|S:N969K|synSNP:C25000T	NA	NA		1.12	1.29	passed_qc	Assigned from designation hash.
hCoV-19/South_Korea/KDCA22821s/2022|EPI_ISL_14049908|2022-06-28	98a01c	98a01cd3a29038b86efeabc5543c60fc	B.1.1.529	B.1.1.529_2	51	S:T19I|del:21633:9|S:G142D|S:V213G|S:G339D|S:S371F|S:S373P|S:S375F|S:T376A|S:D405N|S:R408S|S:K417N|S:N440K|S:S477N|S:T478K|S:E484A|S:Q493R|S:Q498R|S:N501Y|S:Y505H|S:D614G|S:H655Y|S:N679K|S:P681H|S:N764K|S:D796Y|S:Q954H|S:N969K|synSNP:C25000T	NA	NA		1.12	1.29	passed_qc	Assigned from designation hash.
hCoV-19/South_Korea/KDCA22813s/2022|EPI_ISL_14049900|2022-06-27	bed500	bed5005c80ff970b5aecb479f4ae2650	B.1.1.529	B.1.1.529_1	86	S:T19I|del:21633:9|del:21765:6|S:G142D|S:V213G|S:G339D|S:S371F|S:S373P|S:S375F|S:T376A|S:D405N|S:R408S|S:K417N|S:N440K|S:L452R|S:S477N|S:T478K|S:E484A|S:F486V|S:Q498R|S:N501Y|S:Y505H|S:D614G|S:H655Y|S:N679K|S:P681H|S:N764K|S:D796Y|S:Q954H|S:N969K|synSNP:C25000T	NA	NA		1.12	1.29	passed_qc	Assigned from designation hash.
hCoV-19/South_Korea/KDCA22738s/2022|EPI_ISL_14049825|2022-06-20	98a01c	98a01cd3a29038b86efeabc5543c60fc	B.1.1.529	B.1.1.529_2	51	S:T19I|del:21633:9|S:G142D|S:V213G|S:G339D|S:S371F|S:S373P|S:S375F|S:T376A|S:D405N|S:R408S|S:K417N|S:N440K|S:S477N|S:T478K|S:E484A|S:Q493R|S:Q498R|S:N501Y|S:Y505H|S:D614G|S:H655Y|S:N679K|S:P681H|S:N764K|S:D796Y|S:Q954H|S:N969K|synSNP:C25000T	NA	NA		1.12	1.29	passed_qc	Assigned from designation hash.
hCoV-19/South_Korea/KDCA22614s/2022|EPI_ISL_14049701|2022-06-20	98a01c	98a01cd3a29038b86efeabc5543c60fc	B.1.1.529	B.1.1.529_2	51	S:T19I|del:21633:9|S:G142D|S:V213G|S:G339D|S:S371F|S:S373P|S:S375F|S:T376A|S:D405N|S:R408S|S:K417N|S:N440K|S:S477N|S:T478K|S:E484A|S:Q493R|S:Q498R|S:N501Y|S:Y505H|S:D614G|S:H655Y|S:N679K|S:P681H|S:N764K|S:D796Y|S:Q954H|S:N969K|synSNP:C25000T	NA	NA		1.12	1.29	passed_qc	Assigned from designation hash.
hCoV-19/South_Korea/KDCA22737s/2022|EPI_ISL_14049824|2022-06-20	98a01c	98a01cd3a29038b86efeabc5543c60fc	B.1.1.529	B.1.1.529_2	51	S:T19I|del:21633:9|S:G142D|S:V213G|S:G339D|S:S371F|S:S373P|S:S375F|S:T376A|S:D405N|S:R408S|S:K417N|S:N440K|S:S477N|S:T478K|S:E484A|S:Q493R|S:Q498R|S:N501Y|S:Y505H|S:D614G|S:H655Y|S:N679K|S:P681H|S:N764K|S:D796Y|S:Q954H|S:N969K|synSNP:C25000T	NA	NA		1.12	1.29	passed_qc	Assigned from designation hash.
hCoV-19/South_Korea/KDCA22615s/2022|EPI_ISL_14049702|2022-06-20	98a01c	98a01cd3a29038b86efeabc5543c60fc	B.1.1.529	B.1.1.529_2	51	S:T19I|del:21633:9|S:G142D|S:V213G|S:G339D|S:S371F|S:S373P|S:S375F|S:T376A|S:D405N|S:R408S|S:K417N|S:N440K|S:S477N|S:T478K|S:E484A|S:Q493R|S:Q498R|S:N501Y|S:Y505H|S:D614G|S:H655Y|S:N679K|S:P681H|S:N764K|S:D796Y|S:Q954H|S:N969K|synSNP:C25000T	NA	NA		1.12	1.29	passed_qc	Assigned from designation hash.
hCoV-19/South_Korea/KDCA22731s/2022|EPI_ISL_14049818|2022-07-01	98a01c	98a01cd3a29038b86efeabc5543c60fc	B.1.1.529	B.1.1.529_2	51	S:T19I|del:21633:9|S:G142D|S:V213G|S:G339D|S:S371F|S:S373P|S:S375F|S:T376A|S:D405N|S:R408S|S:K417N|S:N440K|S:S477N|S:T478K|S:E484A|S:Q493R|S:Q498R|S:N501Y|S:Y505H|S:D614G|S:H655Y|S:N679K|S:P681H|S:N764K|S:D796Y|S:Q954H|S:N969K|synSNP:C25000T	NA	NA		1.12	1.29	passed_qc	Assigned from designation hash.
hCoV-19/South_Korea/KDCA22851s/2022|EPI_ISL_14049938|2022-06-30	98a01c	98a01cd3a29038b86efeabc5543c60fc	B.1.1.529	B.1.1.529_2	51	S:T19I|del:21633:9|S:G142D|S:V213G|S:G339D|S:S371F|S:S373P|S:S375F|S:T376A|S:D405N|S:R408S|S:K417N|S:N440K|S:S477N|S:T478K|S:E484A|S:Q493R|S:Q498R|S:N501Y|S:Y505H|S:D614G|S:H655Y|S:N679K|S:P681H|S:N764K|S:D796Y|S:Q954H|S:N969K|synSNP:C25000T	NA	NA		1.12	1.29	passed_qc	Assigned from designation hash.
hCoV-19/South_Korea/KDCA22849s/2022|EPI_ISL_14049936|2022-06-30	98a01c	98a01cd3a29038b86efeabc5543c60fc	B.1.1.529	B.1.1.529_2	51	S:T19I|del:21633:9|S:G142D|S:V213G|S:G339D|S:S371F|S:S373P|S:S375F|S:T376A|S:D405N|S:R408S|S:K417N|S:N440K|S:S477N|S:T478K|S:E484A|S:Q493R|S:Q498R|S:N501Y|S:Y505H|S:D614G|S:H655Y|S:N679K|S:P681H|S:N764K|S:D796Y|S:Q954H|S:N969K|synSNP:C25000T	NA	NA		1.12	1.29	passed_qc	Assigned from designation hash.
hCoV-19/South_Korea/KDCA22850s/2022|EPI_ISL_14049937|2022-06-30	98a01c	98a01cd3a29038b86efeabc5543c60fc	B.1.1.529	B.1.1.529_2	51	S:T19I|del:21633:9|S:G142D|S:V213G|S:G339D|S:S371F|S:S373P|S:S375F|S:T376A|S:D405N|S:R408S|S:K417N|S:N440K|S:S477N|S:T478K|S:E484A|S:Q493R|S:Q498R|S:N501Y|S:Y505H|S:D614G|S:H655Y|S:N679K|S:P681H|S:N764K|S:D796Y|S:Q954H|S:N969K|synSNP:C25000T	NA	NA		1.12	1.29	passed_qc	Assigned from designation hash.
hCoV-19/South_Korea/KDCA22847s/2022|EPI_ISL_14049934|2022-06-30	98a01c	98a01cd3a29038b86efeabc5543c60fc	B.1.1.529	B.1.1.529_2	51	S:T19I|del:21633:9|S:G142D|S:V213G|S:G339D|S:S371F|S:S373P|S:S375F|S:T376A|S:D405N|S:R408S|S:K417N|S:N440K|S:S477N|S:T478K|S:E484A|S:Q493R|S:Q498R|S:N501Y|S:Y505H|S:D614G|S:H655Y|S:N679K|S:P681H|S:N764K|S:D796Y|S:Q954H|S:N969K|synSNP:C25000T	NA	NA		1.12	1.29	passed_qc	Assigned from designation hash.
hCoV-19/South_Korea/KDCA22848s/2022|EPI_ISL_14049935|2022-06-30	98a01c	98a01cd3a29038b86efeabc5543c60fc	B.1.1.529	B.1.1.529_2	51	S:T19I|del:21633:9|S:G142D|S:V213G|S:G339D|S:S371F|S:S373P|S:S375F|S:T376A|S:D405N|S:R408S|S:K417N|S:N440K|S:S477N|S:T478K|S:E484A|S:Q493R|S:Q498R|S:N501Y|S:Y505H|S:D614G|S:H655Y|S:N679K|S:P681H|S:N764K|S:D796Y|S:Q954H|S:N969K|synSNP:C25000T	NA	NA		1.12	1.29	passed_qc	Assigned from designation hash.
hCoV-19/South_Korea/KDCA22727s/2022|EPI_ISL_14049814|2022-06-30	98a01c	98a01cd3a29038b86efeabc5543c60fc	B.1.1.529	B.1.1.529_2	51	S:T19I|del:21633:9|S:G142D|S:V213G|S:G339D|S:S371F|S:S373P|S:S375F|S:T376A|S:D405N|S:R408S|S:K417N|S:N440K|S:S477N|S:T478K|S:E484A|S:Q493R|S:Q498R|S:N501Y|S:Y505H|S:D614G|S:H655Y|S:N679K|S:P681H|S:N764K|S:D796Y|S:Q954H|S:N969K|synSNP:C25000T	NA	NA		1.12	1.29	passed_qc	Assigned from designation hash.
hCoV-19/South_Korea/KDCA22843s/2022|EPI_ISL_14049930|2022-06-30	bed500	bed5005c80ff970b5aecb479f4ae2650	B.1.1.529	B.1.1.529_1	86	S:T19I|del:21633:9|del:21765:6|S:G142D|S:V213G|S:G339D|S:S371F|S:S373P|S:S375F|S:T376A|S:D405N|S:R408S|S:K417N|S:N440K|S:L452R|S:S477N|S:T478K|S:E484A|S:F486V|S:Q498R|S:N501Y|S:Y505H|S:D614G|S:H655Y|S:N679K|S:P681H|S:N764K|S:D796Y|S:Q954H|S:N969K|synSNP:C25000T	NA	NA		1.12	1.29	passed_qc	Assigned from designation hash.
hCoV-19/South_Korea/KDCA22844s/2022|EPI_ISL_14049931|2022-06-30	98a01c	98a01cd3a29038b86efeabc5543c60fc	B.1.1.529	B.1.1.529_2	51	S:T19I|del:21633:9|S:G142D|S:V213G|S:G339D|S:S371F|S:S373P|S:S375F|S:T376A|S:D405N|S:R408S|S:K417N|S:N440K|S:S477N|S:T478K|S:E484A|S:Q493R|S:Q498R|S:N501Y|S:Y505H|S:D614G|S:H655Y|S:N679K|S:P681H|S:N764K|S:D796Y|S:Q954H|S:N969K|synSNP:C25000T	NA	NA		1.12	1.29	passed_qc	Assigned from designation hash.
hCoV-19/South_Korea/KDCA22842s/2022|EPI_ISL_14049929|2022-06-29	98a01c	98a01cd3a29038b86efeabc5543c60fc	B.1.1.529	B.1.1.529_2	51	S:T19I|del:21633:9|S:G142D|S:V213G|S:G339D|S:S371F|S:S373P|S:S375F|S:T376A|S:D405N|S:R408S|S:K417N|S:N440K|S:S477N|S:T478K|S:E484A|S:Q493R|S:Q498R|S:N501Y|S:Y505H|S:D614G|S:H655Y|S:N679K|S:P681H|S:N764K|S:D796Y|S:Q954H|S:N969K|synSNP:C25000T	NA	NA		1.12	1.29	passed_qc	Assigned from designation hash.
hCoV-19/South_Korea/KDCA22721s/2022|EPI_ISL_14049808|2022-06-29	98a01c	98a01cd3a29038b86efeabc5543c60fc	B.1.1.529	B.1.1.529_2	51	S:T19I|del:21633:9|S:G142D|S:V213G|S:G339D|S:S371F|S:S373P|S:S375F|S:T376A|S:D405N|S:R408S|S:K417N|S:N440K|S:S477N|S:T478K|S:E484A|S:Q493R|S:Q498R|S:N501Y|S:Y505H|S:D614G|S:H655Y|S:N679K|S:P681H|S:N764K|S:D796Y|S:Q954H|S:N969K|synSNP:C25000T	NA	NA		1.12	1.29	passed_qc	Assigned from designation hash.
hCoV-19/South_Korea/KDCA22832s/2022|EPI_ISL_14049919|2022-06-29	98a01c	98a01cd3a29038b86efeabc5543c60fc	B.1.1.529	B.1.1.529_2	51	S:T19I|del:21633:9|S:G142D|S:V213G|S:G339D|S:S371F|S:S373P|S:S375F|S:T376A|S:D405N|S:R408S|S:K417N|S:N440K|S:S477N|S:T478K|S:E484A|S:Q493R|S:Q498R|S:N501Y|S:Y505H|S:D614G|S:H655Y|S:N679K|S:P681H|S:N764K|S:D796Y|S:Q954H|S:N969K|synSNP:C25000T	NA	NA		1.12	1.29	passed_qc	Assigned from designation hash.
hCoV-19/South_Korea/KDCA22841s/2022|EPI_ISL_14049928|2022-06-29	98a01c	98a01cd3a29038b86efeabc5543c60fc	B.1.1.529	B.1.1.529_2	51	S:T19I|del:21633:9|S:G142D|S:V213G|S:G339D|S:S371F|S:S373P|S:S375F|S:T376A|S:D405N|S:R408S|S:K417N|S:N440K|S:S477N|S:T478K|S:E484A|S:Q493R|S:Q498R|S:N501Y|S:Y505H|S:D614G|S:H655Y|S:N679K|S:P681H|S:N764K|S:D796Y|S:Q954H|S:N969K|synSNP:C25000T	NA	NA		1.12	1.29	passed_qc	Assigned from designation hash.
hCoV-19/South_Korea/KDCA22720s/2022|EPI_ISL_14049807|2022-06-29	98a01c	98a01cd3a29038b86efeabc5543c60fc	B.1.1.529	B.1.1.529_2	51	S:T19I|del:21633:9|S:G142D|S:V213G|S:G339D|S:S371F|S:S373P|S:S375F|S:T376A|S:D405N|S:R408S|S:K417N|S:N440K|S:S477N|S:T478K|S:E484A|S:Q493R|S:Q498R|S:N501Y|S:Y505H|S:D614G|S:H655Y|S:N679K|S:P681H|S:N764K|S:D796Y|S:Q954H|S:N969K|synSNP:C25000T	NA	NA		1.12	1.29	passed_qc	Assigned from designation hash.
hCoV-19/South_Korea/KDCA22838s/2022|EPI_ISL_14049925|2022-06-29	98a01c	98a01cd3a29038b86efeabc5543c60fc	B.1.1.529	B.1.1.529_2	51	S:T19I|del:21633:9|S:G142D|S:V213G|S:G339D|S:S371F|S:S373P|S:S375F|S:T376A|S:D405N|S:R408S|S:K417N|S:N440K|S:S477N|S:T478K|S:E484A|S:Q493R|S:Q498R|S:N501Y|S:Y505H|S:D614G|S:H655Y|S:N679K|S:P681H|S:N764K|S:D796Y|S:Q954H|S:N969K|synSNP:C25000T	NA	NA		1.12	1.29	passed_qc	Assigned from designation hash.
hCoV-19/South_Korea/KDCA22718s/2022|EPI_ISL_14049805|2022-06-29	09e0fd	09e0fdf27e5e7c0362765215c4228aa7	BA.2.12.1	BA.2.12.1_1	3	S:T19I|del:21633:9|synSNP:C21721T|S:G142D|S:V213G|S:G339D|S:S371F|S:S373P|S:S375F|S:T376A|S:D405N|S:R408S|S:K417N|S:N440K|S:L452Q|S:S477N|S:T478K|S:E484A|S:Q493R|S:Q498R|S:N501Y|S:Y505H|S:D614G|S:H655Y|S:N679K|S:P681H|S:S704L|S:N764K|S:D796Y|S:Q954H|S:N969K|synSNP:C25000T	NA	NA		1.12	1.29	passed_qc	Assigned from designation hash.
hCoV-19/South_Korea/KDCA22836s/2022|EPI_ISL_14049923|2022-06-29	98a01c	98a01cd3a29038b86efeabc5543c60fc	B.1.1.529	B.1.1.529_2	51	S:T19I|del:21633:9|S:G142D|S:V213G|S:G339D|S:S371F|S:S373P|S:S375F|S:T376A|S:D405N|S:R408S|S:K417N|S:N440K|S:S477N|S:T478K|S:E484A|S:Q493R|S:Q498R|S:N501Y|S:Y505H|S:D614G|S:H655Y|S:N679K|S:P681H|S:N764K|S:D796Y|S:Q954H|S:N969K|synSNP:C25000T	NA	NA		1.12	1.29	passed_qc	Assigned from designation hash.
hCoV-19/South_Korea/KDCA22726s/2022|EPI_ISL_14049813|2022-06-30	98a01c	98a01cd3a29038b86efeabc5543c60fc	B.1.1.529	B.1.1.529_2	51	S:T19I|del:21633:9|S:G142D|S:V213G|S:G339D|S:S371F|S:S373P|S:S375F|S:T376A|S:D405N|S:R408S|S:K417N|S:N440K|S:S477N|S:T478K|S:E484A|S:Q493R|S:Q498R|S:N501Y|S:Y505H|S:D614G|S:H655Y|S:N679K|S:P681H|S:N764K|S:D796Y|S:Q954H|S:N969K|synSNP:C25000T	NA	NA		1.12	1.29	passed_qc	Assigned from designation hash.
hCoV-19/South_Korea/KDCA22723s/2022|EPI_ISL_14049810|2022-06-30	98a01c	98a01cd3a29038b86efeabc5543c60fc	B.1.1.529	B.1.1.529_2	51	S:T19I|del:21633:9|S:G142D|S:V213G|S:G339D|S:S371F|S:S373P|S:S375F|S:T376A|S:D405N|S:R408S|S:K417N|S:N440K|S:S477N|S:T478K|S:E484A|S:Q493R|S:Q498R|S:N501Y|S:Y505H|S:D614G|S:H655Y|S:N679K|S:P681H|S:N764K|S:D796Y|S:Q954H|S:N969K|synSNP:C25000T	NA	NA		1.12	1.29	passed_qc	Assigned from designation hash.
hCoV-19/South_Korea/KDCA22722s/2022|EPI_ISL_14049809|2022-06-30	bed500	bed5005c80ff970b5aecb479f4ae2650	B.1.1.529	B.1.1.529_1	86	S:T19I|del:21633:9|del:21765:6|S:G142D|S:V213G|S:G339D|S:S371F|S:S373P|S:S375F|S:T376A|S:D405N|S:R408S|S:K417N|S:N440K|S:L452R|S:S477N|S:T478K|S:E484A|S:F486V|S:Q498R|S:N501Y|S:Y505H|S:D614G|S:H655Y|S:N679K|S:P681H|S:N764K|S:D796Y|S:Q954H|S:N969K|synSNP:C25000T	NA	NA		1.12	1.29	passed_qc	Assigned from designation hash.
hCoV-19/South_Korea/KDCA22839s/2022|EPI_ISL_14049926|2022-06-29	09e0fd	09e0fdf27e5e7c0362765215c4228aa7	BA.2.12.1	BA.2.12.1_1	3	S:T19I|del:21633:9|synSNP:C21721T|S:G142D|S:V213G|S:G339D|S:S371F|S:S373P|S:S375F|S:T376A|S:D405N|S:R408S|S:K417N|S:N440K|S:L452Q|S:S477N|S:T478K|S:E484A|S:Q493R|S:Q498R|S:N501Y|S:Y505H|S:D614G|S:H655Y|S:N679K|S:P681H|S:S704L|S:N764K|S:D796Y|S:Q954H|S:N969K|synSNP:C25000T	NA	NA		1.12	1.29	passed_qc	Assigned from designation hash.
hCoV-19/South_Korea/KDCA22713s/2022|EPI_ISL_14049800|2022-06-29	98a01c	98a01cd3a29038b86efeabc5543c60fc	B.1.1.529	B.1.1.529_2	51	S:T19I|del:21633:9|S:G142D|S:V213G|S:G339D|S:S371F|S:S373P|S:S375F|S:T376A|S:D405N|S:R408S|S:K417N|S:N440K|S:S477N|S:T478K|S:E484A|S:Q493R|S:Q498R|S:N501Y|S:Y505H|S:D614G|S:H655Y|S:N679K|S:P681H|S:N764K|S:D796Y|S:Q954H|S:N969K|synSNP:C25000T	NA	NA		1.12	1.29	passed_qc	Assigned from designation hash.
hCoV-19/South_Korea/KDCA22834s/2022|EPI_ISL_14049921|2022-06-29	98a01c	98a01cd3a29038b86efeabc5543c60fc	B.1.1.529	B.1.1.529_2	51	S:T19I|del:21633:9|S:G142D|S:V213G|S:G339D|S:S371F|S:S373P|S:S375F|S:T376A|S:D405N|S:R408S|S:K417N|S:N440K|S:S477N|S:T478K|S:E484A|S:Q493R|S:Q498R|S:N501Y|S:Y505H|S:D614G|S:H655Y|S:N679K|S:P681H|S:N764K|S:D796Y|S:Q954H|S:N969K|synSNP:C25000T	NA	NA		1.12	1.29	passed_qc	Assigned from designation hash.
hCoV-19/South_Korea/KDCA22835s/2022|EPI_ISL_14049922|2022-06-29	98a01c	98a01cd3a29038b86efeabc5543c60fc	B.1.1.529	B.1.1.529_2	51	S:T19I|del:21633:9|S:G142D|S:V213G|S:G339D|S:S371F|S:S373P|S:S375F|S:T376A|S:D405N|S:R408S|S:K417N|S:N440K|S:S477N|S:T478K|S:E484A|S:Q493R|S:Q498R|S:N501Y|S:Y505H|S:D614G|S:H655Y|S:N679K|S:P681H|S:N764K|S:D796Y|S:Q954H|S:N969K|synSNP:C25000T	NA	NA		1.12	1.29	passed_qc	Assigned from designation hash.
hCoV-19/South_Korea/KDCA22833s/2022|EPI_ISL_14049920|2022-06-29	bed500	bed5005c80ff970b5aecb479f4ae2650	B.1.1.529	B.1.1.529_1	86	S:T19I|del:21633:9|del:21765:6|S:G142D|S:V213G|S:G339D|S:S371F|S:S373P|S:S375F|S:T376A|S:D405N|S:R408S|S:K417N|S:N440K|S:L452R|S:S477N|S:T478K|S:E484A|S:F486V|S:Q498R|S:N501Y|S:Y505H|S:D614G|S:H655Y|S:N679K|S:P681H|S:N764K|S:D796Y|S:Q954H|S:N969K|synSNP:C25000T	NA	NA		1.12	1.29	passed_qc	Assigned from designation hash.
hCoV-19/South_Korea/KDCA22830s/2022|EPI_ISL_14049917|2022-06-28	0ff409	0ff409e820fdbe2f0dde0a5d25c200bc	BA.2	BA.2_22	3	S:T19I|del:21633:9|S:I68T|S:G142D|S:V213G|S:G339D|S:S371F|S:S373P|S:S375F|S:T376A|S:D405N|S:R408S|S:K417N|S:N440K|S:S477N|S:T478K|S:E484A|S:Q493R|S:Q498R|S:N501Y|S:Y505H|S:D614G|S:H655Y|S:N679K|S:P681H|S:N764K|S:D796Y|S:Q954H|S:N969K|synSNP:C25000T	NA	NA		1.12	1.29	passed_qc	Assigned from designation hash.
hCoV-19/South_Korea/KDCA22829s/2022|EPI_ISL_14049916|2022-06-28	98a01c	98a01cd3a29038b86efeabc5543c60fc	B.1.1.529	B.1.1.529_2	51	S:T19I|del:21633:9|S:G142D|S:V213G|S:G339D|S:S371F|S:S373P|S:S375F|S:T376A|S:D405N|S:R408S|S:K417N|S:N440K|S:S477N|S:T478K|S:E484A|S:Q493R|S:Q498R|S:N501Y|S:Y505H|S:D614G|S:H655Y|S:N679K|S:P681H|S:N764K|S:D796Y|S:Q954H|S:N969K|synSNP:C25000T	NA	NA		1.12	1.29	passed_qc	Assigned from designation hash.
hCoV-19/South_Korea/KDCA22828s/2022|EPI_ISL_14049915|2022-06-28	bed500	bed5005c80ff970b5aecb479f4ae2650	B.1.1.529	B.1.1.529_1	86	S:T19I|del:21633:9|del:21765:6|S:G142D|S:V213G|S:G339D|S:S371F|S:S373P|S:S375F|S:T376A|S:D405N|S:R408S|S:K417N|S:N440K|S:L452R|S:S477N|S:T478K|S:E484A|S:F486V|S:Q498R|S:N501Y|S:Y505H|S:D614G|S:H655Y|S:N679K|S:P681H|S:N764K|S:D796Y|S:Q954H|S:N969K|synSNP:C25000T	NA	NA		1.12	1.29	passed_qc	Assigned from designation hash.
hCoV-19/South_Korea/KDCA22825s/2022|EPI_ISL_14049912|2022-06-28	5646b3	5646b39ce9f30160bfbd003dfc0392b0	BA.2	BA.2_43	2	S:T19I|del:21633:9|S:G142D|S:V213G|S:G339D|S:S371F|S:S373P|S:S375F|S:T376A|S:D405N|S:R408S|synSNP:C22792T|S:K417N|S:N440K|S:L452M|S:S477N|S:T478K|S:E484A|S:Q493R|S:Q498R|S:N501Y|S:Y505H|S:D614G|S:H655Y|S:N679K|S:P681H|S:N764K|S:D796Y|S:Q954H|S:N969K|synSNP:C25000T	NA	NA		1.12	1.29	passed_qc	Assigned from designation hash.
hCoV-19/South_Korea/KDCA22824s/2022|EPI_ISL_14049911|2022-06-28	98a01c	98a01cd3a29038b86efeabc5543c60fc	B.1.1.529	B.1.1.529_2	51	S:T19I|del:21633:9|S:G142D|S:V213G|S:G339D|S:S371F|S:S373P|S:S375F|S:T376A|S:D405N|S:R408S|S:K417N|S:N440K|S:S477N|S:T478K|S:E484A|S:Q493R|S:Q498R|S:N501Y|S:Y505H|S:D614G|S:H655Y|S:N679K|S:P681H|S:N764K|S:D796Y|S:Q954H|S:N969K|synSNP:C25000T	NA	NA		1.12	1.29	passed_qc	Assigned from designation hash.
hCoV-19/South_Korea/KDCA22785s/2022|EPI_ISL_14049872|2022-06-25	98a01c	98a01cd3a29038b86efeabc5543c60fc	B.1.1.529	B.1.1.529_2	51	S:T19I|del:21633:9|S:G142D|S:V213G|S:G339D|S:S371F|S:S373P|S:S375F|S:T376A|S:D405N|S:R408S|S:K417N|S:N440K|S:S477N|S:T478K|S:E484A|S:Q493R|S:Q498R|S:N501Y|S:Y505H|S:D614G|S:H655Y|S:N679K|S:P681H|S:N764K|S:D796Y|S:Q954H|S:N969K|synSNP:C25000T	NA	NA		1.12	1.29	passed_qc	Assigned from designation hash.
hCoV-19/South_Korea/KDCA22661s/2022|EPI_ISL_14049748|2022-06-25	bed500	bed5005c80ff970b5aecb479f4ae2650	B.1.1.529	B.1.1.529_1	86	S:T19I|del:21633:9|del:21765:6|S:G142D|S:V213G|S:G339D|S:S371F|S:S373P|S:S375F|S:T376A|S:D405N|S:R408S|S:K417N|S:N440K|S:L452R|S:S477N|S:T478K|S:E484A|S:F486V|S:Q498R|S:N501Y|S:Y505H|S:D614G|S:H655Y|S:N679K|S:P681H|S:N764K|S:D796Y|S:Q954H|S:N969K|synSNP:C25000T	NA	NA		1.12	1.29	passed_qc	Assigned from designation hash.
hCoV-19/South_Korea/KDCA22777s/2022|EPI_ISL_14049864|2022-06-24	126a97	126a97783b0b4dd51aa455c6e9fc1394	BA.2.36	BA.2.36	1	S:T19I|del:21633:9|S:I68T|S:G142D|S:V213G|S:G339D|S:S371F|S:S373P|S:S375F|S:T376A|S:D405N|S:R408S|synSNP:C22792T|S:K417N|S:N440K|S:S477N|S:T478K|S:E484A|S:Q493R|S:Q498R|S:N501Y|S:Y505H|S:D614G|S:H655Y|S:N679K|S:P681H|S:N764K|S:D796Y|S:Q954H|S:N969K|synSNP:C25000T	NA	NA		1.12	1.29	passed_qc	Assigned from designation hash.
hCoV-19/South_Korea/KDCA22657s/2022|EPI_ISL_14049744|2022-06-24	98a01c	98a01cd3a29038b86efeabc5543c60fc	B.1.1.529	B.1.1.529_2	51	S:T19I|del:21633:9|S:G142D|S:V213G|S:G339D|S:S371F|S:S373P|S:S375F|S:T376A|S:D405N|S:R408S|S:K417N|S:N440K|S:S477N|S:T478K|S:E484A|S:Q493R|S:Q498R|S:N501Y|S:Y505H|S:D614G|S:H655Y|S:N679K|S:P681H|S:N764K|S:D796Y|S:Q954H|S:N969K|synSNP:C25000T	NA	NA		1.12	1.29	passed_qc	Assigned from designation hash.
hCoV-19/South_Korea/KDCA22778s/2022|EPI_ISL_14049865|2022-06-24	98a01c	98a01cd3a29038b86efeabc5543c60fc	B.1.1.529	B.1.1.529_2	51	S:T19I|del:21633:9|S:G142D|S:V213G|S:G339D|S:S371F|S:S373P|S:S375F|S:T376A|S:D405N|S:R408S|S:K417N|S:N440K|S:S477N|S:T478K|S:E484A|S:Q493R|S:Q498R|S:N501Y|S:Y505H|S:D614G|S:H655Y|S:N679K|S:P681H|S:N764K|S:D796Y|S:Q954H|S:N969K|synSNP:C25000T	NA	NA		1.12	1.29	passed_qc	Assigned from designation hash.
hCoV-19/South_Korea/KDCA22897s/2022|EPI_ISL_14049983|2022-06-29	98a01c	98a01cd3a29038b86efeabc5543c60fc	B.1.1.529	B.1.1.529_2	51	S:T19I|del:21633:9|S:G142D|S:V213G|S:G339D|S:S371F|S:S373P|S:S375F|S:T376A|S:D405N|S:R408S|S:K417N|S:N440K|S:S477N|S:T478K|S:E484A|S:Q493R|S:Q498R|S:N501Y|S:Y505H|S:D614G|S:H655Y|S:N679K|S:P681H|S:N764K|S:D796Y|S:Q954H|S:N969K|synSNP:C25000T	NA	NA		1.12	1.29	passed_qc	Assigned from designation hash.
hCoV-19/South_Korea/KDCA22899s/2022|EPI_ISL_14049985|2022-06-30	09e0fd	09e0fdf27e5e7c0362765215c4228aa7	BA.2.12.1	BA.2.12.1_1	3	S:T19I|del:21633:9|synSNP:C21721T|S:G142D|S:V213G|S:G339D|S:S371F|S:S373P|S:S375F|S:T376A|S:D405N|S:R408S|S:K417N|S:N440K|S:L452Q|S:S477N|S:T478K|S:E484A|S:Q493R|S:Q498R|S:N501Y|S:Y505H|S:D614G|S:H655Y|S:N679K|S:P681H|S:S704L|S:N764K|S:D796Y|S:Q954H|S:N969K|synSNP:C25000T	NA	NA		1.12	1.29	passed_qc	Assigned from designation hash.
hCoV-19/South_Korea/KDCA22781s/2022|EPI_ISL_14049868|2022-06-25	bed500	bed5005c80ff970b5aecb479f4ae2650	B.1.1.529	B.1.1.529_1	86	S:T19I|del:21633:9|del:21765:6|S:G142D|S:V213G|S:G339D|S:S371F|S:S373P|S:S375F|S:T376A|S:D405N|S:R408S|S:K417N|S:N440K|S:L452R|S:S477N|S:T478K|S:E484A|S:F486V|S:Q498R|S:N501Y|S:Y505H|S:D614G|S:H655Y|S:N679K|S:P681H|S:N764K|S:D796Y|S:Q954H|S:N969K|synSNP:C25000T	NA	NA		1.12	1.29	passed_qc	Assigned from designation hash.
hCoV-19/South_Korea/KDCA22659s/2022|EPI_ISL_14049746|2022-06-25	09e0fd	09e0fdf27e5e7c0362765215c4228aa7	BA.2.12.1	BA.2.12.1_1	3	S:T19I|del:21633:9|synSNP:C21721T|S:G142D|S:V213G|S:G339D|S:S371F|S:S373P|S:S375F|S:T376A|S:D405N|S:R408S|S:K417N|S:N440K|S:L452Q|S:S477N|S:T478K|S:E484A|S:Q493R|S:Q498R|S:N501Y|S:Y505H|S:D614G|S:H655Y|S:N679K|S:P681H|S:S704L|S:N764K|S:D796Y|S:Q954H|S:N969K|synSNP:C25000T	NA	NA		1.12	1.29	passed_qc	Assigned from designation hash.
hCoV-19/South_Korea/KDCA22656s/2022|EPI_ISL_14049743|2022-06-24	126a97	126a97783b0b4dd51aa455c6e9fc1394	BA.2.36	BA.2.36	1	S:T19I|del:21633:9|S:I68T|S:G142D|S:V213G|S:G339D|S:S371F|S:S373P|S:S375F|S:T376A|S:D405N|S:R408S|synSNP:C22792T|S:K417N|S:N440K|S:S477N|S:T478K|S:E484A|S:Q493R|S:Q498R|S:N501Y|S:Y505H|S:D614G|S:H655Y|S:N679K|S:P681H|S:N764K|S:D796Y|S:Q954H|S:N969K|synSNP:C25000T	NA	NA		1.12	1.29	passed_qc	Assigned from designation hash.
hCoV-19/South_Korea/KDCA22654s/2022|EPI_ISL_14049741|2022-06-24	98a01c	98a01cd3a29038b86efeabc5543c60fc	B.1.1.529	B.1.1.529_2	51	S:T19I|del:21633:9|S:G142D|S:V213G|S:G339D|S:S371F|S:S373P|S:S375F|S:T376A|S:D405N|S:R408S|S:K417N|S:N440K|S:S477N|S:T478K|S:E484A|S:Q493R|S:Q498R|S:N501Y|S:Y505H|S:D614G|S:H655Y|S:N679K|S:P681H|S:N764K|S:D796Y|S:Q954H|S:N969K|synSNP:C25000T	NA	NA		1.12	1.29	passed_qc	Assigned from designation hash.
hCoV-19/South_Korea/KDCA22895s/2022|EPI_ISL_14049981|2022-06-29	98a01c	98a01cd3a29038b86efeabc5543c60fc	B.1.1.529	B.1.1.529_2	51	S:T19I|del:21633:9|S:G142D|S:V213G|S:G339D|S:S371F|S:S373P|S:S375F|S:T376A|S:D405N|S:R408S|S:K417N|S:N440K|S:S477N|S:T478K|S:E484A|S:Q493R|S:Q498R|S:N501Y|S:Y505H|S:D614G|S:H655Y|S:N679K|S:P681H|S:N764K|S:D796Y|S:Q954H|S:N969K|synSNP:C25000T	NA	NA		1.12	1.29	passed_qc	Assigned from designation hash.
hCoV-19/South_Korea/KDCA22655s/2022|EPI_ISL_14049742|2022-06-24	98a01c	98a01cd3a29038b86efeabc5543c60fc	B.1.1.529	B.1.1.529_2	51	S:T19I|del:21633:9|S:G142D|S:V213G|S:G339D|S:S371F|S:S373P|S:S375F|S:T376A|S:D405N|S:R408S|S:K417N|S:N440K|S:S477N|S:T478K|S:E484A|S:Q493R|S:Q498R|S:N501Y|S:Y505H|S:D614G|S:H655Y|S:N679K|S:P681H|S:N764K|S:D796Y|S:Q954H|S:N969K|synSNP:C25000T	NA	NA		1.12	1.29	passed_qc	Assigned from designation hash.
hCoV-19/South_Korea/KDCA22896s/2022|EPI_ISL_14049982|2022-06-29	98a01c	98a01cd3a29038b86efeabc5543c60fc	B.1.1.529	B.1.1.529_2	51	S:T19I|del:21633:9|S:G142D|S:V213G|S:G339D|S:S371F|S:S373P|S:S375F|S:T376A|S:D405N|S:R408S|S:K417N|S:N440K|S:S477N|S:T478K|S:E484A|S:Q493R|S:Q498R|S:N501Y|S:Y505H|S:D614G|S:H655Y|S:N679K|S:P681H|S:N764K|S:D796Y|S:Q954H|S:N969K|synSNP:C25000T	NA	NA		1.12	1.29	passed_qc	Assigned from designation hash.
hCoV-19/South_Korea/KDCA22894s/2022|EPI_ISL_14049980|2022-06-29	98a01c	98a01cd3a29038b86efeabc5543c60fc	B.1.1.529	B.1.1.529_2	51	S:T19I|del:21633:9|S:G142D|S:V213G|S:G339D|S:S371F|S:S373P|S:S375F|S:T376A|S:D405N|S:R408S|S:K417N|S:N440K|S:S477N|S:T478K|S:E484A|S:Q493R|S:Q498R|S:N501Y|S:Y505H|S:D614G|S:H655Y|S:N679K|S:P681H|S:N764K|S:D796Y|S:Q954H|S:N969K|synSNP:C25000T	NA	NA		1.12	1.29	passed_qc	Assigned from designation hash.
hCoV-19/South_Korea/KDCA22772s/2022|EPI_ISL_14049859|2022-06-25	09e0fd	09e0fdf27e5e7c0362765215c4228aa7	BA.2.12.1	BA.2.12.1_1	3	S:T19I|del:21633:9|synSNP:C21721T|S:G142D|S:V213G|S:G339D|S:S371F|S:S373P|S:S375F|S:T376A|S:D405N|S:R408S|S:K417N|S:N440K|S:L452Q|S:S477N|S:T478K|S:E484A|S:Q493R|S:Q498R|S:N501Y|S:Y505H|S:D614G|S:H655Y|S:N679K|S:P681H|S:S704L|S:N764K|S:D796Y|S:Q954H|S:N969K|synSNP:C25000T	NA	NA		1.12	1.29	passed_qc	Assigned from designation hash.
hCoV-19/South_Korea/KDCA22890s/2022|EPI_ISL_14049976|2022-06-29	98a01c	98a01cd3a29038b86efeabc5543c60fc	B.1.1.529	B.1.1.529_2	51	S:T19I|del:21633:9|S:G142D|S:V213G|S:G339D|S:S371F|S:S373P|S:S375F|S:T376A|S:D405N|S:R408S|S:K417N|S:N440K|S:S477N|S:T478K|S:E484A|S:Q493R|S:Q498R|S:N501Y|S:Y505H|S:D614G|S:H655Y|S:N679K|S:P681H|S:N764K|S:D796Y|S:Q954H|S:N969K|synSNP:C25000T	NA	NA		1.12	1.29	passed_qc	Assigned from designation hash.
hCoV-19/South_Korea/KDCA22891s/2022|EPI_ISL_14049977|2022-06-29	98a01c	98a01cd3a29038b86efeabc5543c60fc	B.1.1.529	B.1.1.529_2	51	S:T19I|del:21633:9|S:G142D|S:V213G|S:G339D|S:S371F|S:S373P|S:S375F|S:T376A|S:D405N|S:R408S|S:K417N|S:N440K|S:S477N|S:T478K|S:E484A|S:Q493R|S:Q498R|S:N501Y|S:Y505H|S:D614G|S:H655Y|S:N679K|S:P681H|S:N764K|S:D796Y|S:Q954H|S:N969K|synSNP:C25000T	NA	NA		1.12	1.29	passed_qc	Assigned from designation hash.
hCoV-19/South_Korea/KDCA22775s/2022|EPI_ISL_14049862|2022-06-24	98a01c	98a01cd3a29038b86efeabc5543c60fc	B.1.1.529	B.1.1.529_2	51	S:T19I|del:21633:9|S:G142D|S:V213G|S:G339D|S:S371F|S:S373P|S:S375F|S:T376A|S:D405N|S:R408S|S:K417N|S:N440K|S:S477N|S:T478K|S:E484A|S:Q493R|S:Q498R|S:N501Y|S:Y505H|S:D614G|S:H655Y|S:N679K|S:P681H|S:N764K|S:D796Y|S:Q954H|S:N969K|synSNP:C25000T	NA	NA		1.12	1.29	passed_qc	Assigned from designation hash.
hCoV-19/South_Korea/KDCA22776s/2022|EPI_ISL_14049863|2022-06-24	98a01c	98a01cd3a29038b86efeabc5543c60fc	B.1.1.529	B.1.1.529_2	51	S:T19I|del:21633:9|S:G142D|S:V213G|S:G339D|S:S371F|S:S373P|S:S375F|S:T376A|S:D405N|S:R408S|S:K417N|S:N440K|S:S477N|S:T478K|S:E484A|S:Q493R|S:Q498R|S:N501Y|S:Y505H|S:D614G|S:H655Y|S:N679K|S:P681H|S:N764K|S:D796Y|S:Q954H|S:N969K|synSNP:C25000T	NA	NA		1.12	1.29	passed_qc	Assigned from designation hash.
hCoV-19/South_Korea/KDCA22652s/2022|EPI_ISL_14049739|2022-06-24	98a01c	98a01cd3a29038b86efeabc5543c60fc	B.1.1.529	B.1.1.529_2	51	S:T19I|del:21633:9|S:G142D|S:V213G|S:G339D|S:S371F|S:S373P|S:S375F|S:T376A|S:D405N|S:R408S|S:K417N|S:N440K|S:S477N|S:T478K|S:E484A|S:Q493R|S:Q498R|S:N501Y|S:Y505H|S:D614G|S:H655Y|S:N679K|S:P681H|S:N764K|S:D796Y|S:Q954H|S:N969K|synSNP:C25000T	NA	NA		1.12	1.29	passed_qc	Assigned from designation hash.
hCoV-19/South_Korea/KDCA22888s/2022|EPI_ISL_14049974|2022-06-29	09e0fd	09e0fdf27e5e7c0362765215c4228aa7	BA.2.12.1	BA.2.12.1_1	3	S:T19I|del:21633:9|synSNP:C21721T|S:G142D|S:V213G|S:G339D|S:S371F|S:S373P|S:S375F|S:T376A|S:D405N|S:R408S|S:K417N|S:N440K|S:L452Q|S:S477N|S:T478K|S:E484A|S:Q493R|S:Q498R|S:N501Y|S:Y505H|S:D614G|S:H655Y|S:N679K|S:P681H|S:S704L|S:N764K|S:D796Y|S:Q954H|S:N969K|synSNP:C25000T	NA	NA		1.12	1.29	passed_qc	Assigned from designation hash.
hCoV-19/South_Korea/KDCA22763s/2022|EPI_ISL_14049850|2022-06-24	98a01c	98a01cd3a29038b86efeabc5543c60fc	B.1.1.529	B.1.1.529_2	51	S:T19I|del:21633:9|S:G142D|S:V213G|S:G339D|S:S371F|S:S373P|S:S375F|S:T376A|S:D405N|S:R408S|S:K417N|S:N440K|S:S477N|S:T478K|S:E484A|S:Q493R|S:Q498R|S:N501Y|S:Y505H|S:D614G|S:H655Y|S:N679K|S:P681H|S:N764K|S:D796Y|S:Q954H|S:N969K|synSNP:C25000T	NA	NA		1.12	1.29	passed_qc	Assigned from designation hash.
hCoV-19/South_Korea/KDCA22767s/2022|EPI_ISL_14049854|2022-06-25	98a01c	98a01cd3a29038b86efeabc5543c60fc	B.1.1.529	B.1.1.529_2	51	S:T19I|del:21633:9|S:G142D|S:V213G|S:G339D|S:S371F|S:S373P|S:S375F|S:T376A|S:D405N|S:R408S|S:K417N|S:N440K|S:S477N|S:T478K|S:E484A|S:Q493R|S:Q498R|S:N501Y|S:Y505H|S:D614G|S:H655Y|S:N679K|S:P681H|S:N764K|S:D796Y|S:Q954H|S:N969K|synSNP:C25000T	NA	NA		1.12	1.29	passed_qc	Assigned from designation hash.
hCoV-19/South_Korea/KDCA22887s/2022|EPI_ISL_14049973|2022-06-29	98a01c	98a01cd3a29038b86efeabc5543c60fc	B.1.1.529	B.1.1.529_2	51	S:T19I|del:21633:9|S:G142D|S:V213G|S:G339D|S:S371F|S:S373P|S:S375F|S:T376A|S:D405N|S:R408S|S:K417N|S:N440K|S:S477N|S:T478K|S:E484A|S:Q493R|S:Q498R|S:N501Y|S:Y505H|S:D614G|S:H655Y|S:N679K|S:P681H|S:N764K|S:D796Y|S:Q954H|S:N969K|synSNP:C25000T	NA	NA		1.12	1.29	passed_qc	Assigned from designation hash.
hCoV-19/South_Korea/KDCA22638s/2022|EPI_ISL_14049725|2022-06-23	98a01c	98a01cd3a29038b86efeabc5543c60fc	B.1.1.529	B.1.1.529_2	51	S:T19I|del:21633:9|S:G142D|S:V213G|S:G339D|S:S371F|S:S373P|S:S375F|S:T376A|S:D405N|S:R408S|S:K417N|S:N440K|S:S477N|S:T478K|S:E484A|S:Q493R|S:Q498R|S:N501Y|S:Y505H|S:D614G|S:H655Y|S:N679K|S:P681H|S:N764K|S:D796Y|S:Q954H|S:N969K|synSNP:C25000T	NA	NA		1.12	1.29	passed_qc	Assigned from designation hash.
hCoV-19/South_Korea/KDCA22642s/2022|EPI_ISL_14049729|2022-06-24	98a01c	98a01cd3a29038b86efeabc5543c60fc	B.1.1.529	B.1.1.529_2	51	S:T19I|del:21633:9|S:G142D|S:V213G|S:G339D|S:S371F|S:S373P|S:S375F|S:T376A|S:D405N|S:R408S|S:K417N|S:N440K|S:S477N|S:T478K|S:E484A|S:Q493R|S:Q498R|S:N501Y|S:Y505H|S:D614G|S:H655Y|S:N679K|S:P681H|S:N764K|S:D796Y|S:Q954H|S:N969K|synSNP:C25000T	NA	NA		1.12	1.29	passed_qc	Assigned from designation hash.
hCoV-19/South_Korea/KDCA22759s/2022|EPI_ISL_14049846|2022-06-23	98a01c	98a01cd3a29038b86efeabc5543c60fc	B.1.1.529	B.1.1.529_2	51	S:T19I|del:21633:9|S:G142D|S:V213G|S:G339D|S:S371F|S:S373P|S:S375F|S:T376A|S:D405N|S:R408S|S:K417N|S:N440K|S:S477N|S:T478K|S:E484A|S:Q493R|S:Q498R|S:N501Y|S:Y505H|S:D614G|S:H655Y|S:N679K|S:P681H|S:N764K|S:D796Y|S:Q954H|S:N969K|synSNP:C25000T	NA	NA		1.12	1.29	passed_qc	Assigned from designation hash.
hCoV-19/South_Korea/KDCA22882s/2022|EPI_ISL_14049968|2022-06-29	98a01c	98a01cd3a29038b86efeabc5543c60fc	B.1.1.529	B.1.1.529_2	51	S:T19I|del:21633:9|S:G142D|S:V213G|S:G339D|S:S371F|S:S373P|S:S375F|S:T376A|S:D405N|S:R408S|S:K417N|S:N440K|S:S477N|S:T478K|S:E484A|S:Q493R|S:Q498R|S:N501Y|S:Y505H|S:D614G|S:H655Y|S:N679K|S:P681H|S:N764K|S:D796Y|S:Q954H|S:N969K|synSNP:C25000T	NA	NA		1.12	1.29	passed_qc	Assigned from designation hash.
hCoV-19/South_Korea/KDCA22879s/2022|EPI_ISL_14049965|2022-06-28	98a01c	98a01cd3a29038b86efeabc5543c60fc	B.1.1.529	B.1.1.529_2	51	S:T19I|del:21633:9|S:G142D|S:V213G|S:G339D|S:S371F|S:S373P|S:S375F|S:T376A|S:D405N|S:R408S|S:K417N|S:N440K|S:S477N|S:T478K|S:E484A|S:Q493R|S:Q498R|S:N501Y|S:Y505H|S:D614G|S:H655Y|S:N679K|S:P681H|S:N764K|S:D796Y|S:Q954H|S:N969K|synSNP:C25000T	NA	NA		1.12	1.29	passed_qc	Assigned from designation hash.
hCoV-19/South_Korea/KDCA22880s/2022|EPI_ISL_14049966|2022-06-28	98a01c	98a01cd3a29038b86efeabc5543c60fc	B.1.1.529	B.1.1.529_2	51	S:T19I|del:21633:9|S:G142D|S:V213G|S:G339D|S:S371F|S:S373P|S:S375F|S:T376A|S:D405N|S:R408S|S:K417N|S:N440K|S:S477N|S:T478K|S:E484A|S:Q493R|S:Q498R|S:N501Y|S:Y505H|S:D614G|S:H655Y|S:N679K|S:P681H|S:N764K|S:D796Y|S:Q954H|S:N969K|synSNP:C25000T	NA	NA		1.12	1.29	passed_qc	Assigned from designation hash.
hCoV-19/South_Korea/KDCA22758s/2022|EPI_ISL_14049845|2022-06-23	98a01c	98a01cd3a29038b86efeabc5543c60fc	B.1.1.529	B.1.1.529_2	51	S:T19I|del:21633:9|S:G142D|S:V213G|S:G339D|S:S371F|S:S373P|S:S375F|S:T376A|S:D405N|S:R408S|S:K417N|S:N440K|S:S477N|S:T478K|S:E484A|S:Q493R|S:Q498R|S:N501Y|S:Y505H|S:D614G|S:H655Y|S:N679K|S:P681H|S:N764K|S:D796Y|S:Q954H|S:N969K|synSNP:C25000T	NA	NA		1.12	1.29	passed_qc	Assigned from designation hash.
hCoV-19/South_Korea/KDCA22637s/2022|EPI_ISL_14049724|2022-06-23	98a01c	98a01cd3a29038b86efeabc5543c60fc	B.1.1.529	B.1.1.529_2	51	S:T19I|del:21633:9|S:G142D|S:V213G|S:G339D|S:S371F|S:S373P|S:S375F|S:T376A|S:D405N|S:R408S|S:K417N|S:N440K|S:S477N|S:T478K|S:E484A|S:Q493R|S:Q498R|S:N501Y|S:Y505H|S:D614G|S:H655Y|S:N679K|S:P681H|S:N764K|S:D796Y|S:Q954H|S:N969K|synSNP:C25000T	NA	NA		1.12	1.29	passed_qc	Assigned from designation hash.
hCoV-19/South_Korea/KDCA22634s/2022|EPI_ISL_14049721|2022-06-23	98a01c	98a01cd3a29038b86efeabc5543c60fc	B.1.1.529	B.1.1.529_2	51	S:T19I|del:21633:9|S:G142D|S:V213G|S:G339D|S:S371F|S:S373P|S:S375F|S:T376A|S:D405N|S:R408S|S:K417N|S:N440K|S:S477N|S:T478K|S:E484A|S:Q493R|S:Q498R|S:N501Y|S:Y505H|S:D614G|S:H655Y|S:N679K|S:P681H|S:N764K|S:D796Y|S:Q954H|S:N969K|synSNP:C25000T	NA	NA		1.12	1.29	passed_qc	Assigned from designation hash.
hCoV-19/South_Korea/KDCA22876s/2022|EPI_ISL_14049962|2022-06-28	98a01c	98a01cd3a29038b86efeabc5543c60fc	B.1.1.529	B.1.1.529_2	51	S:T19I|del:21633:9|S:G142D|S:V213G|S:G339D|S:S371F|S:S373P|S:S375F|S:T376A|S:D405N|S:R408S|S:K417N|S:N440K|S:S477N|S:T478K|S:E484A|S:Q493R|S:Q498R|S:N501Y|S:Y505H|S:D614G|S:H655Y|S:N679K|S:P681H|S:N764K|S:D796Y|S:Q954H|S:N969K|synSNP:C25000T	NA	NA		1.12	1.29	passed_qc	Assigned from designation hash.
hCoV-19/South_Korea/KDCA22630s/2022|EPI_ISL_14049717|2022-06-22	98a01c	98a01cd3a29038b86efeabc5543c60fc	B.1.1.529	B.1.1.529_2	51	S:T19I|del:21633:9|S:G142D|S:V213G|S:G339D|S:S371F|S:S373P|S:S375F|S:T376A|S:D405N|S:R408S|S:K417N|S:N440K|S:S477N|S:T478K|S:E484A|S:Q493R|S:Q498R|S:N501Y|S:Y505H|S:D614G|S:H655Y|S:N679K|S:P681H|S:N764K|S:D796Y|S:Q954H|S:N969K|synSNP:C25000T	NA	NA		1.12	1.29	passed_qc	Assigned from designation hash.
hCoV-19/South_Korea/KDCA22633s/2022|EPI_ISL_14049720|2022-06-23	98a01c	98a01cd3a29038b86efeabc5543c60fc	B.1.1.529	B.1.1.529_2	51	S:T19I|del:21633:9|S:G142D|S:V213G|S:G339D|S:S371F|S:S373P|S:S375F|S:T376A|S:D405N|S:R408S|S:K417N|S:N440K|S:S477N|S:T478K|S:E484A|S:Q493R|S:Q498R|S:N501Y|S:Y505H|S:D614G|S:H655Y|S:N679K|S:P681H|S:N764K|S:D796Y|S:Q954H|S:N969K|synSNP:C25000T	NA	NA		1.12	1.29	passed_qc	Assigned from designation hash.
hCoV-19/South_Korea/KDCA22751s/2022|EPI_ISL_14049838|2022-06-22	98a01c	98a01cd3a29038b86efeabc5543c60fc	B.1.1.529	B.1.1.529_2	51	S:T19I|del:21633:9|S:G142D|S:V213G|S:G339D|S:S371F|S:S373P|S:S375F|S:T376A|S:D405N|S:R408S|S:K417N|S:N440K|S:S477N|S:T478K|S:E484A|S:Q493R|S:Q498R|S:N501Y|S:Y505H|S:D614G|S:H655Y|S:N679K|S:P681H|S:N764K|S:D796Y|S:Q954H|S:N969K|synSNP:C25000T	NA	NA		1.12	1.29	passed_qc	Assigned from designation hash.
hCoV-19/South_Korea/KDCA22627s/2022|EPI_ISL_14049714|2022-06-22	98a01c	98a01cd3a29038b86efeabc5543c60fc	B.1.1.529	B.1.1.529_2	51	S:T19I|del:21633:9|S:G142D|S:V213G|S:G339D|S:S371F|S:S373P|S:S375F|S:T376A|S:D405N|S:R408S|S:K417N|S:N440K|S:S477N|S:T478K|S:E484A|S:Q493R|S:Q498R|S:N501Y|S:Y505H|S:D614G|S:H655Y|S:N679K|S:P681H|S:N764K|S:D796Y|S:Q954H|S:N969K|synSNP:C25000T	NA	NA		1.12	1.29	passed_qc	Assigned from designation hash.
hCoV-19/South_Korea/KDCA22748s/2022|EPI_ISL_14049835|2022-06-22	98a01c	98a01cd3a29038b86efeabc5543c60fc	B.1.1.529	B.1.1.529_2	51	S:T19I|del:21633:9|S:G142D|S:V213G|S:G339D|S:S371F|S:S373P|S:S375F|S:T376A|S:D405N|S:R408S|S:K417N|S:N440K|S:S477N|S:T478K|S:E484A|S:Q493R|S:Q498R|S:N501Y|S:Y505H|S:D614G|S:H655Y|S:N679K|S:P681H|S:N764K|S:D796Y|S:Q954H|S:N969K|synSNP:C25000T	NA	NA		1.12	1.29	passed_qc	Assigned from designation hash.
hCoV-19/South_Korea/KDCA22749s/2022|EPI_ISL_14049836|2022-06-22	98a01c	98a01cd3a29038b86efeabc5543c60fc	B.1.1.529	B.1.1.529_2	51	S:T19I|del:21633:9|S:G142D|S:V213G|S:G339D|S:S371F|S:S373P|S:S375F|S:T376A|S:D405N|S:R408S|S:K417N|S:N440K|S:S477N|S:T478K|S:E484A|S:Q493R|S:Q498R|S:N501Y|S:Y505H|S:D614G|S:H655Y|S:N679K|S:P681H|S:N764K|S:D796Y|S:Q954H|S:N969K|synSNP:C25000T	NA	NA		1.12	1.29	passed_qc	Assigned from designation hash.
hCoV-19/South_Korea/KDCA22628s/2022|EPI_ISL_14049715|2022-06-22	98a01c	98a01cd3a29038b86efeabc5543c60fc	B.1.1.529	B.1.1.529_2	51	S:T19I|del:21633:9|S:G142D|S:V213G|S:G339D|S:S371F|S:S373P|S:S375F|S:T376A|S:D405N|S:R408S|S:K417N|S:N440K|S:S477N|S:T478K|S:E484A|S:Q493R|S:Q498R|S:N501Y|S:Y505H|S:D614G|S:H655Y|S:N679K|S:P681H|S:N764K|S:D796Y|S:Q954H|S:N969K|synSNP:C25000T	NA	NA		1.12	1.29	passed_qc	Assigned from designation hash.
hCoV-19/South_Korea/KDCA22868s/2022|EPI_ISL_14049954|2022-06-27	98a01c	98a01cd3a29038b86efeabc5543c60fc	B.1.1.529	B.1.1.529_2	51	S:T19I|del:21633:9|S:G142D|S:V213G|S:G339D|S:S371F|S:S373P|S:S375F|S:T376A|S:D405N|S:R408S|S:K417N|S:N440K|S:S477N|S:T478K|S:E484A|S:Q493R|S:Q498R|S:N501Y|S:Y505H|S:D614G|S:H655Y|S:N679K|S:P681H|S:N764K|S:D796Y|S:Q954H|S:N969K|synSNP:C25000T	NA	NA		1.12	1.29	passed_qc	Assigned from designation hash.
hCoV-19/South_Korea/KDCA22746s/2022|EPI_ISL_14049833|2022-06-22	98a01c	98a01cd3a29038b86efeabc5543c60fc	B.1.1.529	B.1.1.529_2	51	S:T19I|del:21633:9|S:G142D|S:V213G|S:G339D|S:S371F|S:S373P|S:S375F|S:T376A|S:D405N|S:R408S|S:K417N|S:N440K|S:S477N|S:T478K|S:E484A|S:Q493R|S:Q498R|S:N501Y|S:Y505H|S:D614G|S:H655Y|S:N679K|S:P681H|S:N764K|S:D796Y|S:Q954H|S:N969K|synSNP:C25000T	NA	NA		1.12	1.29	passed_qc	Assigned from designation hash.
hCoV-19/South_Korea/KDCA22625s/2022|EPI_ISL_14049712|2022-06-22	98a01c	98a01cd3a29038b86efeabc5543c60fc	B.1.1.529	B.1.1.529_2	51	S:T19I|del:21633:9|S:G142D|S:V213G|S:G339D|S:S371F|S:S373P|S:S375F|S:T376A|S:D405N|S:R408S|S:K417N|S:N440K|S:S477N|S:T478K|S:E484A|S:Q493R|S:Q498R|S:N501Y|S:Y505H|S:D614G|S:H655Y|S:N679K|S:P681H|S:N764K|S:D796Y|S:Q954H|S:N969K|synSNP:C25000T	NA	NA		1.12	1.29	passed_qc	Assigned from designation hash.
hCoV-19/South_Korea/KDCA22747s/2022|EPI_ISL_14049834|2022-06-22	98a01c	98a01cd3a29038b86efeabc5543c60fc	B.1.1.529	B.1.1.529_2	51	S:T19I|del:21633:9|S:G142D|S:V213G|S:G339D|S:S371F|S:S373P|S:S375F|S:T376A|S:D405N|S:R408S|S:K417N|S:N440K|S:S477N|S:T478K|S:E484A|S:Q493R|S:Q498R|S:N501Y|S:Y505H|S:D614G|S:H655Y|S:N679K|S:P681H|S:N764K|S:D796Y|S:Q954H|S:N969K|synSNP:C25000T	NA	NA		1.12	1.29	passed_qc	Assigned from designation hash.
hCoV-19/South_Korea/KDCA22626s/2022|EPI_ISL_14049713|2022-06-22	98a01c	98a01cd3a29038b86efeabc5543c60fc	B.1.1.529	B.1.1.529_2	51	S:T19I|del:21633:9|S:G142D|S:V213G|S:G339D|S:S371F|S:S373P|S:S375F|S:T376A|S:D405N|S:R408S|S:K417N|S:N440K|S:S477N|S:T478K|S:E484A|S:Q493R|S:Q498R|S:N501Y|S:Y505H|S:D614G|S:H655Y|S:N679K|S:P681H|S:N764K|S:D796Y|S:Q954H|S:N969K|synSNP:C25000T	NA	NA		1.12	1.29	passed_qc	Assigned from designation hash.
hCoV-19/South_Korea/KDCA22866s/2022|EPI_ISL_14049952|2022-06-27	98a01c	98a01cd3a29038b86efeabc5543c60fc	B.1.1.529	B.1.1.529_2	51	S:T19I|del:21633:9|S:G142D|S:V213G|S:G339D|S:S371F|S:S373P|S:S375F|S:T376A|S:D405N|S:R408S|S:K417N|S:N440K|S:S477N|S:T478K|S:E484A|S:Q493R|S:Q498R|S:N501Y|S:Y505H|S:D614G|S:H655Y|S:N679K|S:P681H|S:N764K|S:D796Y|S:Q954H|S:N969K|synSNP:C25000T	NA	NA		1.12	1.29	passed_qc	Assigned from designation hash.
hCoV-19/South_Korea/KDCA22867s/2022|EPI_ISL_14049953|2022-06-27	98a01c	98a01cd3a29038b86efeabc5543c60fc	B.1.1.529	B.1.1.529_2	51	S:T19I|del:21633:9|S:G142D|S:V213G|S:G339D|S:S371F|S:S373P|S:S375F|S:T376A|S:D405N|S:R408S|S:K417N|S:N440K|S:S477N|S:T478K|S:E484A|S:Q493R|S:Q498R|S:N501Y|S:Y505H|S:D614G|S:H655Y|S:N679K|S:P681H|S:N764K|S:D796Y|S:Q954H|S:N969K|synSNP:C25000T	NA	NA		1.12	1.29	passed_qc	Assigned from designation hash.
hCoV-19/South_Korea/KDCA22624s/2022|EPI_ISL_14049711|2022-06-21	98a01c	98a01cd3a29038b86efeabc5543c60fc	B.1.1.529	B.1.1.529_2	51	S:T19I|del:21633:9|S:G142D|S:V213G|S:G339D|S:S371F|S:S373P|S:S375F|S:T376A|S:D405N|S:R408S|S:K417N|S:N440K|S:S477N|S:T478K|S:E484A|S:Q493R|S:Q498R|S:N501Y|S:Y505H|S:D614G|S:H655Y|S:N679K|S:P681H|S:N764K|S:D796Y|S:Q954H|S:N969K|synSNP:C25000T	NA	NA		1.12	1.29	passed_qc	Assigned from designation hash.
hCoV-19/South_Korea/KDCA22707s/2022|EPI_ISL_14049794|2022-06-28	bed500	bed5005c80ff970b5aecb479f4ae2650	B.1.1.529	B.1.1.529_1	86	S:T19I|del:21633:9|del:21765:6|S:G142D|S:V213G|S:G339D|S:S371F|S:S373P|S:S375F|S:T376A|S:D405N|S:R408S|S:K417N|S:N440K|S:L452R|S:S477N|S:T478K|S:E484A|S:F486V|S:Q498R|S:N501Y|S:Y505H|S:D614G|S:H655Y|S:N679K|S:P681H|S:N764K|S:D796Y|S:Q954H|S:N969K|synSNP:C25000T	NA	NA		1.12	1.29	passed_qc	Assigned from designation hash.
hCoV-19/South_Korea/KDCA22708s/2022|EPI_ISL_14049795|2022-06-28	98a01c	98a01cd3a29038b86efeabc5543c60fc	B.1.1.529	B.1.1.529_2	51	S:T19I|del:21633:9|S:G142D|S:V213G|S:G339D|S:S371F|S:S373P|S:S375F|S:T376A|S:D405N|S:R408S|S:K417N|S:N440K|S:S477N|S:T478K|S:E484A|S:Q493R|S:Q498R|S:N501Y|S:Y505H|S:D614G|S:H655Y|S:N679K|S:P681H|S:N764K|S:D796Y|S:Q954H|S:N969K|synSNP:C25000T	NA	NA		1.12	1.29	passed_qc	Assigned from designation hash.
hCoV-19/South_Korea/KDCA22704s/2022|EPI_ISL_14049791|2022-06-28	5646b3	5646b39ce9f30160bfbd003dfc0392b0	BA.2	BA.2_43	2	S:T19I|del:21633:9|S:G142D|S:V213G|S:G339D|S:S371F|S:S373P|S:S375F|S:T376A|S:D405N|S:R408S|synSNP:C22792T|S:K417N|S:N440K|S:L452M|S:S477N|S:T478K|S:E484A|S:Q493R|S:Q498R|S:N501Y|S:Y505H|S:D614G|S:H655Y|S:N679K|S:P681H|S:N764K|S:D796Y|S:Q954H|S:N969K|synSNP:C25000T	NA	NA		1.12	1.29	passed_qc	Assigned from designation hash.
hCoV-19/South_Korea/KDCA22702s/2022|EPI_ISL_14049789|2022-06-28	98a01c	98a01cd3a29038b86efeabc5543c60fc	B.1.1.529	B.1.1.529_2	51	S:T19I|del:21633:9|S:G142D|S:V213G|S:G339D|S:S371F|S:S373P|S:S375F|S:T376A|S:D405N|S:R408S|S:K417N|S:N440K|S:S477N|S:T478K|S:E484A|S:Q493R|S:Q498R|S:N501Y|S:Y505H|S:D614G|S:H655Y|S:N679K|S:P681H|S:N764K|S:D796Y|S:Q954H|S:N969K|synSNP:C25000T	NA	NA		1.12	1.29	passed_qc	Assigned from designation hash.
hCoV-19/South_Korea/KDCA22701s/2022|EPI_ISL_14049788|2022-06-28	98a01c	98a01cd3a29038b86efeabc5543c60fc	B.1.1.529	B.1.1.529_2	51	S:T19I|del:21633:9|S:G142D|S:V213G|S:G339D|S:S371F|S:S373P|S:S375F|S:T376A|S:D405N|S:R408S|S:K417N|S:N440K|S:S477N|S:T478K|S:E484A|S:Q493R|S:Q498R|S:N501Y|S:Y505H|S:D614G|S:H655Y|S:N679K|S:P681H|S:N764K|S:D796Y|S:Q954H|S:N969K|synSNP:C25000T	NA	NA		1.12	1.29	passed_qc	Assigned from designation hash.
hCoV-19/South_Korea/KDCA22699s/2022|EPI_ISL_14049786|2022-06-28	98a01c	98a01cd3a29038b86efeabc5543c60fc	B.1.1.529	B.1.1.529_2	51	S:T19I|del:21633:9|S:G142D|S:V213G|S:G339D|S:S371F|S:S373P|S:S375F|S:T376A|S:D405N|S:R408S|S:K417N|S:N440K|S:S477N|S:T478K|S:E484A|S:Q493R|S:Q498R|S:N501Y|S:Y505H|S:D614G|S:H655Y|S:N679K|S:P681H|S:N764K|S:D796Y|S:Q954H|S:N969K|synSNP:C25000T	NA	NA		1.12	1.29	passed_qc	Assigned from designation hash.
hCoV-19/South_Korea/KDCA22811s/2022|EPI_ISL_14049898|2022-06-27	98a01c	98a01cd3a29038b86efeabc5543c60fc	B.1.1.529	B.1.1.529_2	51	S:T19I|del:21633:9|S:G142D|S:V213G|S:G339D|S:S371F|S:S373P|S:S375F|S:T376A|S:D405N|S:R408S|S:K417N|S:N440K|S:S477N|S:T478K|S:E484A|S:Q493R|S:Q498R|S:N501Y|S:Y505H|S:D614G|S:H655Y|S:N679K|S:P681H|S:N764K|S:D796Y|S:Q954H|S:N969K|synSNP:C25000T	NA	NA		1.12	1.29	passed_qc	Assigned from designation hash.
hCoV-19/South_Korea/KDCA22696s/2022|EPI_ISL_14049783|2022-06-28	98a01c	98a01cd3a29038b86efeabc5543c60fc	B.1.1.529	B.1.1.529_2	51	S:T19I|del:21633:9|S:G142D|S:V213G|S:G339D|S:S371F|S:S373P|S:S375F|S:T376A|S:D405N|S:R408S|S:K417N|S:N440K|S:S477N|S:T478K|S:E484A|S:Q493R|S:Q498R|S:N501Y|S:Y505H|S:D614G|S:H655Y|S:N679K|S:P681H|S:N764K|S:D796Y|S:Q954H|S:N969K|synSNP:C25000T	NA	NA		1.12	1.29	passed_qc	Assigned from designation hash.
hCoV-19/South_Korea/KDCA22697s/2022|EPI_ISL_14049784|2022-06-28	98a01c	98a01cd3a29038b86efeabc5543c60fc	B.1.1.529	B.1.1.529_2	51	S:T19I|del:21633:9|S:G142D|S:V213G|S:G339D|S:S371F|S:S373P|S:S375F|S:T376A|S:D405N|S:R408S|S:K417N|S:N440K|S:S477N|S:T478K|S:E484A|S:Q493R|S:Q498R|S:N501Y|S:Y505H|S:D614G|S:H655Y|S:N679K|S:P681H|S:N764K|S:D796Y|S:Q954H|S:N969K|synSNP:C25000T	NA	NA		1.12	1.29	passed_qc	Assigned from designation hash.
hCoV-19/South_Korea/KDCA22695s/2022|EPI_ISL_14049782|2022-06-28	bed500	bed5005c80ff970b5aecb479f4ae2650	B.1.1.529	B.1.1.529_1	86	S:T19I|del:21633:9|del:21765:6|S:G142D|S:V213G|S:G339D|S:S371F|S:S373P|S:S375F|S:T376A|S:D405N|S:R408S|S:K417N|S:N440K|S:L452R|S:S477N|S:T478K|S:E484A|S:F486V|S:Q498R|S:N501Y|S:Y505H|S:D614G|S:H655Y|S:N679K|S:P681H|S:N764K|S:D796Y|S:Q954H|S:N969K|synSNP:C25000T	NA	NA		1.12	1.29	passed_qc	Assigned from designation hash.
hCoV-19/South_Korea/KDCA22690s/2022|EPI_ISL_14049777|2022-06-27	98a01c	98a01cd3a29038b86efeabc5543c60fc	B.1.1.529	B.1.1.529_2	51	S:T19I|del:21633:9|S:G142D|S:V213G|S:G339D|S:S371F|S:S373P|S:S375F|S:T376A|S:D405N|S:R408S|S:K417N|S:N440K|S:S477N|S:T478K|S:E484A|S:Q493R|S:Q498R|S:N501Y|S:Y505H|S:D614G|S:H655Y|S:N679K|S:P681H|S:N764K|S:D796Y|S:Q954H|S:N969K|synSNP:C25000T	NA	NA		1.12	1.29	passed_qc	Assigned from designation hash.
hCoV-19/South_Korea/KDCA22693s/2022|EPI_ISL_14049780|2022-06-27	bed500	bed5005c80ff970b5aecb479f4ae2650	B.1.1.529	B.1.1.529_1	86	S:T19I|del:21633:9|del:21765:6|S:G142D|S:V213G|S:G339D|S:S371F|S:S373P|S:S375F|S:T376A|S:D405N|S:R408S|S:K417N|S:N440K|S:L452R|S:S477N|S:T478K|S:E484A|S:F486V|S:Q498R|S:N501Y|S:Y505H|S:D614G|S:H655Y|S:N679K|S:P681H|S:N764K|S:D796Y|S:Q954H|S:N969K|synSNP:C25000T	NA	NA		1.12	1.29	passed_qc	Assigned from designation hash.
hCoV-19/South_Korea/KDCA22810s/2022|EPI_ISL_14049897|2022-06-27	98a01c	98a01cd3a29038b86efeabc5543c60fc	B.1.1.529	B.1.1.529_2	51	S:T19I|del:21633:9|S:G142D|S:V213G|S:G339D|S:S371F|S:S373P|S:S375F|S:T376A|S:D405N|S:R408S|S:K417N|S:N440K|S:S477N|S:T478K|S:E484A|S:Q493R|S:Q498R|S:N501Y|S:Y505H|S:D614G|S:H655Y|S:N679K|S:P681H|S:N764K|S:D796Y|S:Q954H|S:N969K|synSNP:C25000T	NA	NA		1.12	1.29	passed_qc	Assigned from designation hash.
hCoV-19/South_Korea/KDCA22808s/2022|EPI_ISL_14049895|2022-06-27	5646b3	5646b39ce9f30160bfbd003dfc0392b0	BA.2	BA.2_43	2	S:T19I|del:21633:9|S:G142D|S:V213G|S:G339D|S:S371F|S:S373P|S:S375F|S:T376A|S:D405N|S:R408S|synSNP:C22792T|S:K417N|S:N440K|S:L452M|S:S477N|S:T478K|S:E484A|S:Q493R|S:Q498R|S:N501Y|S:Y505H|S:D614G|S:H655Y|S:N679K|S:P681H|S:N764K|S:D796Y|S:Q954H|S:N969K|synSNP:C25000T	NA	NA		1.12	1.29	passed_qc	Assigned from designation hash.
hCoV-19/South_Korea/KDCA22692s/2022|EPI_ISL_14049779|2022-06-27	bed500	bed5005c80ff970b5aecb479f4ae2650	B.1.1.529	B.1.1.529_1	86	S:T19I|del:21633:9|del:21765:6|S:G142D|S:V213G|S:G339D|S:S371F|S:S373P|S:S375F|S:T376A|S:D405N|S:R408S|S:K417N|S:N440K|S:L452R|S:S477N|S:T478K|S:E484A|S:F486V|S:Q498R|S:N501Y|S:Y505H|S:D614G|S:H655Y|S:N679K|S:P681H|S:N764K|S:D796Y|S:Q954H|S:N969K|synSNP:C25000T	NA	NA		1.12	1.29	passed_qc	Assigned from designation hash.
hCoV-19/South_Korea/KDCA22687s/2022|EPI_ISL_14049774|2022-06-27	5646b3	5646b39ce9f30160bfbd003dfc0392b0	BA.2	BA.2_43	2	S:T19I|del:21633:9|S:G142D|S:V213G|S:G339D|S:S371F|S:S373P|S:S375F|S:T376A|S:D405N|S:R408S|synSNP:C22792T|S:K417N|S:N440K|S:L452M|S:S477N|S:T478K|S:E484A|S:Q493R|S:Q498R|S:N501Y|S:Y505H|S:D614G|S:H655Y|S:N679K|S:P681H|S:N764K|S:D796Y|S:Q954H|S:N969K|synSNP:C25000T	NA	NA		1.12	1.29	passed_qc	Assigned from designation hash.
hCoV-19/South_Korea/KDCA22688s/2022|EPI_ISL_14049775|2022-06-27	98a01c	98a01cd3a29038b86efeabc5543c60fc	B.1.1.529	B.1.1.529_2	51	S:T19I|del:21633:9|S:G142D|S:V213G|S:G339D|S:S371F|S:S373P|S:S375F|S:T376A|S:D405N|S:R408S|S:K417N|S:N440K|S:S477N|S:T478K|S:E484A|S:Q493R|S:Q498R|S:N501Y|S:Y505H|S:D614G|S:H655Y|S:N679K|S:P681H|S:N764K|S:D796Y|S:Q954H|S:N969K|synSNP:C25000T	NA	NA		1.12	1.29	passed_qc	Assigned from designation hash.
hCoV-19/South_Korea/KDCA22686s/2022|EPI_ISL_14049773|2022-06-27	98a01c	98a01cd3a29038b86efeabc5543c60fc	B.1.1.529	B.1.1.529_2	51	S:T19I|del:21633:9|S:G142D|S:V213G|S:G339D|S:S371F|S:S373P|S:S375F|S:T376A|S:D405N|S:R408S|S:K417N|S:N440K|S:S477N|S:T478K|S:E484A|S:Q493R|S:Q498R|S:N501Y|S:Y505H|S:D614G|S:H655Y|S:N679K|S:P681H|S:N764K|S:D796Y|S:Q954H|S:N969K|synSNP:C25000T	NA	NA		1.12	1.29	passed_qc	Assigned from designation hash.
hCoV-19/South_Korea/KDCA22806s/2022|EPI_ISL_14049893|2022-06-27	98a01c	98a01cd3a29038b86efeabc5543c60fc	B.1.1.529	B.1.1.529_2	51	S:T19I|del:21633:9|S:G142D|S:V213G|S:G339D|S:S371F|S:S373P|S:S375F|S:T376A|S:D405N|S:R408S|S:K417N|S:N440K|S:S477N|S:T478K|S:E484A|S:Q493R|S:Q498R|S:N501Y|S:Y505H|S:D614G|S:H655Y|S:N679K|S:P681H|S:N764K|S:D796Y|S:Q954H|S:N969K|synSNP:C25000T	NA	NA		1.12	1.29	passed_qc	Assigned from designation hash.
hCoV-19/South_Korea/KDCA22685s/2022|EPI_ISL_14049772|2022-06-27	98a01c	98a01cd3a29038b86efeabc5543c60fc	B.1.1.529	B.1.1.529_2	51	S:T19I|del:21633:9|S:G142D|S:V213G|S:G339D|S:S371F|S:S373P|S:S375F|S:T376A|S:D405N|S:R408S|S:K417N|S:N440K|S:S477N|S:T478K|S:E484A|S:Q493R|S:Q498R|S:N501Y|S:Y505H|S:D614G|S:H655Y|S:N679K|S:P681H|S:N764K|S:D796Y|S:Q954H|S:N969K|synSNP:C25000T	NA	NA		1.12	1.29	passed_qc	Assigned from designation hash.
hCoV-19/South_Korea/KDCA22805s/2022|EPI_ISL_14049892|2022-06-27	98a01c	98a01cd3a29038b86efeabc5543c60fc	B.1.1.529	B.1.1.529_2	51	S:T19I|del:21633:9|S:G142D|S:V213G|S:G339D|S:S371F|S:S373P|S:S375F|S:T376A|S:D405N|S:R408S|S:K417N|S:N440K|S:S477N|S:T478K|S:E484A|S:Q493R|S:Q498R|S:N501Y|S:Y505H|S:D614G|S:H655Y|S:N679K|S:P681H|S:N764K|S:D796Y|S:Q954H|S:N969K|synSNP:C25000T	NA	NA		1.12	1.29	passed_qc	Assigned from designation hash.
hCoV-19/South_Korea/KDCA22684s/2022|EPI_ISL_14049771|2022-06-27	98a01c	98a01cd3a29038b86efeabc5543c60fc	B.1.1.529	B.1.1.529_2	51	S:T19I|del:21633:9|S:G142D|S:V213G|S:G339D|S:S371F|S:S373P|S:S375F|S:T376A|S:D405N|S:R408S|S:K417N|S:N440K|S:S477N|S:T478K|S:E484A|S:Q493R|S:Q498R|S:N501Y|S:Y505H|S:D614G|S:H655Y|S:N679K|S:P681H|S:N764K|S:D796Y|S:Q954H|S:N969K|synSNP:C25000T	NA	NA		1.12	1.29	passed_qc	Assigned from designation hash.
hCoV-19/South_Korea/KDCA22682s/2022|EPI_ISL_14049769|2022-06-27	98a01c	98a01cd3a29038b86efeabc5543c60fc	B.1.1.529	B.1.1.529_2	51	S:T19I|del:21633:9|S:G142D|S:V213G|S:G339D|S:S371F|S:S373P|S:S375F|S:T376A|S:D405N|S:R408S|S:K417N|S:N440K|S:S477N|S:T478K|S:E484A|S:Q493R|S:Q498R|S:N501Y|S:Y505H|S:D614G|S:H655Y|S:N679K|S:P681H|S:N764K|S:D796Y|S:Q954H|S:N969K|synSNP:C25000T	NA	NA		1.12	1.29	passed_qc	Assigned from designation hash.
hCoV-19/South_Korea/KDCA22800s/2022|EPI_ISL_14049887|2022-06-26	98a01c	98a01cd3a29038b86efeabc5543c60fc	B.1.1.529	B.1.1.529_2	51	S:T19I|del:21633:9|S:G142D|S:V213G|S:G339D|S:S371F|S:S373P|S:S375F|S:T376A|S:D405N|S:R408S|S:K417N|S:N440K|S:S477N|S:T478K|S:E484A|S:Q493R|S:Q498R|S:N501Y|S:Y505H|S:D614G|S:H655Y|S:N679K|S:P681H|S:N764K|S:D796Y|S:Q954H|S:N969K|synSNP:C25000T	NA	NA		1.12	1.29	passed_qc	Assigned from designation hash.
hCoV-19/South_Korea/KDCA22681s/2022|EPI_ISL_14049768|2022-06-26	98a01c	98a01cd3a29038b86efeabc5543c60fc	B.1.1.529	B.1.1.529_2	51	S:T19I|del:21633:9|S:G142D|S:V213G|S:G339D|S:S371F|S:S373P|S:S375F|S:T376A|S:D405N|S:R408S|S:K417N|S:N440K|S:S477N|S:T478K|S:E484A|S:Q493R|S:Q498R|S:N501Y|S:Y505H|S:D614G|S:H655Y|S:N679K|S:P681H|S:N764K|S:D796Y|S:Q954H|S:N969K|synSNP:C25000T	NA	NA		1.12	1.29	passed_qc	Assigned from designation hash.
hCoV-19/South_Korea/KDCA22679s/2022|EPI_ISL_14049766|2022-06-26	98a01c	98a01cd3a29038b86efeabc5543c60fc	B.1.1.529	B.1.1.529_2	51	S:T19I|del:21633:9|S:G142D|S:V213G|S:G339D|S:S371F|S:S373P|S:S375F|S:T376A|S:D405N|S:R408S|S:K417N|S:N440K|S:S477N|S:T478K|S:E484A|S:Q493R|S:Q498R|S:N501Y|S:Y505H|S:D614G|S:H655Y|S:N679K|S:P681H|S:N764K|S:D796Y|S:Q954H|S:N969K|synSNP:C25000T	NA	NA		1.12	1.29	passed_qc	Assigned from designation hash.
hCoV-19/South_Korea/KDCA22677s/2022|EPI_ISL_14049764|2022-06-26	98a01c	98a01cd3a29038b86efeabc5543c60fc	B.1.1.529	B.1.1.529_2	51	S:T19I|del:21633:9|S:G142D|S:V213G|S:G339D|S:S371F|S:S373P|S:S375F|S:T376A|S:D405N|S:R408S|S:K417N|S:N440K|S:S477N|S:T478K|S:E484A|S:Q493R|S:Q498R|S:N501Y|S:Y505H|S:D614G|S:H655Y|S:N679K|S:P681H|S:N764K|S:D796Y|S:Q954H|S:N969K|synSNP:C25000T	NA	NA		1.12	1.29	passed_qc	Assigned from designation hash.
hCoV-19/South_Korea/KDCA22798s/2022|EPI_ISL_14049885|2022-06-26	98a01c	98a01cd3a29038b86efeabc5543c60fc	B.1.1.529	B.1.1.529_2	51	S:T19I|del:21633:9|S:G142D|S:V213G|S:G339D|S:S371F|S:S373P|S:S375F|S:T376A|S:D405N|S:R408S|S:K417N|S:N440K|S:S477N|S:T478K|S:E484A|S:Q493R|S:Q498R|S:N501Y|S:Y505H|S:D614G|S:H655Y|S:N679K|S:P681H|S:N764K|S:D796Y|S:Q954H|S:N969K|synSNP:C25000T	NA	NA		1.12	1.29	passed_qc	Assigned from designation hash.
hCoV-19/South_Korea/KDCA22674s/2022|EPI_ISL_14049761|2022-06-25	5646b3	5646b39ce9f30160bfbd003dfc0392b0	BA.2	BA.2_43	2	S:T19I|del:21633:9|S:G142D|S:V213G|S:G339D|S:S371F|S:S373P|S:S375F|S:T376A|S:D405N|S:R408S|synSNP:C22792T|S:K417N|S:N440K|S:L452M|S:S477N|S:T478K|S:E484A|S:Q493R|S:Q498R|S:N501Y|S:Y505H|S:D614G|S:H655Y|S:N679K|S:P681H|S:N764K|S:D796Y|S:Q954H|S:N969K|synSNP:C25000T	NA	NA		1.12	1.29	passed_qc	Assigned from designation hash.
hCoV-19/South_Korea/KDCA22675s/2022|EPI_ISL_14049762|2022-06-25	5646b3	5646b39ce9f30160bfbd003dfc0392b0	BA.2	BA.2_43	2	S:T19I|del:21633:9|S:G142D|S:V213G|S:G339D|S:S371F|S:S373P|S:S375F|S:T376A|S:D405N|S:R408S|synSNP:C22792T|S:K417N|S:N440K|S:L452M|S:S477N|S:T478K|S:E484A|S:Q493R|S:Q498R|S:N501Y|S:Y505H|S:D614G|S:H655Y|S:N679K|S:P681H|S:N764K|S:D796Y|S:Q954H|S:N969K|synSNP:C25000T	NA	NA		1.12	1.29	passed_qc	Assigned from designation hash.
hCoV-19/South_Korea/KDCA22795s/2022|EPI_ISL_14049882|2022-06-25	5646b3	5646b39ce9f30160bfbd003dfc0392b0	BA.2	BA.2_43	2	S:T19I|del:21633:9|S:G142D|S:V213G|S:G339D|S:S371F|S:S373P|S:S375F|S:T376A|S:D405N|S:R408S|synSNP:C22792T|S:K417N|S:N440K|S:L452M|S:S477N|S:T478K|S:E484A|S:Q493R|S:Q498R|S:N501Y|S:Y505H|S:D614G|S:H655Y|S:N679K|S:P681H|S:N764K|S:D796Y|S:Q954H|S:N969K|synSNP:C25000T	NA	NA		1.12	1.29	passed_qc	Assigned from designation hash.
hCoV-19/South_Korea/KDCA22793s/2022|EPI_ISL_14049880|2022-06-25	98a01c	98a01cd3a29038b86efeabc5543c60fc	B.1.1.529	B.1.1.529_2	51	S:T19I|del:21633:9|S:G142D|S:V213G|S:G339D|S:S371F|S:S373P|S:S375F|S:T376A|S:D405N|S:R408S|S:K417N|S:N440K|S:S477N|S:T478K|S:E484A|S:Q493R|S:Q498R|S:N501Y|S:Y505H|S:D614G|S:H655Y|S:N679K|S:P681H|S:N764K|S:D796Y|S:Q954H|S:N969K|synSNP:C25000T	NA	NA		1.12	1.29	passed_qc	Assigned from designation hash.
hCoV-19/South_Korea/KDCA22673s/2022|EPI_ISL_14049760|2022-06-25	5646b3	5646b39ce9f30160bfbd003dfc0392b0	BA.2	BA.2_43	2	S:T19I|del:21633:9|S:G142D|S:V213G|S:G339D|S:S371F|S:S373P|S:S375F|S:T376A|S:D405N|S:R408S|synSNP:C22792T|S:K417N|S:N440K|S:L452M|S:S477N|S:T478K|S:E484A|S:Q493R|S:Q498R|S:N501Y|S:Y505H|S:D614G|S:H655Y|S:N679K|S:P681H|S:N764K|S:D796Y|S:Q954H|S:N969K|synSNP:C25000T	NA	NA		1.12	1.29	passed_qc	Assigned from designation hash.
hCoV-19/South_Korea/KDCA22789s/2022|EPI_ISL_14049876|2022-06-25	98a01c	98a01cd3a29038b86efeabc5543c60fc	B.1.1.529	B.1.1.529_2	51	S:T19I|del:21633:9|S:G142D|S:V213G|S:G339D|S:S371F|S:S373P|S:S375F|S:T376A|S:D405N|S:R408S|S:K417N|S:N440K|S:S477N|S:T478K|S:E484A|S:Q493R|S:Q498R|S:N501Y|S:Y505H|S:D614G|S:H655Y|S:N679K|S:P681H|S:N764K|S:D796Y|S:Q954H|S:N969K|synSNP:C25000T	NA	NA		1.12	1.29	passed_qc	Assigned from designation hash.
hCoV-19/South_Korea/KDCA22672s/2022|EPI_ISL_14049759|2022-06-25	98a01c	98a01cd3a29038b86efeabc5543c60fc	B.1.1.529	B.1.1.529_2	51	S:T19I|del:21633:9|S:G142D|S:V213G|S:G339D|S:S371F|S:S373P|S:S375F|S:T376A|S:D405N|S:R408S|S:K417N|S:N440K|S:S477N|S:T478K|S:E484A|S:Q493R|S:Q498R|S:N501Y|S:Y505H|S:D614G|S:H655Y|S:N679K|S:P681H|S:N764K|S:D796Y|S:Q954H|S:N969K|synSNP:C25000T	NA	NA		1.12	1.29	passed_qc	Assigned from designation hash.
hCoV-19/South_Korea/KDCA22669s/2022|EPI_ISL_14049756|2022-06-25	bed500	bed5005c80ff970b5aecb479f4ae2650	B.1.1.529	B.1.1.529_1	86	S:T19I|del:21633:9|del:21765:6|S:G142D|S:V213G|S:G339D|S:S371F|S:S373P|S:S375F|S:T376A|S:D405N|S:R408S|S:K417N|S:N440K|S:L452R|S:S477N|S:T478K|S:E484A|S:F486V|S:Q498R|S:N501Y|S:Y505H|S:D614G|S:H655Y|S:N679K|S:P681H|S:N764K|S:D796Y|S:Q954H|S:N969K|synSNP:C25000T	NA	NA		1.12	1.29	passed_qc	Assigned from designation hash.
hCoV-19/South_Korea/KDCA22788s/2022|EPI_ISL_14049875|2022-06-25	98a01c	98a01cd3a29038b86efeabc5543c60fc	B.1.1.529	B.1.1.529_2	51	S:T19I|del:21633:9|S:G142D|S:V213G|S:G339D|S:S371F|S:S373P|S:S375F|S:T376A|S:D405N|S:R408S|S:K417N|S:N440K|S:S477N|S:T478K|S:E484A|S:Q493R|S:Q498R|S:N501Y|S:Y505H|S:D614G|S:H655Y|S:N679K|S:P681H|S:N764K|S:D796Y|S:Q954H|S:N969K|synSNP:C25000T	NA	NA		1.12	1.29	passed_qc	Assigned from designation hash.
hCoV-19/South_Korea/KDCA22667s/2022|EPI_ISL_14049754|2022-06-25	98a01c	98a01cd3a29038b86efeabc5543c60fc	B.1.1.529	B.1.1.529_2	51	S:T19I|del:21633:9|S:G142D|S:V213G|S:G339D|S:S371F|S:S373P|S:S375F|S:T376A|S:D405N|S:R408S|S:K417N|S:N440K|S:S477N|S:T478K|S:E484A|S:Q493R|S:Q498R|S:N501Y|S:Y505H|S:D614G|S:H655Y|S:N679K|S:P681H|S:N764K|S:D796Y|S:Q954H|S:N969K|synSNP:C25000T	NA	NA		1.12	1.29	passed_qc	Assigned from designation hash.
hCoV-19/South_Korea/KDCA22668s/2022|EPI_ISL_14049755|2022-06-25	98a01c	98a01cd3a29038b86efeabc5543c60fc	B.1.1.529	B.1.1.529_2	51	S:T19I|del:21633:9|S:G142D|S:V213G|S:G339D|S:S371F|S:S373P|S:S375F|S:T376A|S:D405N|S:R408S|S:K417N|S:N440K|S:S477N|S:T478K|S:E484A|S:Q493R|S:Q498R|S:N501Y|S:Y505H|S:D614G|S:H655Y|S:N679K|S:P681H|S:N764K|S:D796Y|S:Q954H|S:N969K|synSNP:C25000T	NA	NA		1.12	1.29	passed_qc	Assigned from designation hash.
hCoV-19/South_Korea/KDCA22786s/2022|EPI_ISL_14049873|2022-06-25	98a01c	98a01cd3a29038b86efeabc5543c60fc	B.1.1.529	B.1.1.529_2	51	S:T19I|del:21633:9|S:G142D|S:V213G|S:G339D|S:S371F|S:S373P|S:S375F|S:T376A|S:D405N|S:R408S|S:K417N|S:N440K|S:S477N|S:T478K|S:E484A|S:Q493R|S:Q498R|S:N501Y|S:Y505H|S:D614G|S:H655Y|S:N679K|S:P681H|S:N764K|S:D796Y|S:Q954H|S:N969K|synSNP:C25000T	NA	NA		1.12	1.29	passed_qc	Assigned from designation hash.
hCoV-19/South_Korea/KDCA22666s/2022|EPI_ISL_14049753|2022-06-25	98a01c	98a01cd3a29038b86efeabc5543c60fc	B.1.1.529	B.1.1.529_2	51	S:T19I|del:21633:9|S:G142D|S:V213G|S:G339D|S:S371F|S:S373P|S:S375F|S:T376A|S:D405N|S:R408S|S:K417N|S:N440K|S:S477N|S:T478K|S:E484A|S:Q493R|S:Q498R|S:N501Y|S:Y505H|S:D614G|S:H655Y|S:N679K|S:P681H|S:N764K|S:D796Y|S:Q954H|S:N969K|synSNP:C25000T	NA	NA		1.12	1.29	passed_qc	Assigned from designation hash.
hCoV-19/South_Korea/KDCA22709s/2022|EPI_ISL_14049796|2022-06-28	0ff409	0ff409e820fdbe2f0dde0a5d25c200bc	BA.2	BA.2_22	3	S:T19I|del:21633:9|S:I68T|S:G142D|S:V213G|S:G339D|S:S371F|S:S373P|S:S375F|S:T376A|S:D405N|S:R408S|S:K417N|S:N440K|S:S477N|S:T478K|S:E484A|S:Q493R|S:Q498R|S:N501Y|S:Y505H|S:D614G|S:H655Y|S:N679K|S:P681H|S:N764K|S:D796Y|S:Q954H|S:N969K|synSNP:C25000T	NA	NA		1.12	1.29	passed_qc	Assigned from designation hash.
hCoV-19/South_Korea/KDCA22711s/2022|EPI_ISL_14049798|2022-06-29	98a01c	98a01cd3a29038b86efeabc5543c60fc	B.1.1.529	B.1.1.529_2	51	S:T19I|del:21633:9|S:G142D|S:V213G|S:G339D|S:S371F|S:S373P|S:S375F|S:T376A|S:D405N|S:R408S|S:K417N|S:N440K|S:S477N|S:T478K|S:E484A|S:Q493R|S:Q498R|S:N501Y|S:Y505H|S:D614G|S:H655Y|S:N679K|S:P681H|S:N764K|S:D796Y|S:Q954H|S:N969K|synSNP:C25000T	NA	NA		1.12	1.29	passed_qc	Assigned from designation hash.
hCoV-19/South_Korea/KDCA22712s/2022|EPI_ISL_14049799|2022-06-29	bed500	bed5005c80ff970b5aecb479f4ae2650	B.1.1.529	B.1.1.529_1	86	S:T19I|del:21633:9|del:21765:6|S:G142D|S:V213G|S:G339D|S:S371F|S:S373P|S:S375F|S:T376A|S:D405N|S:R408S|S:K417N|S:N440K|S:L452R|S:S477N|S:T478K|S:E484A|S:F486V|S:Q498R|S:N501Y|S:Y505H|S:D614G|S:H655Y|S:N679K|S:P681H|S:N764K|S:D796Y|S:Q954H|S:N969K|synSNP:C25000T	NA	NA		1.12	1.29	passed_qc	Assigned from designation hash.
hCoV-19/South_Korea/KDCA22809s/2022|EPI_ISL_14049896|2022-06-27	98a01c	98a01cd3a29038b86efeabc5543c60fc	B.1.1.529	B.1.1.529_2	51	S:T19I|del:21633:9|S:G142D|S:V213G|S:G339D|S:S371F|S:S373P|S:S375F|S:T376A|S:D405N|S:R408S|S:K417N|S:N440K|S:S477N|S:T478K|S:E484A|S:Q493R|S:Q498R|S:N501Y|S:Y505H|S:D614G|S:H655Y|S:N679K|S:P681H|S:N764K|S:D796Y|S:Q954H|S:N969K|synSNP:C25000T	NA	NA		1.12	1.29	passed_qc	Assigned from designation hash.
hCoV-19/South_Korea/KDCA22924s/2022|EPI_ISL_14050010|2022-07-02	98a01c	98a01cd3a29038b86efeabc5543c60fc	B.1.1.529	B.1.1.529_2	51	S:T19I|del:21633:9|S:G142D|S:V213G|S:G339D|S:S371F|S:S373P|S:S375F|S:T376A|S:D405N|S:R408S|S:K417N|S:N440K|S:S477N|S:T478K|S:E484A|S:Q493R|S:Q498R|S:N501Y|S:Y505H|S:D614G|S:H655Y|S:N679K|S:P681H|S:N764K|S:D796Y|S:Q954H|S:N969K|synSNP:C25000T	NA	NA		1.12	1.29	passed_qc	Assigned from designation hash.
hCoV-19/South_Korea/KDCA22782s/2022|EPI_ISL_14049869|2022-06-25	bed500	bed5005c80ff970b5aecb479f4ae2650	B.1.1.529	B.1.1.529_1	86	S:T19I|del:21633:9|del:21765:6|S:G142D|S:V213G|S:G339D|S:S371F|S:S373P|S:S375F|S:T376A|S:D405N|S:R408S|S:K417N|S:N440K|S:L452R|S:S477N|S:T478K|S:E484A|S:F486V|S:Q498R|S:N501Y|S:Y505H|S:D614G|S:H655Y|S:N679K|S:P681H|S:N764K|S:D796Y|S:Q954H|S:N969K|synSNP:C25000T	NA	NA		1.12	1.29	passed_qc	Assigned from designation hash.
hCoV-19/South_Korea/KDCA22898s/2022|EPI_ISL_14049984|2022-06-29	98a01c	98a01cd3a29038b86efeabc5543c60fc	B.1.1.529	B.1.1.529_2	51	S:T19I|del:21633:9|S:G142D|S:V213G|S:G339D|S:S371F|S:S373P|S:S375F|S:T376A|S:D405N|S:R408S|S:K417N|S:N440K|S:S477N|S:T478K|S:E484A|S:Q493R|S:Q498R|S:N501Y|S:Y505H|S:D614G|S:H655Y|S:N679K|S:P681H|S:N764K|S:D796Y|S:Q954H|S:N969K|synSNP:C25000T	NA	NA		1.12	1.29	passed_qc	Assigned from designation hash.
hCoV-19/South_Korea/KDCA22754s/2022|EPI_ISL_14049841|2022-06-23	98a01c	98a01cd3a29038b86efeabc5543c60fc	B.1.1.529	B.1.1.529_2	51	S:T19I|del:21633:9|S:G142D|S:V213G|S:G339D|S:S371F|S:S373P|S:S375F|S:T376A|S:D405N|S:R408S|S:K417N|S:N440K|S:S477N|S:T478K|S:E484A|S:Q493R|S:Q498R|S:N501Y|S:Y505H|S:D614G|S:H655Y|S:N679K|S:P681H|S:N764K|S:D796Y|S:Q954H|S:N969K|synSNP:C25000T	NA	NA		1.12	1.29	passed_qc	Assigned from designation hash.
hCoV-19/South_Korea/KDCA90957/2022|EPI_ISL_14017585|2022-06-30	98a01c	98a01cd3a29038b86efeabc5543c60fc	B.1.1.529	B.1.1.529_2	51	S:T19I|del:21633:9|S:G142D|S:V213G|S:G339D|S:S371F|S:S373P|S:S375F|S:T376A|S:D405N|S:R408S|S:K417N|S:N440K|S:S477N|S:T478K|S:E484A|S:Q493R|S:Q498R|S:N501Y|S:Y505H|S:D614G|S:H655Y|S:N679K|S:P681H|S:N764K|S:D796Y|S:Q954H|S:N969K|synSNP:C25000T	NA	NA		1.12	1.29	passed_qc	Assigned from designation hash.
hCoV-19/South_Korea/KDCA90956/2022|EPI_ISL_14017584|2022-06-30	bed500	bed5005c80ff970b5aecb479f4ae2650	B.1.1.529	B.1.1.529_1	86	S:T19I|del:21633:9|del:21765:6|S:G142D|S:V213G|S:G339D|S:S371F|S:S373P|S:S375F|S:T376A|S:D405N|S:R408S|S:K417N|S:N440K|S:L452R|S:S477N|S:T478K|S:E484A|S:F486V|S:Q498R|S:N501Y|S:Y505H|S:D614G|S:H655Y|S:N679K|S:P681H|S:N764K|S:D796Y|S:Q954H|S:N969K|synSNP:C25000T	NA	NA		1.12	1.29	passed_qc	Assigned from designation hash.
hCoV-19/South_Korea/KDCA90953/2022|EPI_ISL_14017581|2022-06-30	bed500	bed5005c80ff970b5aecb479f4ae2650	B.1.1.529	B.1.1.529_1	86	S:T19I|del:21633:9|del:21765:6|S:G142D|S:V213G|S:G339D|S:S371F|S:S373P|S:S375F|S:T376A|S:D405N|S:R408S|S:K417N|S:N440K|S:L452R|S:S477N|S:T478K|S:E484A|S:F486V|S:Q498R|S:N501Y|S:Y505H|S:D614G|S:H655Y|S:N679K|S:P681H|S:N764K|S:D796Y|S:Q954H|S:N969K|synSNP:C25000T	NA	NA		1.12	1.29	passed_qc	Assigned from designation hash.
hCoV-19/South_Korea/KDCA90952/2022|EPI_ISL_14017580|2022-06-30	7f39d4	7f39d4260f32b80ea65688f9e65e29ad	BA.4.1.1	BA.4.1.1	1	S:V3G|S:T19I|del:21633:9|del:21765:6|S:G142D|S:V213G|S:G339D|S:S371F|S:S373P|S:S375F|S:T376A|S:D405N|S:R408S|S:K417N|S:N440K|S:L452R|S:S477N|S:T478K|S:E484A|S:F486V|S:Q498R|S:N501Y|S:Y505H|S:D614G|S:H655Y|S:I670V|S:N679K|S:P681H|S:N764K|S:D796Y|S:Q954H|S:N969K|synSNP:C25000T	NA	NA		1.12	1.29	passed_qc	Assigned from designation hash.
hCoV-19/South_Korea/KDCA90951/2022|EPI_ISL_14017579|2022-06-30	98a01c	98a01cd3a29038b86efeabc5543c60fc	B.1.1.529	B.1.1.529_2	51	S:T19I|del:21633:9|S:G142D|S:V213G|S:G339D|S:S371F|S:S373P|S:S375F|S:T376A|S:D405N|S:R408S|S:K417N|S:N440K|S:S477N|S:T478K|S:E484A|S:Q493R|S:Q498R|S:N501Y|S:Y505H|S:D614G|S:H655Y|S:N679K|S:P681H|S:N764K|S:D796Y|S:Q954H|S:N969K|synSNP:C25000T	NA	NA		1.12	1.29	passed_qc	Assigned from designation hash.
hCoV-19/South_Korea/KDCA90950/2022|EPI_ISL_14017578|2022-06-30	bed500	bed5005c80ff970b5aecb479f4ae2650	B.1.1.529	B.1.1.529_1	86	S:T19I|del:21633:9|del:21765:6|S:G142D|S:V213G|S:G339D|S:S371F|S:S373P|S:S375F|S:T376A|S:D405N|S:R408S|S:K417N|S:N440K|S:L452R|S:S477N|S:T478K|S:E484A|S:F486V|S:Q498R|S:N501Y|S:Y505H|S:D614G|S:H655Y|S:N679K|S:P681H|S:N764K|S:D796Y|S:Q954H|S:N969K|synSNP:C25000T	NA	NA		1.12	1.29	passed_qc	Assigned from designation hash.
hCoV-19/South_Korea/KDCA90948/2022|EPI_ISL_14017576|2022-06-30	98a01c	98a01cd3a29038b86efeabc5543c60fc	B.1.1.529	B.1.1.529_2	51	S:T19I|del:21633:9|S:G142D|S:V213G|S:G339D|S:S371F|S:S373P|S:S375F|S:T376A|S:D405N|S:R408S|S:K417N|S:N440K|S:S477N|S:T478K|S:E484A|S:Q493R|S:Q498R|S:N501Y|S:Y505H|S:D614G|S:H655Y|S:N679K|S:P681H|S:N764K|S:D796Y|S:Q954H|S:N969K|synSNP:C25000T	NA	NA		1.12	1.29	passed_qc	Assigned from designation hash.
hCoV-19/South_Korea/KDCA90947/2022|EPI_ISL_14017575|2022-06-30	bed500	bed5005c80ff970b5aecb479f4ae2650	B.1.1.529	B.1.1.529_1	86	S:T19I|del:21633:9|del:21765:6|S:G142D|S:V213G|S:G339D|S:S371F|S:S373P|S:S375F|S:T376A|S:D405N|S:R408S|S:K417N|S:N440K|S:L452R|S:S477N|S:T478K|S:E484A|S:F486V|S:Q498R|S:N501Y|S:Y505H|S:D614G|S:H655Y|S:N679K|S:P681H|S:N764K|S:D796Y|S:Q954H|S:N969K|synSNP:C25000T	NA	NA		1.12	1.29	passed_qc	Assigned from designation hash.
hCoV-19/South_Korea/KDCA90946/2022|EPI_ISL_14017574|2022-06-30	bed500	bed5005c80ff970b5aecb479f4ae2650	B.1.1.529	B.1.1.529_1	86	S:T19I|del:21633:9|del:21765:6|S:G142D|S:V213G|S:G339D|S:S371F|S:S373P|S:S375F|S:T376A|S:D405N|S:R408S|S:K417N|S:N440K|S:L452R|S:S477N|S:T478K|S:E484A|S:F486V|S:Q498R|S:N501Y|S:Y505H|S:D614G|S:H655Y|S:N679K|S:P681H|S:N764K|S:D796Y|S:Q954H|S:N969K|synSNP:C25000T	NA	NA		1.12	1.29	passed_qc	Assigned from designation hash.
hCoV-19/South_Korea/KDCA90943/2022|EPI_ISL_14017571|2022-06-30	bed500	bed5005c80ff970b5aecb479f4ae2650	B.1.1.529	B.1.1.529_1	86	S:T19I|del:21633:9|del:21765:6|S:G142D|S:V213G|S:G339D|S:S371F|S:S373P|S:S375F|S:T376A|S:D405N|S:R408S|S:K417N|S:N440K|S:L452R|S:S477N|S:T478K|S:E484A|S:F486V|S:Q498R|S:N501Y|S:Y505H|S:D614G|S:H655Y|S:N679K|S:P681H|S:N764K|S:D796Y|S:Q954H|S:N969K|synSNP:C25000T	NA	NA		1.12	1.29	passed_qc	Assigned from designation hash.
hCoV-19/South_Korea/KDCA90941/2022|EPI_ISL_14017569|2022-06-30	bed500	bed5005c80ff970b5aecb479f4ae2650	B.1.1.529	B.1.1.529_1	86	S:T19I|del:21633:9|del:21765:6|S:G142D|S:V213G|S:G339D|S:S371F|S:S373P|S:S375F|S:T376A|S:D405N|S:R408S|S:K417N|S:N440K|S:L452R|S:S477N|S:T478K|S:E484A|S:F486V|S:Q498R|S:N501Y|S:Y505H|S:D614G|S:H655Y|S:N679K|S:P681H|S:N764K|S:D796Y|S:Q954H|S:N969K|synSNP:C25000T	NA	NA		1.12	1.29	passed_qc	Assigned from designation hash.
hCoV-19/South_Korea/KDCA90939/2022|EPI_ISL_14017567|2022-06-30	98a01c	98a01cd3a29038b86efeabc5543c60fc	B.1.1.529	B.1.1.529_2	51	S:T19I|del:21633:9|S:G142D|S:V213G|S:G339D|S:S371F|S:S373P|S:S375F|S:T376A|S:D405N|S:R408S|S:K417N|S:N440K|S:S477N|S:T478K|S:E484A|S:Q493R|S:Q498R|S:N501Y|S:Y505H|S:D614G|S:H655Y|S:N679K|S:P681H|S:N764K|S:D796Y|S:Q954H|S:N969K|synSNP:C25000T	NA	NA		1.12	1.29	passed_qc	Assigned from designation hash.
hCoV-19/South_Korea/KDCA90938/2022|EPI_ISL_14017566|2022-06-30	98a01c	98a01cd3a29038b86efeabc5543c60fc	B.1.1.529	B.1.1.529_2	51	S:T19I|del:21633:9|S:G142D|S:V213G|S:G339D|S:S371F|S:S373P|S:S375F|S:T376A|S:D405N|S:R408S|S:K417N|S:N440K|S:S477N|S:T478K|S:E484A|S:Q493R|S:Q498R|S:N501Y|S:Y505H|S:D614G|S:H655Y|S:N679K|S:P681H|S:N764K|S:D796Y|S:Q954H|S:N969K|synSNP:C25000T	NA	NA		1.12	1.29	passed_qc	Assigned from designation hash.
hCoV-19/South_Korea/KDCA90937/2022|EPI_ISL_14017565|2022-06-30	98a01c	98a01cd3a29038b86efeabc5543c60fc	B.1.1.529	B.1.1.529_2	51	S:T19I|del:21633:9|S:G142D|S:V213G|S:G339D|S:S371F|S:S373P|S:S375F|S:T376A|S:D405N|S:R408S|S:K417N|S:N440K|S:S477N|S:T478K|S:E484A|S:Q493R|S:Q498R|S:N501Y|S:Y505H|S:D614G|S:H655Y|S:N679K|S:P681H|S:N764K|S:D796Y|S:Q954H|S:N969K|synSNP:C25000T	NA	NA		1.12	1.29	passed_qc	Assigned from designation hash.
hCoV-19/South_Korea/KDCA90936/2022|EPI_ISL_14017564|2022-06-30	dd6359	dd6359af9f4a2cb8d6e19c1a0eebe88c	BA.5.1.3	BA.5.1.3	1	S:T19I|del:21633:9|del:21765:6|S:G142D|S:V213G|S:V289I|S:G339D|S:S371F|S:S373P|S:S375F|S:T376A|S:D405N|S:R408S|S:K417N|S:N440K|S:L452R|S:S477N|S:T478K|S:E484A|S:F486V|S:Q498R|S:N501Y|S:Y505H|S:D614G|S:H655Y|S:N679K|S:P681H|S:N764K|S:D796Y|S:Q954H|S:N969K|synSNP:C25000T	NA	NA		1.12	1.29	passed_qc	Assigned from designation hash.
hCoV-19/South_Korea/KDCA90935/2022|EPI_ISL_14017563|2022-06-30	98a01c	98a01cd3a29038b86efeabc5543c60fc	B.1.1.529	B.1.1.529_2	51	S:T19I|del:21633:9|S:G142D|S:V213G|S:G339D|S:S371F|S:S373P|S:S375F|S:T376A|S:D405N|S:R408S|S:K417N|S:N440K|S:S477N|S:T478K|S:E484A|S:Q493R|S:Q498R|S:N501Y|S:Y505H|S:D614G|S:H655Y|S:N679K|S:P681H|S:N764K|S:D796Y|S:Q954H|S:N969K|synSNP:C25000T	NA	NA		1.12	1.29	passed_qc	Assigned from designation hash.
hCoV-19/South_Korea/KDCA90919/2022|EPI_ISL_14017550|2022-06-30	bed500	bed5005c80ff970b5aecb479f4ae2650	B.1.1.529	B.1.1.529_1	86	S:T19I|del:21633:9|del:21765:6|S:G142D|S:V213G|S:G339D|S:S371F|S:S373P|S:S375F|S:T376A|S:D405N|S:R408S|S:K417N|S:N440K|S:L452R|S:S477N|S:T478K|S:E484A|S:F486V|S:Q498R|S:N501Y|S:Y505H|S:D614G|S:H655Y|S:N679K|S:P681H|S:N764K|S:D796Y|S:Q954H|S:N969K|synSNP:C25000T	NA	NA		1.12	1.29	passed_qc	Assigned from designation hash.
hCoV-19/South_Korea/KDCA90917/2022|EPI_ISL_14017548|2022-06-30	98a01c	98a01cd3a29038b86efeabc5543c60fc	B.1.1.529	B.1.1.529_2	51	S:T19I|del:21633:9|S:G142D|S:V213G|S:G339D|S:S371F|S:S373P|S:S375F|S:T376A|S:D405N|S:R408S|S:K417N|S:N440K|S:S477N|S:T478K|S:E484A|S:Q493R|S:Q498R|S:N501Y|S:Y505H|S:D614G|S:H655Y|S:N679K|S:P681H|S:N764K|S:D796Y|S:Q954H|S:N969K|synSNP:C25000T	NA	NA		1.12	1.29	passed_qc	Assigned from designation hash.
hCoV-19/South_Korea/KDCA90915/2022|EPI_ISL_14017546|2022-06-30	98a01c	98a01cd3a29038b86efeabc5543c60fc	B.1.1.529	B.1.1.529_2	51	S:T19I|del:21633:9|S:G142D|S:V213G|S:G339D|S:S371F|S:S373P|S:S375F|S:T376A|S:D405N|S:R408S|S:K417N|S:N440K|S:S477N|S:T478K|S:E484A|S:Q493R|S:Q498R|S:N501Y|S:Y505H|S:D614G|S:H655Y|S:N679K|S:P681H|S:N764K|S:D796Y|S:Q954H|S:N969K|synSNP:C25000T	NA	NA		1.12	1.29	passed_qc	Assigned from designation hash.
hCoV-19/South_Korea/KDCA90914/2022|EPI_ISL_14017545|2022-06-30	98a01c	98a01cd3a29038b86efeabc5543c60fc	B.1.1.529	B.1.1.529_2	51	S:T19I|del:21633:9|S:G142D|S:V213G|S:G339D|S:S371F|S:S373P|S:S375F|S:T376A|S:D405N|S:R408S|S:K417N|S:N440K|S:S477N|S:T478K|S:E484A|S:Q493R|S:Q498R|S:N501Y|S:Y505H|S:D614G|S:H655Y|S:N679K|S:P681H|S:N764K|S:D796Y|S:Q954H|S:N969K|synSNP:C25000T	NA	NA		1.12	1.29	passed_qc	Assigned from designation hash.
hCoV-19/South_Korea/KDCA90908/2022|EPI_ISL_14017541|2022-06-30	bed500	bed5005c80ff970b5aecb479f4ae2650	B.1.1.529	B.1.1.529_1	86	S:T19I|del:21633:9|del:21765:6|S:G142D|S:V213G|S:G339D|S:S371F|S:S373P|S:S375F|S:T376A|S:D405N|S:R408S|S:K417N|S:N440K|S:L452R|S:S477N|S:T478K|S:E484A|S:F486V|S:Q498R|S:N501Y|S:Y505H|S:D614G|S:H655Y|S:N679K|S:P681H|S:N764K|S:D796Y|S:Q954H|S:N969K|synSNP:C25000T	NA	NA		1.12	1.29	passed_qc	Assigned from designation hash.
hCoV-19/South_Korea/KDCA90907/2022|EPI_ISL_14017540|2022-06-30	98a01c	98a01cd3a29038b86efeabc5543c60fc	B.1.1.529	B.1.1.529_2	51	S:T19I|del:21633:9|S:G142D|S:V213G|S:G339D|S:S371F|S:S373P|S:S375F|S:T376A|S:D405N|S:R408S|S:K417N|S:N440K|S:S477N|S:T478K|S:E484A|S:Q493R|S:Q498R|S:N501Y|S:Y505H|S:D614G|S:H655Y|S:N679K|S:P681H|S:N764K|S:D796Y|S:Q954H|S:N969K|synSNP:C25000T	NA	NA		1.12	1.29	passed_qc	Assigned from designation hash.
hCoV-19/South_Korea/KDCA90906/2022|EPI_ISL_14017539|2022-06-30	bed500	bed5005c80ff970b5aecb479f4ae2650	B.1.1.529	B.1.1.529_1	86	S:T19I|del:21633:9|del:21765:6|S:G142D|S:V213G|S:G339D|S:S371F|S:S373P|S:S375F|S:T376A|S:D405N|S:R408S|S:K417N|S:N440K|S:L452R|S:S477N|S:T478K|S:E484A|S:F486V|S:Q498R|S:N501Y|S:Y505H|S:D614G|S:H655Y|S:N679K|S:P681H|S:N764K|S:D796Y|S:Q954H|S:N969K|synSNP:C25000T	NA	NA		1.12	1.29	passed_qc	Assigned from designation hash.
hCoV-19/South_Korea/KDCA90905/2022|EPI_ISL_14017538|2022-06-30	bed500	bed5005c80ff970b5aecb479f4ae2650	B.1.1.529	B.1.1.529_1	86	S:T19I|del:21633:9|del:21765:6|S:G142D|S:V213G|S:G339D|S:S371F|S:S373P|S:S375F|S:T376A|S:D405N|S:R408S|S:K417N|S:N440K|S:L452R|S:S477N|S:T478K|S:E484A|S:F486V|S:Q498R|S:N501Y|S:Y505H|S:D614G|S:H655Y|S:N679K|S:P681H|S:N764K|S:D796Y|S:Q954H|S:N969K|synSNP:C25000T	NA	NA		1.12	1.29	passed_qc	Assigned from designation hash.
hCoV-19/South_Korea/KDCA90904/2022|EPI_ISL_14017537|2022-06-30	bed500	bed5005c80ff970b5aecb479f4ae2650	B.1.1.529	B.1.1.529_1	86	S:T19I|del:21633:9|del:21765:6|S:G142D|S:V213G|S:G339D|S:S371F|S:S373P|S:S375F|S:T376A|S:D405N|S:R408S|S:K417N|S:N440K|S:L452R|S:S477N|S:T478K|S:E484A|S:F486V|S:Q498R|S:N501Y|S:Y505H|S:D614G|S:H655Y|S:N679K|S:P681H|S:N764K|S:D796Y|S:Q954H|S:N969K|synSNP:C25000T	NA	NA		1.12	1.29	passed_qc	Assigned from designation hash.
hCoV-19/South_Korea/KDCA90900/2022|EPI_ISL_14017534|2022-06-30	bed500	bed5005c80ff970b5aecb479f4ae2650	B.1.1.529	B.1.1.529_1	86	S:T19I|del:21633:9|del:21765:6|S:G142D|S:V213G|S:G339D|S:S371F|S:S373P|S:S375F|S:T376A|S:D405N|S:R408S|S:K417N|S:N440K|S:L452R|S:S477N|S:T478K|S:E484A|S:F486V|S:Q498R|S:N501Y|S:Y505H|S:D614G|S:H655Y|S:N679K|S:P681H|S:N764K|S:D796Y|S:Q954H|S:N969K|synSNP:C25000T	NA	NA		1.12	1.29	passed_qc	Assigned from designation hash.
hCoV-19/South_Korea/KDCA90898/2022|EPI_ISL_14017532|2022-06-30	bed500	bed5005c80ff970b5aecb479f4ae2650	B.1.1.529	B.1.1.529_1	86	S:T19I|del:21633:9|del:21765:6|S:G142D|S:V213G|S:G339D|S:S371F|S:S373P|S:S375F|S:T376A|S:D405N|S:R408S|S:K417N|S:N440K|S:L452R|S:S477N|S:T478K|S:E484A|S:F486V|S:Q498R|S:N501Y|S:Y505H|S:D614G|S:H655Y|S:N679K|S:P681H|S:N764K|S:D796Y|S:Q954H|S:N969K|synSNP:C25000T	NA	NA		1.12	1.29	passed_qc	Assigned from designation hash.
hCoV-19/South_Korea/KDCA90896/2022|EPI_ISL_14017530|2022-06-30	57b97a	57b97aec01530526265548fcf6a92629	BA.2.18	BA.2.18	1	S:T19I|del:21633:9|S:G142D|S:V213G|S:G339D|S:S371F|S:S373P|S:S375F|S:T376A|S:D405N|S:R408S|S:K417T|S:N440K|S:S477N|S:T478K|S:E484A|S:Q493R|S:Q498R|S:N501Y|S:Y505H|synSNP:C23248T|S:D614G|S:H655Y|S:N679K|S:P681H|S:N764K|S:D796Y|S:Q954H|S:N969K|synSNP:C25000T	NA	NA		1.12	1.29	passed_qc	Assigned from designation hash.
hCoV-19/South_Korea/KDCA90894/2022|EPI_ISL_14017528|2022-06-30	98a01c	98a01cd3a29038b86efeabc5543c60fc	B.1.1.529	B.1.1.529_2	51	S:T19I|del:21633:9|S:G142D|S:V213G|S:G339D|S:S371F|S:S373P|S:S375F|S:T376A|S:D405N|S:R408S|S:K417N|S:N440K|S:S477N|S:T478K|S:E484A|S:Q493R|S:Q498R|S:N501Y|S:Y505H|S:D614G|S:H655Y|S:N679K|S:P681H|S:N764K|S:D796Y|S:Q954H|S:N969K|synSNP:C25000T	NA	NA		1.12	1.29	passed_qc	Assigned from designation hash.
hCoV-19/South_Korea/KDCA90892/2022|EPI_ISL_14017526|2022-06-30	98a01c	98a01cd3a29038b86efeabc5543c60fc	B.1.1.529	B.1.1.529_2	51	S:T19I|del:21633:9|S:G142D|S:V213G|S:G339D|S:S371F|S:S373P|S:S375F|S:T376A|S:D405N|S:R408S|S:K417N|S:N440K|S:S477N|S:T478K|S:E484A|S:Q493R|S:Q498R|S:N501Y|S:Y505H|S:D614G|S:H655Y|S:N679K|S:P681H|S:N764K|S:D796Y|S:Q954H|S:N969K|synSNP:C25000T	NA	NA		1.12	1.29	passed_qc	Assigned from designation hash.
hCoV-19/South_Korea/KDCA90890/2022|EPI_ISL_14017524|2022-06-30	bed500	bed5005c80ff970b5aecb479f4ae2650	B.1.1.529	B.1.1.529_1	86	S:T19I|del:21633:9|del:21765:6|S:G142D|S:V213G|S:G339D|S:S371F|S:S373P|S:S375F|S:T376A|S:D405N|S:R408S|S:K417N|S:N440K|S:L452R|S:S477N|S:T478K|S:E484A|S:F486V|S:Q498R|S:N501Y|S:Y505H|S:D614G|S:H655Y|S:N679K|S:P681H|S:N764K|S:D796Y|S:Q954H|S:N969K|synSNP:C25000T	NA	NA		1.12	1.29	passed_qc	Assigned from designation hash.
hCoV-19/South_Korea/KDCA90887/2022|EPI_ISL_14017521|2022-06-30	bed500	bed5005c80ff970b5aecb479f4ae2650	B.1.1.529	B.1.1.529_1	86	S:T19I|del:21633:9|del:21765:6|S:G142D|S:V213G|S:G339D|S:S371F|S:S373P|S:S375F|S:T376A|S:D405N|S:R408S|S:K417N|S:N440K|S:L452R|S:S477N|S:T478K|S:E484A|S:F486V|S:Q498R|S:N501Y|S:Y505H|S:D614G|S:H655Y|S:N679K|S:P681H|S:N764K|S:D796Y|S:Q954H|S:N969K|synSNP:C25000T	NA	NA		1.12	1.29	passed_qc	Assigned from designation hash.
hCoV-19/South_Korea/KDCA90885/2022|EPI_ISL_14017519|2022-06-30	bed500	bed5005c80ff970b5aecb479f4ae2650	B.1.1.529	B.1.1.529_1	86	S:T19I|del:21633:9|del:21765:6|S:G142D|S:V213G|S:G339D|S:S371F|S:S373P|S:S375F|S:T376A|S:D405N|S:R408S|S:K417N|S:N440K|S:L452R|S:S477N|S:T478K|S:E484A|S:F486V|S:Q498R|S:N501Y|S:Y505H|S:D614G|S:H655Y|S:N679K|S:P681H|S:N764K|S:D796Y|S:Q954H|S:N969K|synSNP:C25000T	NA	NA		1.12	1.29	passed_qc	Assigned from designation hash.
hCoV-19/South_Korea/KDCA90882/2022|EPI_ISL_14017516|2022-06-30	bed500	bed5005c80ff970b5aecb479f4ae2650	B.1.1.529	B.1.1.529_1	86	S:T19I|del:21633:9|del:21765:6|S:G142D|S:V213G|S:G339D|S:S371F|S:S373P|S:S375F|S:T376A|S:D405N|S:R408S|S:K417N|S:N440K|S:L452R|S:S477N|S:T478K|S:E484A|S:F486V|S:Q498R|S:N501Y|S:Y505H|S:D614G|S:H655Y|S:N679K|S:P681H|S:N764K|S:D796Y|S:Q954H|S:N969K|synSNP:C25000T	NA	NA		1.12	1.29	passed_qc	Assigned from designation hash.
hCoV-19/South_Korea/KDCA90877/2022|EPI_ISL_14017511|2022-06-30	bed500	bed5005c80ff970b5aecb479f4ae2650	B.1.1.529	B.1.1.529_1	86	S:T19I|del:21633:9|del:21765:6|S:G142D|S:V213G|S:G339D|S:S371F|S:S373P|S:S375F|S:T376A|S:D405N|S:R408S|S:K417N|S:N440K|S:L452R|S:S477N|S:T478K|S:E484A|S:F486V|S:Q498R|S:N501Y|S:Y505H|S:D614G|S:H655Y|S:N679K|S:P681H|S:N764K|S:D796Y|S:Q954H|S:N969K|synSNP:C25000T	NA	NA		1.12	1.29	passed_qc	Assigned from designation hash.
hCoV-19/South_Korea/KDCA90875/2022|EPI_ISL_14017509|2022-06-30	09e0fd	09e0fdf27e5e7c0362765215c4228aa7	BA.2.12.1	BA.2.12.1_1	3	S:T19I|del:21633:9|synSNP:C21721T|S:G142D|S:V213G|S:G339D|S:S371F|S:S373P|S:S375F|S:T376A|S:D405N|S:R408S|S:K417N|S:N440K|S:L452Q|S:S477N|S:T478K|S:E484A|S:Q493R|S:Q498R|S:N501Y|S:Y505H|S:D614G|S:H655Y|S:N679K|S:P681H|S:S704L|S:N764K|S:D796Y|S:Q954H|S:N969K|synSNP:C25000T	NA	NA		1.12	1.29	passed_qc	Assigned from designation hash.
hCoV-19/South_Korea/KDCA90874/2022|EPI_ISL_14017508|2022-06-30	bed500	bed5005c80ff970b5aecb479f4ae2650	B.1.1.529	B.1.1.529_1	86	S:T19I|del:21633:9|del:21765:6|S:G142D|S:V213G|S:G339D|S:S371F|S:S373P|S:S375F|S:T376A|S:D405N|S:R408S|S:K417N|S:N440K|S:L452R|S:S477N|S:T478K|S:E484A|S:F486V|S:Q498R|S:N501Y|S:Y505H|S:D614G|S:H655Y|S:N679K|S:P681H|S:N764K|S:D796Y|S:Q954H|S:N969K|synSNP:C25000T	NA	NA		1.12	1.29	passed_qc	Assigned from designation hash.
hCoV-19/South_Korea/KDCA90873/2022|EPI_ISL_14017507|2022-06-30	bed500	bed5005c80ff970b5aecb479f4ae2650	B.1.1.529	B.1.1.529_1	86	S:T19I|del:21633:9|del:21765:6|S:G142D|S:V213G|S:G339D|S:S371F|S:S373P|S:S375F|S:T376A|S:D405N|S:R408S|S:K417N|S:N440K|S:L452R|S:S477N|S:T478K|S:E484A|S:F486V|S:Q498R|S:N501Y|S:Y505H|S:D614G|S:H655Y|S:N679K|S:P681H|S:N764K|S:D796Y|S:Q954H|S:N969K|synSNP:C25000T	NA	NA		1.12	1.29	passed_qc	Assigned from designation hash.
hCoV-19/South_Korea/KDCA90870/2022|EPI_ISL_14017504|2022-06-30	98a01c	98a01cd3a29038b86efeabc5543c60fc	B.1.1.529	B.1.1.529_2	51	S:T19I|del:21633:9|S:G142D|S:V213G|S:G339D|S:S371F|S:S373P|S:S375F|S:T376A|S:D405N|S:R408S|S:K417N|S:N440K|S:S477N|S:T478K|S:E484A|S:Q493R|S:Q498R|S:N501Y|S:Y505H|S:D614G|S:H655Y|S:N679K|S:P681H|S:N764K|S:D796Y|S:Q954H|S:N969K|synSNP:C25000T	NA	NA		1.12	1.29	passed_qc	Assigned from designation hash.
hCoV-19/South_Korea/KDCA90868/2022|EPI_ISL_14017502|2022-06-30	6ce472	6ce4726fc823d8d2ad4edf0caf9d4f46	BA.2.3.7	BA.2.3.7	1	S:T19I|del:21633:9|S:K97E|S:G142D|S:V213G|S:G339D|S:S371F|S:S373P|S:S375F|S:T376A|S:D405N|S:R408S|S:K417N|S:N440K|S:S477N|S:T478K|S:E484A|S:Q493R|S:Q498R|S:N501Y|S:Y505H|S:D614G|S:H655Y|S:N679K|S:P681H|S:N764K|S:D796Y|S:Q954H|S:N969K|synSNP:C25000T|S:G1251V	NA	NA		1.12	1.29	passed_qc	Assigned from designation hash.
hCoV-19/South_Korea/KDCA90861/2022|EPI_ISL_14017497|2022-06-30	98a01c	98a01cd3a29038b86efeabc5543c60fc	B.1.1.529	B.1.1.529_2	51	S:T19I|del:21633:9|S:G142D|S:V213G|S:G339D|S:S371F|S:S373P|S:S375F|S:T376A|S:D405N|S:R408S|S:K417N|S:N440K|S:S477N|S:T478K|S:E484A|S:Q493R|S:Q498R|S:N501Y|S:Y505H|S:D614G|S:H655Y|S:N679K|S:P681H|S:N764K|S:D796Y|S:Q954H|S:N969K|synSNP:C25000T	NA	NA		1.12	1.29	passed_qc	Assigned from designation hash.
hCoV-19/South_Korea/KDCA90857/2022|EPI_ISL_14017494|2022-06-30	98a01c	98a01cd3a29038b86efeabc5543c60fc	B.1.1.529	B.1.1.529_2	51	S:T19I|del:21633:9|S:G142D|S:V213G|S:G339D|S:S371F|S:S373P|S:S375F|S:T376A|S:D405N|S:R408S|S:K417N|S:N440K|S:S477N|S:T478K|S:E484A|S:Q493R|S:Q498R|S:N501Y|S:Y505H|S:D614G|S:H655Y|S:N679K|S:P681H|S:N764K|S:D796Y|S:Q954H|S:N969K|synSNP:C25000T	NA	NA		1.12	1.29	passed_qc	Assigned from designation hash.
hCoV-19/South_Korea/KDCA90848/2022|EPI_ISL_14017491|2022-06-29	98a01c	98a01cd3a29038b86efeabc5543c60fc	B.1.1.529	B.1.1.529_2	51	S:T19I|del:21633:9|S:G142D|S:V213G|S:G339D|S:S371F|S:S373P|S:S375F|S:T376A|S:D405N|S:R408S|S:K417N|S:N440K|S:S477N|S:T478K|S:E484A|S:Q493R|S:Q498R|S:N501Y|S:Y505H|S:D614G|S:H655Y|S:N679K|S:P681H|S:N764K|S:D796Y|S:Q954H|S:N969K|synSNP:C25000T	NA	NA		1.12	1.29	passed_qc	Assigned from designation hash.
hCoV-19/South_Korea/KDCA90842/2022|EPI_ISL_14017486|2022-06-29	bed500	bed5005c80ff970b5aecb479f4ae2650	B.1.1.529	B.1.1.529_1	86	S:T19I|del:21633:9|del:21765:6|S:G142D|S:V213G|S:G339D|S:S371F|S:S373P|S:S375F|S:T376A|S:D405N|S:R408S|S:K417N|S:N440K|S:L452R|S:S477N|S:T478K|S:E484A|S:F486V|S:Q498R|S:N501Y|S:Y505H|S:D614G|S:H655Y|S:N679K|S:P681H|S:N764K|S:D796Y|S:Q954H|S:N969K|synSNP:C25000T	NA	NA		1.12	1.29	passed_qc	Assigned from designation hash.
hCoV-19/South_Korea/KDCA90835/2022|EPI_ISL_14017481|2022-06-29	98a01c	98a01cd3a29038b86efeabc5543c60fc	B.1.1.529	B.1.1.529_2	51	S:T19I|del:21633:9|S:G142D|S:V213G|S:G339D|S:S371F|S:S373P|S:S375F|S:T376A|S:D405N|S:R408S|S:K417N|S:N440K|S:S477N|S:T478K|S:E484A|S:Q493R|S:Q498R|S:N501Y|S:Y505H|S:D614G|S:H655Y|S:N679K|S:P681H|S:N764K|S:D796Y|S:Q954H|S:N969K|synSNP:C25000T	NA	NA		1.12	1.29	passed_qc	Assigned from designation hash.
hCoV-19/South_Korea/KDCA90826/2022|EPI_ISL_14017475|2022-06-29	98a01c	98a01cd3a29038b86efeabc5543c60fc	B.1.1.529	B.1.1.529_2	51	S:T19I|del:21633:9|S:G142D|S:V213G|S:G339D|S:S371F|S:S373P|S:S375F|S:T376A|S:D405N|S:R408S|S:K417N|S:N440K|S:S477N|S:T478K|S:E484A|S:Q493R|S:Q498R|S:N501Y|S:Y505H|S:D614G|S:H655Y|S:N679K|S:P681H|S:N764K|S:D796Y|S:Q954H|S:N969K|synSNP:C25000T	NA	NA		1.12	1.29	passed_qc	Assigned from designation hash.
hCoV-19/South_Korea/KDCA90825/2022|EPI_ISL_14017474|2022-06-29	bed500	bed5005c80ff970b5aecb479f4ae2650	B.1.1.529	B.1.1.529_1	86	S:T19I|del:21633:9|del:21765:6|S:G142D|S:V213G|S:G339D|S:S371F|S:S373P|S:S375F|S:T376A|S:D405N|S:R408S|S:K417N|S:N440K|S:L452R|S:S477N|S:T478K|S:E484A|S:F486V|S:Q498R|S:N501Y|S:Y505H|S:D614G|S:H655Y|S:N679K|S:P681H|S:N764K|S:D796Y|S:Q954H|S:N969K|synSNP:C25000T	NA	NA		1.12	1.29	passed_qc	Assigned from designation hash.
hCoV-19/South_Korea/KDCA90820/2022|EPI_ISL_14017470|2022-06-29	0ff409	0ff409e820fdbe2f0dde0a5d25c200bc	BA.2	BA.2_22	3	S:T19I|del:21633:9|S:I68T|S:G142D|S:V213G|S:G339D|S:S371F|S:S373P|S:S375F|S:T376A|S:D405N|S:R408S|S:K417N|S:N440K|S:S477N|S:T478K|S:E484A|S:Q493R|S:Q498R|S:N501Y|S:Y505H|S:D614G|S:H655Y|S:N679K|S:P681H|S:N764K|S:D796Y|S:Q954H|S:N969K|synSNP:C25000T	NA	NA		1.12	1.29	passed_qc	Assigned from designation hash.
hCoV-19/South_Korea/KDCA90806/2022|EPI_ISL_14017457|2022-06-29	bed500	bed5005c80ff970b5aecb479f4ae2650	B.1.1.529	B.1.1.529_1	86	S:T19I|del:21633:9|del:21765:6|S:G142D|S:V213G|S:G339D|S:S371F|S:S373P|S:S375F|S:T376A|S:D405N|S:R408S|S:K417N|S:N440K|S:L452R|S:S477N|S:T478K|S:E484A|S:F486V|S:Q498R|S:N501Y|S:Y505H|S:D614G|S:H655Y|S:N679K|S:P681H|S:N764K|S:D796Y|S:Q954H|S:N969K|synSNP:C25000T	NA	NA		1.12	1.29	passed_qc	Assigned from designation hash.
hCoV-19/South_Korea/KDCA90799/2022|EPI_ISL_14017450|2022-06-29	bed500	bed5005c80ff970b5aecb479f4ae2650	B.1.1.529	B.1.1.529_1	86	S:T19I|del:21633:9|del:21765:6|S:G142D|S:V213G|S:G339D|S:S371F|S:S373P|S:S375F|S:T376A|S:D405N|S:R408S|S:K417N|S:N440K|S:L452R|S:S477N|S:T478K|S:E484A|S:F486V|S:Q498R|S:N501Y|S:Y505H|S:D614G|S:H655Y|S:N679K|S:P681H|S:N764K|S:D796Y|S:Q954H|S:N969K|synSNP:C25000T	NA	NA		1.12	1.29	passed_qc	Assigned from designation hash.
hCoV-19/South_Korea/KDCA90798/2022|EPI_ISL_14017449|2022-06-29	2904d0	2904d0eddfef0ade3f3b6b9fee903e63	BA.2.76	BA.2.76	1	S:T19I|del:21633:9|S:G142D|S:V213G|S:Y248N|S:G339D|S:R346T|S:S371F|S:S373P|S:S375F|S:T376A|S:D405N|S:R408S|S:K417N|S:N440K|S:S477N|S:T478K|S:E484A|S:Q493R|S:Q498R|S:N501Y|S:Y505H|S:D614G|S:H655Y|S:N679K|S:P681H|S:N764K|S:D796Y|S:Q954H|S:N969K|synSNP:C25000T	NA	NA		1.12	1.29	passed_qc	Assigned from designation hash.
hCoV-19/South_Korea/KDCA90797/2022|EPI_ISL_14017448|2022-06-29	bed500	bed5005c80ff970b5aecb479f4ae2650	B.1.1.529	B.1.1.529_1	86	S:T19I|del:21633:9|del:21765:6|S:G142D|S:V213G|S:G339D|S:S371F|S:S373P|S:S375F|S:T376A|S:D405N|S:R408S|S:K417N|S:N440K|S:L452R|S:S477N|S:T478K|S:E484A|S:F486V|S:Q498R|S:N501Y|S:Y505H|S:D614G|S:H655Y|S:N679K|S:P681H|S:N764K|S:D796Y|S:Q954H|S:N969K|synSNP:C25000T	NA	NA		1.12	1.29	passed_qc	Assigned from designation hash.
hCoV-19/South_Korea/KDCA90796/2022|EPI_ISL_14017447|2022-06-29	bed500	bed5005c80ff970b5aecb479f4ae2650	B.1.1.529	B.1.1.529_1	86	S:T19I|del:21633:9|del:21765:6|S:G142D|S:V213G|S:G339D|S:S371F|S:S373P|S:S375F|S:T376A|S:D405N|S:R408S|S:K417N|S:N440K|S:L452R|S:S477N|S:T478K|S:E484A|S:F486V|S:Q498R|S:N501Y|S:Y505H|S:D614G|S:H655Y|S:N679K|S:P681H|S:N764K|S:D796Y|S:Q954H|S:N969K|synSNP:C25000T	NA	NA		1.12	1.29	passed_qc	Assigned from designation hash.
hCoV-19/South_Korea/KDCA90781/2022|EPI_ISL_14017433|2022-06-29	98a01c	98a01cd3a29038b86efeabc5543c60fc	B.1.1.529	B.1.1.529_2	51	S:T19I|del:21633:9|S:G142D|S:V213G|S:G339D|S:S371F|S:S373P|S:S375F|S:T376A|S:D405N|S:R408S|S:K417N|S:N440K|S:S477N|S:T478K|S:E484A|S:Q493R|S:Q498R|S:N501Y|S:Y505H|S:D614G|S:H655Y|S:N679K|S:P681H|S:N764K|S:D796Y|S:Q954H|S:N969K|synSNP:C25000T	NA	NA		1.12	1.29	passed_qc	Assigned from designation hash.
hCoV-19/South_Korea/KDCA90780/2022|EPI_ISL_14017432|2022-06-29	bed500	bed5005c80ff970b5aecb479f4ae2650	B.1.1.529	B.1.1.529_1	86	S:T19I|del:21633:9|del:21765:6|S:G142D|S:V213G|S:G339D|S:S371F|S:S373P|S:S375F|S:T376A|S:D405N|S:R408S|S:K417N|S:N440K|S:L452R|S:S477N|S:T478K|S:E484A|S:F486V|S:Q498R|S:N501Y|S:Y505H|S:D614G|S:H655Y|S:N679K|S:P681H|S:N764K|S:D796Y|S:Q954H|S:N969K|synSNP:C25000T	NA	NA		1.12	1.29	passed_qc	Assigned from designation hash.
hCoV-19/South_Korea/KDCA90779/2022|EPI_ISL_14017431|2022-06-29	09e0fd	09e0fdf27e5e7c0362765215c4228aa7	BA.2.12.1	BA.2.12.1_1	3	S:T19I|del:21633:9|synSNP:C21721T|S:G142D|S:V213G|S:G339D|S:S371F|S:S373P|S:S375F|S:T376A|S:D405N|S:R408S|S:K417N|S:N440K|S:L452Q|S:S477N|S:T478K|S:E484A|S:Q493R|S:Q498R|S:N501Y|S:Y505H|S:D614G|S:H655Y|S:N679K|S:P681H|S:S704L|S:N764K|S:D796Y|S:Q954H|S:N969K|synSNP:C25000T	NA	NA		1.12	1.29	passed_qc	Assigned from designation hash.
hCoV-19/South_Korea/KDCA90778/2022|EPI_ISL_14017430|2022-06-29	701f29	701f29d336c12a09a6bb0891af45a550	BA.5.5	BA.5.5_1	2	S:T19I|del:21633:9|del:21765:6|S:T76I|S:G142D|S:V213G|S:G339D|S:S371F|S:S373P|S:S375F|S:T376A|S:D405N|S:R408S|S:K417N|S:N440K|S:L452R|S:S477N|S:T478K|S:E484A|S:F486V|S:Q498R|S:N501Y|S:Y505H|S:D614G|S:H655Y|S:N679K|S:P681H|S:N764K|S:D796Y|S:Q954H|S:N969K|synSNP:C25000T	NA	NA		1.12	1.29	passed_qc	Assigned from designation hash.
hCoV-19/South_Korea/KDCA90774/2022|EPI_ISL_14017427|2022-06-29	bed500	bed5005c80ff970b5aecb479f4ae2650	B.1.1.529	B.1.1.529_1	86	S:T19I|del:21633:9|del:21765:6|S:G142D|S:V213G|S:G339D|S:S371F|S:S373P|S:S375F|S:T376A|S:D405N|S:R408S|S:K417N|S:N440K|S:L452R|S:S477N|S:T478K|S:E484A|S:F486V|S:Q498R|S:N501Y|S:Y505H|S:D614G|S:H655Y|S:N679K|S:P681H|S:N764K|S:D796Y|S:Q954H|S:N969K|synSNP:C25000T	NA	NA		1.12	1.29	passed_qc	Assigned from designation hash.
hCoV-19/South_Korea/KDCA90772/2022|EPI_ISL_14017426|2022-06-29	bed500	bed5005c80ff970b5aecb479f4ae2650	B.1.1.529	B.1.1.529_1	86	S:T19I|del:21633:9|del:21765:6|S:G142D|S:V213G|S:G339D|S:S371F|S:S373P|S:S375F|S:T376A|S:D405N|S:R408S|S:K417N|S:N440K|S:L452R|S:S477N|S:T478K|S:E484A|S:F486V|S:Q498R|S:N501Y|S:Y505H|S:D614G|S:H655Y|S:N679K|S:P681H|S:N764K|S:D796Y|S:Q954H|S:N969K|synSNP:C25000T	NA	NA		1.12	1.29	passed_qc	Assigned from designation hash.
hCoV-19/South_Korea/KDCA90767/2022|EPI_ISL_14017423|2022-06-29	73bbe0	73bbe066dca502d744c45b753cb139d9	BA.4.6	BA.4.6_1	3	S:T19I|del:21633:9|del:21765:6|S:G142D|S:V213G|S:G339D|S:R346T|S:S371F|S:S373P|S:S375F|S:T376A|S:D405N|S:R408S|S:K417N|S:N440K|S:L452R|S:S477N|S:T478K|S:E484A|S:F486V|S:Q498R|S:N501Y|S:Y505H|S:D614G|S:H655Y|S:N658S|S:N679K|S:P681H|S:N764K|S:D796Y|S:Q954H|S:N969K|synSNP:C25000T	NA	NA		1.12	1.29	passed_qc	Assigned from designation hash.
hCoV-19/South_Korea/KDCA90764/2022|EPI_ISL_14017422|2022-06-29	bed500	bed5005c80ff970b5aecb479f4ae2650	B.1.1.529	B.1.1.529_1	86	S:T19I|del:21633:9|del:21765:6|S:G142D|S:V213G|S:G339D|S:S371F|S:S373P|S:S375F|S:T376A|S:D405N|S:R408S|S:K417N|S:N440K|S:L452R|S:S477N|S:T478K|S:E484A|S:F486V|S:Q498R|S:N501Y|S:Y505H|S:D614G|S:H655Y|S:N679K|S:P681H|S:N764K|S:D796Y|S:Q954H|S:N969K|synSNP:C25000T	NA	NA		1.12	1.29	passed_qc	Assigned from designation hash.
hCoV-19/South_Korea/KDCA90756/2022|EPI_ISL_14017416|2022-06-29	98a01c	98a01cd3a29038b86efeabc5543c60fc	B.1.1.529	B.1.1.529_2	51	S:T19I|del:21633:9|S:G142D|S:V213G|S:G339D|S:S371F|S:S373P|S:S375F|S:T376A|S:D405N|S:R408S|S:K417N|S:N440K|S:S477N|S:T478K|S:E484A|S:Q493R|S:Q498R|S:N501Y|S:Y505H|S:D614G|S:H655Y|S:N679K|S:P681H|S:N764K|S:D796Y|S:Q954H|S:N969K|synSNP:C25000T	NA	NA		1.12	1.29	passed_qc	Assigned from designation hash.
hCoV-19/South_Korea/KDCA90755/2022|EPI_ISL_14017415|2022-06-29	bed500	bed5005c80ff970b5aecb479f4ae2650	B.1.1.529	B.1.1.529_1	86	S:T19I|del:21633:9|del:21765:6|S:G142D|S:V213G|S:G339D|S:S371F|S:S373P|S:S375F|S:T376A|S:D405N|S:R408S|S:K417N|S:N440K|S:L452R|S:S477N|S:T478K|S:E484A|S:F486V|S:Q498R|S:N501Y|S:Y505H|S:D614G|S:H655Y|S:N679K|S:P681H|S:N764K|S:D796Y|S:Q954H|S:N969K|synSNP:C25000T	NA	NA		1.12	1.29	passed_qc	Assigned from designation hash.
hCoV-19/South_Korea/KDCA90752/2022|EPI_ISL_14017412|2022-06-29	bed500	bed5005c80ff970b5aecb479f4ae2650	B.1.1.529	B.1.1.529_1	86	S:T19I|del:21633:9|del:21765:6|S:G142D|S:V213G|S:G339D|S:S371F|S:S373P|S:S375F|S:T376A|S:D405N|S:R408S|S:K417N|S:N440K|S:L452R|S:S477N|S:T478K|S:E484A|S:F486V|S:Q498R|S:N501Y|S:Y505H|S:D614G|S:H655Y|S:N679K|S:P681H|S:N764K|S:D796Y|S:Q954H|S:N969K|synSNP:C25000T	NA	NA		1.12	1.29	passed_qc	Assigned from designation hash.
hCoV-19/South_Korea/KDCA90747/2022|EPI_ISL_14017407|2022-06-29	bed500	bed5005c80ff970b5aecb479f4ae2650	B.1.1.529	B.1.1.529_1	86	S:T19I|del:21633:9|del:21765:6|S:G142D|S:V213G|S:G339D|S:S371F|S:S373P|S:S375F|S:T376A|S:D405N|S:R408S|S:K417N|S:N440K|S:L452R|S:S477N|S:T478K|S:E484A|S:F486V|S:Q498R|S:N501Y|S:Y505H|S:D614G|S:H655Y|S:N679K|S:P681H|S:N764K|S:D796Y|S:Q954H|S:N969K|synSNP:C25000T	NA	NA		1.12	1.29	passed_qc	Assigned from designation hash.
hCoV-19/South_Korea/KDCA90746/2022|EPI_ISL_14017406|2022-06-29	bed500	bed5005c80ff970b5aecb479f4ae2650	B.1.1.529	B.1.1.529_1	86	S:T19I|del:21633:9|del:21765:6|S:G142D|S:V213G|S:G339D|S:S371F|S:S373P|S:S375F|S:T376A|S:D405N|S:R408S|S:K417N|S:N440K|S:L452R|S:S477N|S:T478K|S:E484A|S:F486V|S:Q498R|S:N501Y|S:Y505H|S:D614G|S:H655Y|S:N679K|S:P681H|S:N764K|S:D796Y|S:Q954H|S:N969K|synSNP:C25000T	NA	NA		1.12	1.29	passed_qc	Assigned from designation hash.
hCoV-19/South_Korea/KDCA90744/2022|EPI_ISL_14017404|2022-06-29	bed500	bed5005c80ff970b5aecb479f4ae2650	B.1.1.529	B.1.1.529_1	86	S:T19I|del:21633:9|del:21765:6|S:G142D|S:V213G|S:G339D|S:S371F|S:S373P|S:S375F|S:T376A|S:D405N|S:R408S|S:K417N|S:N440K|S:L452R|S:S477N|S:T478K|S:E484A|S:F486V|S:Q498R|S:N501Y|S:Y505H|S:D614G|S:H655Y|S:N679K|S:P681H|S:N764K|S:D796Y|S:Q954H|S:N969K|synSNP:C25000T	NA	NA		1.12	1.29	passed_qc	Assigned from designation hash.
hCoV-19/South_Korea/KDCA90742/2022|EPI_ISL_14017402|2022-06-29	98a01c	98a01cd3a29038b86efeabc5543c60fc	B.1.1.529	B.1.1.529_2	51	S:T19I|del:21633:9|S:G142D|S:V213G|S:G339D|S:S371F|S:S373P|S:S375F|S:T376A|S:D405N|S:R408S|S:K417N|S:N440K|S:S477N|S:T478K|S:E484A|S:Q493R|S:Q498R|S:N501Y|S:Y505H|S:D614G|S:H655Y|S:N679K|S:P681H|S:N764K|S:D796Y|S:Q954H|S:N969K|synSNP:C25000T	NA	NA		1.12	1.29	passed_qc	Assigned from designation hash.
hCoV-19/South_Korea/KDCA90741/2022|EPI_ISL_14017401|2022-06-29	bed500	bed5005c80ff970b5aecb479f4ae2650	B.1.1.529	B.1.1.529_1	86	S:T19I|del:21633:9|del:21765:6|S:G142D|S:V213G|S:G339D|S:S371F|S:S373P|S:S375F|S:T376A|S:D405N|S:R408S|S:K417N|S:N440K|S:L452R|S:S477N|S:T478K|S:E484A|S:F486V|S:Q498R|S:N501Y|S:Y505H|S:D614G|S:H655Y|S:N679K|S:P681H|S:N764K|S:D796Y|S:Q954H|S:N969K|synSNP:C25000T	NA	NA		1.12	1.29	passed_qc	Assigned from designation hash.
hCoV-19/South_Korea/KDCA90740/2022|EPI_ISL_14017400|2022-06-29	bed500	bed5005c80ff970b5aecb479f4ae2650	B.1.1.529	B.1.1.529_1	86	S:T19I|del:21633:9|del:21765:6|S:G142D|S:V213G|S:G339D|S:S371F|S:S373P|S:S375F|S:T376A|S:D405N|S:R408S|S:K417N|S:N440K|S:L452R|S:S477N|S:T478K|S:E484A|S:F486V|S:Q498R|S:N501Y|S:Y505H|S:D614G|S:H655Y|S:N679K|S:P681H|S:N764K|S:D796Y|S:Q954H|S:N969K|synSNP:C25000T	NA	NA		1.12	1.29	passed_qc	Assigned from designation hash.
hCoV-19/South_Korea/KDCA90736/2022|EPI_ISL_14017396|2022-06-29	98a01c	98a01cd3a29038b86efeabc5543c60fc	B.1.1.529	B.1.1.529_2	51	S:T19I|del:21633:9|S:G142D|S:V213G|S:G339D|S:S371F|S:S373P|S:S375F|S:T376A|S:D405N|S:R408S|S:K417N|S:N440K|S:S477N|S:T478K|S:E484A|S:Q493R|S:Q498R|S:N501Y|S:Y505H|S:D614G|S:H655Y|S:N679K|S:P681H|S:N764K|S:D796Y|S:Q954H|S:N969K|synSNP:C25000T	NA	NA		1.12	1.29	passed_qc	Assigned from designation hash.
hCoV-19/South_Korea/KDCA90735/2022|EPI_ISL_14017395|2022-06-29	bed500	bed5005c80ff970b5aecb479f4ae2650	B.1.1.529	B.1.1.529_1	86	S:T19I|del:21633:9|del:21765:6|S:G142D|S:V213G|S:G339D|S:S371F|S:S373P|S:S375F|S:T376A|S:D405N|S:R408S|S:K417N|S:N440K|S:L452R|S:S477N|S:T478K|S:E484A|S:F486V|S:Q498R|S:N501Y|S:Y505H|S:D614G|S:H655Y|S:N679K|S:P681H|S:N764K|S:D796Y|S:Q954H|S:N969K|synSNP:C25000T	NA	NA		1.12	1.29	passed_qc	Assigned from designation hash.
hCoV-19/South_Korea/KDCA90730/2022|EPI_ISL_14017390|2022-06-29	bed500	bed5005c80ff970b5aecb479f4ae2650	B.1.1.529	B.1.1.529_1	86	S:T19I|del:21633:9|del:21765:6|S:G142D|S:V213G|S:G339D|S:S371F|S:S373P|S:S375F|S:T376A|S:D405N|S:R408S|S:K417N|S:N440K|S:L452R|S:S477N|S:T478K|S:E484A|S:F486V|S:Q498R|S:N501Y|S:Y505H|S:D614G|S:H655Y|S:N679K|S:P681H|S:N764K|S:D796Y|S:Q954H|S:N969K|synSNP:C25000T	NA	NA		1.12	1.29	passed_qc	Assigned from designation hash.
hCoV-19/South_Korea/KDCA90670/2022|EPI_ISL_14017339|2022-06-28	57b97a	57b97aec01530526265548fcf6a92629	BA.2.18	BA.2.18	1	S:T19I|del:21633:9|S:G142D|S:V213G|S:G339D|S:S371F|S:S373P|S:S375F|S:T376A|S:D405N|S:R408S|S:K417T|S:N440K|S:S477N|S:T478K|S:E484A|S:Q493R|S:Q498R|S:N501Y|S:Y505H|synSNP:C23248T|S:D614G|S:H655Y|S:N679K|S:P681H|S:N764K|S:D796Y|S:Q954H|S:N969K|synSNP:C25000T	NA	NA		1.12	1.29	passed_qc	Assigned from designation hash.
hCoV-19/South_Korea/KDCA90644/2022|EPI_ISL_14017316|2022-06-28	98a01c	98a01cd3a29038b86efeabc5543c60fc	B.1.1.529	B.1.1.529_2	51	S:T19I|del:21633:9|S:G142D|S:V213G|S:G339D|S:S371F|S:S373P|S:S375F|S:T376A|S:D405N|S:R408S|S:K417N|S:N440K|S:S477N|S:T478K|S:E484A|S:Q493R|S:Q498R|S:N501Y|S:Y505H|S:D614G|S:H655Y|S:N679K|S:P681H|S:N764K|S:D796Y|S:Q954H|S:N969K|synSNP:C25000T	NA	NA		1.12	1.29	passed_qc	Assigned from designation hash.
hCoV-19/South_Korea/KDCA90643/2022|EPI_ISL_14017315|2022-06-28	98a01c	98a01cd3a29038b86efeabc5543c60fc	B.1.1.529	B.1.1.529_2	51	S:T19I|del:21633:9|S:G142D|S:V213G|S:G339D|S:S371F|S:S373P|S:S375F|S:T376A|S:D405N|S:R408S|S:K417N|S:N440K|S:S477N|S:T478K|S:E484A|S:Q493R|S:Q498R|S:N501Y|S:Y505H|S:D614G|S:H655Y|S:N679K|S:P681H|S:N764K|S:D796Y|S:Q954H|S:N969K|synSNP:C25000T	NA	NA		1.12	1.29	passed_qc	Assigned from designation hash.
hCoV-19/South_Korea/KDCA90642/2022|EPI_ISL_14017314|2022-06-28	98a01c	98a01cd3a29038b86efeabc5543c60fc	B.1.1.529	B.1.1.529_2	51	S:T19I|del:21633:9|S:G142D|S:V213G|S:G339D|S:S371F|S:S373P|S:S375F|S:T376A|S:D405N|S:R408S|S:K417N|S:N440K|S:S477N|S:T478K|S:E484A|S:Q493R|S:Q498R|S:N501Y|S:Y505H|S:D614G|S:H655Y|S:N679K|S:P681H|S:N764K|S:D796Y|S:Q954H|S:N969K|synSNP:C25000T	NA	NA		1.12	1.29	passed_qc	Assigned from designation hash.
hCoV-19/South_Korea/KDCA90635/2022|EPI_ISL_14017307|2022-06-28	98a01c	98a01cd3a29038b86efeabc5543c60fc	B.1.1.529	B.1.1.529_2	51	S:T19I|del:21633:9|S:G142D|S:V213G|S:G339D|S:S371F|S:S373P|S:S375F|S:T376A|S:D405N|S:R408S|S:K417N|S:N440K|S:S477N|S:T478K|S:E484A|S:Q493R|S:Q498R|S:N501Y|S:Y505H|S:D614G|S:H655Y|S:N679K|S:P681H|S:N764K|S:D796Y|S:Q954H|S:N969K|synSNP:C25000T	NA	NA		1.12	1.29	passed_qc	Assigned from designation hash.
hCoV-19/South_Korea/KDCA90606/2022|EPI_ISL_14017284|2022-06-28	98a01c	98a01cd3a29038b86efeabc5543c60fc	B.1.1.529	B.1.1.529_2	51	S:T19I|del:21633:9|S:G142D|S:V213G|S:G339D|S:S371F|S:S373P|S:S375F|S:T376A|S:D405N|S:R408S|S:K417N|S:N440K|S:S477N|S:T478K|S:E484A|S:Q493R|S:Q498R|S:N501Y|S:Y505H|S:D614G|S:H655Y|S:N679K|S:P681H|S:N764K|S:D796Y|S:Q954H|S:N969K|synSNP:C25000T	NA	NA		1.12	1.29	passed_qc	Assigned from designation hash.
hCoV-19/South_Korea/KDCA90590/2022|EPI_ISL_14017277|2022-06-27	98a01c	98a01cd3a29038b86efeabc5543c60fc	B.1.1.529	B.1.1.529_2	51	S:T19I|del:21633:9|S:G142D|S:V213G|S:G339D|S:S371F|S:S373P|S:S375F|S:T376A|S:D405N|S:R408S|S:K417N|S:N440K|S:S477N|S:T478K|S:E484A|S:Q493R|S:Q498R|S:N501Y|S:Y505H|S:D614G|S:H655Y|S:N679K|S:P681H|S:N764K|S:D796Y|S:Q954H|S:N969K|synSNP:C25000T	NA	NA		1.12	1.29	passed_qc	Assigned from designation hash.
hCoV-19/South_Korea/KDCA90587/2022|EPI_ISL_14017274|2022-06-27	98a01c	98a01cd3a29038b86efeabc5543c60fc	B.1.1.529	B.1.1.529_2	51	S:T19I|del:21633:9|S:G142D|S:V213G|S:G339D|S:S371F|S:S373P|S:S375F|S:T376A|S:D405N|S:R408S|S:K417N|S:N440K|S:S477N|S:T478K|S:E484A|S:Q493R|S:Q498R|S:N501Y|S:Y505H|S:D614G|S:H655Y|S:N679K|S:P681H|S:N764K|S:D796Y|S:Q954H|S:N969K|synSNP:C25000T	NA	NA		1.12	1.29	passed_qc	Assigned from designation hash.
hCoV-19/South_Korea/KDCA90577/2022|EPI_ISL_14017265|2022-06-27	98a01c	98a01cd3a29038b86efeabc5543c60fc	B.1.1.529	B.1.1.529_2	51	S:T19I|del:21633:9|S:G142D|S:V213G|S:G339D|S:S371F|S:S373P|S:S375F|S:T376A|S:D405N|S:R408S|S:K417N|S:N440K|S:S477N|S:T478K|S:E484A|S:Q493R|S:Q498R|S:N501Y|S:Y505H|S:D614G|S:H655Y|S:N679K|S:P681H|S:N764K|S:D796Y|S:Q954H|S:N969K|synSNP:C25000T	NA	NA		1.12	1.29	passed_qc	Assigned from designation hash.
hCoV-19/South_Korea/KDCA90572/2022|EPI_ISL_14017260|2022-06-27	98a01c	98a01cd3a29038b86efeabc5543c60fc	B.1.1.529	B.1.1.529_2	51	S:T19I|del:21633:9|S:G142D|S:V213G|S:G339D|S:S371F|S:S373P|S:S375F|S:T376A|S:D405N|S:R408S|S:K417N|S:N440K|S:S477N|S:T478K|S:E484A|S:Q493R|S:Q498R|S:N501Y|S:Y505H|S:D614G|S:H655Y|S:N679K|S:P681H|S:N764K|S:D796Y|S:Q954H|S:N969K|synSNP:C25000T	NA	NA		1.12	1.29	passed_qc	Assigned from designation hash.
hCoV-19/South_Korea/KDCA90570/2022|EPI_ISL_14017258|2022-06-27	98a01c	98a01cd3a29038b86efeabc5543c60fc	B.1.1.529	B.1.1.529_2	51	S:T19I|del:21633:9|S:G142D|S:V213G|S:G339D|S:S371F|S:S373P|S:S375F|S:T376A|S:D405N|S:R408S|S:K417N|S:N440K|S:S477N|S:T478K|S:E484A|S:Q493R|S:Q498R|S:N501Y|S:Y505H|S:D614G|S:H655Y|S:N679K|S:P681H|S:N764K|S:D796Y|S:Q954H|S:N969K|synSNP:C25000T	NA	NA		1.12	1.29	passed_qc	Assigned from designation hash.
hCoV-19/South_Korea/KDCA90565/2022|EPI_ISL_14017254|2022-06-27	98a01c	98a01cd3a29038b86efeabc5543c60fc	B.1.1.529	B.1.1.529_2	51	S:T19I|del:21633:9|S:G142D|S:V213G|S:G339D|S:S371F|S:S373P|S:S375F|S:T376A|S:D405N|S:R408S|S:K417N|S:N440K|S:S477N|S:T478K|S:E484A|S:Q493R|S:Q498R|S:N501Y|S:Y505H|S:D614G|S:H655Y|S:N679K|S:P681H|S:N764K|S:D796Y|S:Q954H|S:N969K|synSNP:C25000T	NA	NA		1.12	1.29	passed_qc	Assigned from designation hash.
hCoV-19/South_Korea/KDCA90563/2022|EPI_ISL_14017252|2022-06-27	98a01c	98a01cd3a29038b86efeabc5543c60fc	B.1.1.529	B.1.1.529_2	51	S:T19I|del:21633:9|S:G142D|S:V213G|S:G339D|S:S371F|S:S373P|S:S375F|S:T376A|S:D405N|S:R408S|S:K417N|S:N440K|S:S477N|S:T478K|S:E484A|S:Q493R|S:Q498R|S:N501Y|S:Y505H|S:D614G|S:H655Y|S:N679K|S:P681H|S:N764K|S:D796Y|S:Q954H|S:N969K|synSNP:C25000T	NA	NA		1.12	1.29	passed_qc	Assigned from designation hash.
hCoV-19/South_Korea/KDCA90559/2022|EPI_ISL_14017251|2022-06-27	98a01c	98a01cd3a29038b86efeabc5543c60fc	B.1.1.529	B.1.1.529_2	51	S:T19I|del:21633:9|S:G142D|S:V213G|S:G339D|S:S371F|S:S373P|S:S375F|S:T376A|S:D405N|S:R408S|S:K417N|S:N440K|S:S477N|S:T478K|S:E484A|S:Q493R|S:Q498R|S:N501Y|S:Y505H|S:D614G|S:H655Y|S:N679K|S:P681H|S:N764K|S:D796Y|S:Q954H|S:N969K|synSNP:C25000T	NA	NA		1.12	1.29	passed_qc	Assigned from designation hash.
hCoV-19/South_Korea/KDCA90556/2022|EPI_ISL_14017248|2022-06-27	029a9e	029a9e3f8995f2cfadbb7108b1b7b713	BA.2.2	BA.2.2_1	2	S:T19I|del:21633:9|S:G142D|S:V213G|S:G339D|S:S371F|S:S373P|S:S375F|S:T376A|S:D405N|S:R408S|S:K417N|S:N440K|S:S477N|S:T478K|S:E484A|S:Q493R|S:Q498R|S:N501Y|S:Y505H|S:D614G|S:H655Y|S:N679K|S:P681H|S:N764K|S:D796Y|S:Q954H|S:N969K|synSNP:C25000T|S:I1221T	NA	NA		1.12	1.29	passed_qc	Assigned from designation hash.
hCoV-19/South_Korea/KDCA90555/2022|EPI_ISL_14017247|2022-06-27	98a01c	98a01cd3a29038b86efeabc5543c60fc	B.1.1.529	B.1.1.529_2	51	S:T19I|del:21633:9|S:G142D|S:V213G|S:G339D|S:S371F|S:S373P|S:S375F|S:T376A|S:D405N|S:R408S|S:K417N|S:N440K|S:S477N|S:T478K|S:E484A|S:Q493R|S:Q498R|S:N501Y|S:Y505H|S:D614G|S:H655Y|S:N679K|S:P681H|S:N764K|S:D796Y|S:Q954H|S:N969K|synSNP:C25000T	NA	NA		1.12	1.29	passed_qc	Assigned from designation hash.
hCoV-19/South_Korea/KDCA90545/2022|EPI_ISL_14017238|2022-06-27	98a01c	98a01cd3a29038b86efeabc5543c60fc	B.1.1.529	B.1.1.529_2	51	S:T19I|del:21633:9|S:G142D|S:V213G|S:G339D|S:S371F|S:S373P|S:S375F|S:T376A|S:D405N|S:R408S|S:K417N|S:N440K|S:S477N|S:T478K|S:E484A|S:Q493R|S:Q498R|S:N501Y|S:Y505H|S:D614G|S:H655Y|S:N679K|S:P681H|S:N764K|S:D796Y|S:Q954H|S:N969K|synSNP:C25000T	NA	NA		1.12	1.29	passed_qc	Assigned from designation hash.
hCoV-19/South_Korea/KDCA90540/2022|EPI_ISL_14017233|2022-06-27	98a01c	98a01cd3a29038b86efeabc5543c60fc	B.1.1.529	B.1.1.529_2	51	S:T19I|del:21633:9|S:G142D|S:V213G|S:G339D|S:S371F|S:S373P|S:S375F|S:T376A|S:D405N|S:R408S|S:K417N|S:N440K|S:S477N|S:T478K|S:E484A|S:Q493R|S:Q498R|S:N501Y|S:Y505H|S:D614G|S:H655Y|S:N679K|S:P681H|S:N764K|S:D796Y|S:Q954H|S:N969K|synSNP:C25000T	NA	NA		1.12	1.29	passed_qc	Assigned from designation hash.
hCoV-19/South_Korea/KDCA90521/2022|EPI_ISL_14017221|2022-06-27	09e0fd	09e0fdf27e5e7c0362765215c4228aa7	BA.2.12.1	BA.2.12.1_1	3	S:T19I|del:21633:9|synSNP:C21721T|S:G142D|S:V213G|S:G339D|S:S371F|S:S373P|S:S375F|S:T376A|S:D405N|S:R408S|S:K417N|S:N440K|S:L452Q|S:S477N|S:T478K|S:E484A|S:Q493R|S:Q498R|S:N501Y|S:Y505H|S:D614G|S:H655Y|S:N679K|S:P681H|S:S704L|S:N764K|S:D796Y|S:Q954H|S:N969K|synSNP:C25000T	NA	NA		1.12	1.29	passed_qc	Assigned from designation hash.
hCoV-19/South_Korea/KDCA90519/2022|EPI_ISL_14017219|2022-06-27	98a01c	98a01cd3a29038b86efeabc5543c60fc	B.1.1.529	B.1.1.529_2	51	S:T19I|del:21633:9|S:G142D|S:V213G|S:G339D|S:S371F|S:S373P|S:S375F|S:T376A|S:D405N|S:R408S|S:K417N|S:N440K|S:S477N|S:T478K|S:E484A|S:Q493R|S:Q498R|S:N501Y|S:Y505H|S:D614G|S:H655Y|S:N679K|S:P681H|S:N764K|S:D796Y|S:Q954H|S:N969K|synSNP:C25000T	NA	NA		1.12	1.29	passed_qc	Assigned from designation hash.
hCoV-19/South_Korea/KDCA90518/2022|EPI_ISL_14017218|2022-06-27	09e0fd	09e0fdf27e5e7c0362765215c4228aa7	BA.2.12.1	BA.2.12.1_1	3	S:T19I|del:21633:9|synSNP:C21721T|S:G142D|S:V213G|S:G339D|S:S371F|S:S373P|S:S375F|S:T376A|S:D405N|S:R408S|S:K417N|S:N440K|S:L452Q|S:S477N|S:T478K|S:E484A|S:Q493R|S:Q498R|S:N501Y|S:Y505H|S:D614G|S:H655Y|S:N679K|S:P681H|S:S704L|S:N764K|S:D796Y|S:Q954H|S:N969K|synSNP:C25000T	NA	NA		1.12	1.29	passed_qc	Assigned from designation hash.
hCoV-19/South_Korea/KDCA90517/2022|EPI_ISL_14017217|2022-06-27	98a01c	98a01cd3a29038b86efeabc5543c60fc	B.1.1.529	B.1.1.529_2	51	S:T19I|del:21633:9|S:G142D|S:V213G|S:G339D|S:S371F|S:S373P|S:S375F|S:T376A|S:D405N|S:R408S|S:K417N|S:N440K|S:S477N|S:T478K|S:E484A|S:Q493R|S:Q498R|S:N501Y|S:Y505H|S:D614G|S:H655Y|S:N679K|S:P681H|S:N764K|S:D796Y|S:Q954H|S:N969K|synSNP:C25000T	NA	NA		1.12	1.29	passed_qc	Assigned from designation hash.
hCoV-19/South_Korea/KDCA90507/2022|EPI_ISL_14017207|2022-06-27	98a01c	98a01cd3a29038b86efeabc5543c60fc	B.1.1.529	B.1.1.529_2	51	S:T19I|del:21633:9|S:G142D|S:V213G|S:G339D|S:S371F|S:S373P|S:S375F|S:T376A|S:D405N|S:R408S|S:K417N|S:N440K|S:S477N|S:T478K|S:E484A|S:Q493R|S:Q498R|S:N501Y|S:Y505H|S:D614G|S:H655Y|S:N679K|S:P681H|S:N764K|S:D796Y|S:Q954H|S:N969K|synSNP:C25000T	NA	NA		1.12	1.29	passed_qc	Assigned from designation hash.
hCoV-19/South_Korea/KDCA90498/2022|EPI_ISL_14017202|2022-06-26	09e0fd	09e0fdf27e5e7c0362765215c4228aa7	BA.2.12.1	BA.2.12.1_1	3	S:T19I|del:21633:9|synSNP:C21721T|S:G142D|S:V213G|S:G339D|S:S371F|S:S373P|S:S375F|S:T376A|S:D405N|S:R408S|S:K417N|S:N440K|S:L452Q|S:S477N|S:T478K|S:E484A|S:Q493R|S:Q498R|S:N501Y|S:Y505H|S:D614G|S:H655Y|S:N679K|S:P681H|S:S704L|S:N764K|S:D796Y|S:Q954H|S:N969K|synSNP:C25000T	NA	NA		1.12	1.29	passed_qc	Assigned from designation hash.
hCoV-19/South_Korea/KDCA90491/2022|EPI_ISL_14017196|2022-06-26	09e0fd	09e0fdf27e5e7c0362765215c4228aa7	BA.2.12.1	BA.2.12.1_1	3	S:T19I|del:21633:9|synSNP:C21721T|S:G142D|S:V213G|S:G339D|S:S371F|S:S373P|S:S375F|S:T376A|S:D405N|S:R408S|S:K417N|S:N440K|S:L452Q|S:S477N|S:T478K|S:E484A|S:Q493R|S:Q498R|S:N501Y|S:Y505H|S:D614G|S:H655Y|S:N679K|S:P681H|S:S704L|S:N764K|S:D796Y|S:Q954H|S:N969K|synSNP:C25000T	NA	NA		1.12	1.29	passed_qc	Assigned from designation hash.
hCoV-19/South_Korea/KDCA90489/2022|EPI_ISL_14017194|2022-06-26	98a01c	98a01cd3a29038b86efeabc5543c60fc	B.1.1.529	B.1.1.529_2	51	S:T19I|del:21633:9|S:G142D|S:V213G|S:G339D|S:S371F|S:S373P|S:S375F|S:T376A|S:D405N|S:R408S|S:K417N|S:N440K|S:S477N|S:T478K|S:E484A|S:Q493R|S:Q498R|S:N501Y|S:Y505H|S:D614G|S:H655Y|S:N679K|S:P681H|S:N764K|S:D796Y|S:Q954H|S:N969K|synSNP:C25000T	NA	NA		1.12	1.29	passed_qc	Assigned from designation hash.
hCoV-19/South_Korea/KDCA90488/2022|EPI_ISL_14017193|2022-06-26	98a01c	98a01cd3a29038b86efeabc5543c60fc	B.1.1.529	B.1.1.529_2	51	S:T19I|del:21633:9|S:G142D|S:V213G|S:G339D|S:S371F|S:S373P|S:S375F|S:T376A|S:D405N|S:R408S|S:K417N|S:N440K|S:S477N|S:T478K|S:E484A|S:Q493R|S:Q498R|S:N501Y|S:Y505H|S:D614G|S:H655Y|S:N679K|S:P681H|S:N764K|S:D796Y|S:Q954H|S:N969K|synSNP:C25000T	NA	NA		1.12	1.29	passed_qc	Assigned from designation hash.
hCoV-19/South_Korea/KDCA90486/2022|EPI_ISL_14017191|2022-06-26	2904d0	2904d0eddfef0ade3f3b6b9fee903e63	BA.2.76	BA.2.76	1	S:T19I|del:21633:9|S:G142D|S:V213G|S:Y248N|S:G339D|S:R346T|S:S371F|S:S373P|S:S375F|S:T376A|S:D405N|S:R408S|S:K417N|S:N440K|S:S477N|S:T478K|S:E484A|S:Q493R|S:Q498R|S:N501Y|S:Y505H|S:D614G|S:H655Y|S:N679K|S:P681H|S:N764K|S:D796Y|S:Q954H|S:N969K|synSNP:C25000T	NA	NA		1.12	1.29	passed_qc	Assigned from designation hash.
hCoV-19/South_Korea/KDCA90483/2022|EPI_ISL_14017188|2022-06-26	98a01c	98a01cd3a29038b86efeabc5543c60fc	B.1.1.529	B.1.1.529_2	51	S:T19I|del:21633:9|S:G142D|S:V213G|S:G339D|S:S371F|S:S373P|S:S375F|S:T376A|S:D405N|S:R408S|S:K417N|S:N440K|S:S477N|S:T478K|S:E484A|S:Q493R|S:Q498R|S:N501Y|S:Y505H|S:D614G|S:H655Y|S:N679K|S:P681H|S:N764K|S:D796Y|S:Q954H|S:N969K|synSNP:C25000T	NA	NA		1.12	1.29	passed_qc	Assigned from designation hash.
hCoV-19/South_Korea/KDCA90480/2022|EPI_ISL_14017185|2022-06-26	98a01c	98a01cd3a29038b86efeabc5543c60fc	B.1.1.529	B.1.1.529_2	51	S:T19I|del:21633:9|S:G142D|S:V213G|S:G339D|S:S371F|S:S373P|S:S375F|S:T376A|S:D405N|S:R408S|S:K417N|S:N440K|S:S477N|S:T478K|S:E484A|S:Q493R|S:Q498R|S:N501Y|S:Y505H|S:D614G|S:H655Y|S:N679K|S:P681H|S:N764K|S:D796Y|S:Q954H|S:N969K|synSNP:C25000T	NA	NA		1.12	1.29	passed_qc	Assigned from designation hash.
hCoV-19/South_Korea/KDCA90475/2022|EPI_ISL_14017180|2022-06-26	98a01c	98a01cd3a29038b86efeabc5543c60fc	B.1.1.529	B.1.1.529_2	51	S:T19I|del:21633:9|S:G142D|S:V213G|S:G339D|S:S371F|S:S373P|S:S375F|S:T376A|S:D405N|S:R408S|S:K417N|S:N440K|S:S477N|S:T478K|S:E484A|S:Q493R|S:Q498R|S:N501Y|S:Y505H|S:D614G|S:H655Y|S:N679K|S:P681H|S:N764K|S:D796Y|S:Q954H|S:N969K|synSNP:C25000T	NA	NA		1.12	1.29	passed_qc	Assigned from designation hash.
hCoV-19/South_Korea/KDCA90470/2022|EPI_ISL_14017176|2022-06-26	98a01c	98a01cd3a29038b86efeabc5543c60fc	B.1.1.529	B.1.1.529_2	51	S:T19I|del:21633:9|S:G142D|S:V213G|S:G339D|S:S371F|S:S373P|S:S375F|S:T376A|S:D405N|S:R408S|S:K417N|S:N440K|S:S477N|S:T478K|S:E484A|S:Q493R|S:Q498R|S:N501Y|S:Y505H|S:D614G|S:H655Y|S:N679K|S:P681H|S:N764K|S:D796Y|S:Q954H|S:N969K|synSNP:C25000T	NA	NA		1.12	1.29	passed_qc	Assigned from designation hash.
hCoV-19/South_Korea/KDCA90467/2022|EPI_ISL_14017174|2022-06-26	98a01c	98a01cd3a29038b86efeabc5543c60fc	B.1.1.529	B.1.1.529_2	51	S:T19I|del:21633:9|S:G142D|S:V213G|S:G339D|S:S371F|S:S373P|S:S375F|S:T376A|S:D405N|S:R408S|S:K417N|S:N440K|S:S477N|S:T478K|S:E484A|S:Q493R|S:Q498R|S:N501Y|S:Y505H|S:D614G|S:H655Y|S:N679K|S:P681H|S:N764K|S:D796Y|S:Q954H|S:N969K|synSNP:C25000T	NA	NA		1.12	1.29	passed_qc	Assigned from designation hash.
hCoV-19/South_Korea/KDCA90465/2022|EPI_ISL_14017172|2022-06-26	98a01c	98a01cd3a29038b86efeabc5543c60fc	B.1.1.529	B.1.1.529_2	51	S:T19I|del:21633:9|S:G142D|S:V213G|S:G339D|S:S371F|S:S373P|S:S375F|S:T376A|S:D405N|S:R408S|S:K417N|S:N440K|S:S477N|S:T478K|S:E484A|S:Q493R|S:Q498R|S:N501Y|S:Y505H|S:D614G|S:H655Y|S:N679K|S:P681H|S:N764K|S:D796Y|S:Q954H|S:N969K|synSNP:C25000T	NA	NA		1.12	1.29	passed_qc	Assigned from designation hash.
hCoV-19/South_Korea/KDCA90464/2022|EPI_ISL_14017171|2022-06-26	09e0fd	09e0fdf27e5e7c0362765215c4228aa7	BA.2.12.1	BA.2.12.1_1	3	S:T19I|del:21633:9|synSNP:C21721T|S:G142D|S:V213G|S:G339D|S:S371F|S:S373P|S:S375F|S:T376A|S:D405N|S:R408S|S:K417N|S:N440K|S:L452Q|S:S477N|S:T478K|S:E484A|S:Q493R|S:Q498R|S:N501Y|S:Y505H|S:D614G|S:H655Y|S:N679K|S:P681H|S:S704L|S:N764K|S:D796Y|S:Q954H|S:N969K|synSNP:C25000T	NA	NA		1.12	1.29	passed_qc	Assigned from designation hash.
hCoV-19/South_Korea/KDCA90458/2022|EPI_ISL_14017167|2022-06-26	126a97	126a97783b0b4dd51aa455c6e9fc1394	BA.2.36	BA.2.36	1	S:T19I|del:21633:9|S:I68T|S:G142D|S:V213G|S:G339D|S:S371F|S:S373P|S:S375F|S:T376A|S:D405N|S:R408S|synSNP:C22792T|S:K417N|S:N440K|S:S477N|S:T478K|S:E484A|S:Q493R|S:Q498R|S:N501Y|S:Y505H|S:D614G|S:H655Y|S:N679K|S:P681H|S:N764K|S:D796Y|S:Q954H|S:N969K|synSNP:C25000T	NA	NA		1.12	1.29	passed_qc	Assigned from designation hash.
hCoV-19/South_Korea/KDCA90442/2022|EPI_ISL_14017151|2022-06-26	5242bd	5242bd71ce86c228cb192058274059f2	BA.2	BA.2_32	2	S:T19I|del:21633:9|S:G142D|S:V213G|S:G339D|S:S371F|S:S373P|S:S375F|S:T376A|S:D405N|S:R408S|S:K417T|S:N440K|S:S477N|S:T478K|S:E484A|S:Q493R|S:Q498R|S:N501Y|S:Y505H|S:D614G|S:H655Y|S:N679K|S:P681H|S:N764K|S:D796Y|S:Q954H|S:N969K|synSNP:C25000T	NA	NA		1.12	1.29	passed_qc	Assigned from designation hash.
hCoV-19/South_Korea/KDCA90440/2022|EPI_ISL_14017149|2022-06-26	98a01c	98a01cd3a29038b86efeabc5543c60fc	B.1.1.529	B.1.1.529_2	51	S:T19I|del:21633:9|S:G142D|S:V213G|S:G339D|S:S371F|S:S373P|S:S375F|S:T376A|S:D405N|S:R408S|S:K417N|S:N440K|S:S477N|S:T478K|S:E484A|S:Q493R|S:Q498R|S:N501Y|S:Y505H|S:D614G|S:H655Y|S:N679K|S:P681H|S:N764K|S:D796Y|S:Q954H|S:N969K|synSNP:C25000T	NA	NA		1.12	1.29	passed_qc	Assigned from designation hash.
hCoV-19/South_Korea/KDCA90411/2022|EPI_ISL_14017121|2022-06-26	09e0fd	09e0fdf27e5e7c0362765215c4228aa7	BA.2.12.1	BA.2.12.1_1	3	S:T19I|del:21633:9|synSNP:C21721T|S:G142D|S:V213G|S:G339D|S:S371F|S:S373P|S:S375F|S:T376A|S:D405N|S:R408S|S:K417N|S:N440K|S:L452Q|S:S477N|S:T478K|S:E484A|S:Q493R|S:Q498R|S:N501Y|S:Y505H|S:D614G|S:H655Y|S:N679K|S:P681H|S:S704L|S:N764K|S:D796Y|S:Q954H|S:N969K|synSNP:C25000T	NA	NA		1.12	1.29	passed_qc	Assigned from designation hash.
hCoV-19/South_Korea/KDCA90407/2022|EPI_ISL_14017117|2022-06-26	98a01c	98a01cd3a29038b86efeabc5543c60fc	B.1.1.529	B.1.1.529_2	51	S:T19I|del:21633:9|S:G142D|S:V213G|S:G339D|S:S371F|S:S373P|S:S375F|S:T376A|S:D405N|S:R408S|S:K417N|S:N440K|S:S477N|S:T478K|S:E484A|S:Q493R|S:Q498R|S:N501Y|S:Y505H|S:D614G|S:H655Y|S:N679K|S:P681H|S:N764K|S:D796Y|S:Q954H|S:N969K|synSNP:C25000T	NA	NA		1.12	1.29	passed_qc	Assigned from designation hash.
hCoV-19/South_Korea/KDCA90406/2022|EPI_ISL_14017116|2022-06-26	98a01c	98a01cd3a29038b86efeabc5543c60fc	B.1.1.529	B.1.1.529_2	51	S:T19I|del:21633:9|S:G142D|S:V213G|S:G339D|S:S371F|S:S373P|S:S375F|S:T376A|S:D405N|S:R408S|S:K417N|S:N440K|S:S477N|S:T478K|S:E484A|S:Q493R|S:Q498R|S:N501Y|S:Y505H|S:D614G|S:H655Y|S:N679K|S:P681H|S:N764K|S:D796Y|S:Q954H|S:N969K|synSNP:C25000T	NA	NA		1.12	1.29	passed_qc	Assigned from designation hash.
hCoV-19/South_Korea/KDCA90404/2022|EPI_ISL_14017114|2022-06-26	98a01c	98a01cd3a29038b86efeabc5543c60fc	B.1.1.529	B.1.1.529_2	51	S:T19I|del:21633:9|S:G142D|S:V213G|S:G339D|S:S371F|S:S373P|S:S375F|S:T376A|S:D405N|S:R408S|S:K417N|S:N440K|S:S477N|S:T478K|S:E484A|S:Q493R|S:Q498R|S:N501Y|S:Y505H|S:D614G|S:H655Y|S:N679K|S:P681H|S:N764K|S:D796Y|S:Q954H|S:N969K|synSNP:C25000T	NA	NA		1.12	1.29	passed_qc	Assigned from designation hash.
hCoV-19/South_Korea/KDCA90403/2022|EPI_ISL_14017113|2022-06-26	98a01c	98a01cd3a29038b86efeabc5543c60fc	B.1.1.529	B.1.1.529_2	51	S:T19I|del:21633:9|S:G142D|S:V213G|S:G339D|S:S371F|S:S373P|S:S375F|S:T376A|S:D405N|S:R408S|S:K417N|S:N440K|S:S477N|S:T478K|S:E484A|S:Q493R|S:Q498R|S:N501Y|S:Y505H|S:D614G|S:H655Y|S:N679K|S:P681H|S:N764K|S:D796Y|S:Q954H|S:N969K|synSNP:C25000T	NA	NA		1.12	1.29	passed_qc	Assigned from designation hash.
hCoV-19/South_Korea/KDCA90401/2022|EPI_ISL_14017111|2022-06-26	98a01c	98a01cd3a29038b86efeabc5543c60fc	B.1.1.529	B.1.1.529_2	51	S:T19I|del:21633:9|S:G142D|S:V213G|S:G339D|S:S371F|S:S373P|S:S375F|S:T376A|S:D405N|S:R408S|S:K417N|S:N440K|S:S477N|S:T478K|S:E484A|S:Q493R|S:Q498R|S:N501Y|S:Y505H|S:D614G|S:H655Y|S:N679K|S:P681H|S:N764K|S:D796Y|S:Q954H|S:N969K|synSNP:C25000T	NA	NA		1.12	1.29	passed_qc	Assigned from designation hash.
hCoV-19/South_Korea/KDCA90391/2022|EPI_ISL_14017101|2022-06-26	98a01c	98a01cd3a29038b86efeabc5543c60fc	B.1.1.529	B.1.1.529_2	51	S:T19I|del:21633:9|S:G142D|S:V213G|S:G339D|S:S371F|S:S373P|S:S375F|S:T376A|S:D405N|S:R408S|S:K417N|S:N440K|S:S477N|S:T478K|S:E484A|S:Q493R|S:Q498R|S:N501Y|S:Y505H|S:D614G|S:H655Y|S:N679K|S:P681H|S:N764K|S:D796Y|S:Q954H|S:N969K|synSNP:C25000T	NA	NA		1.12	1.29	passed_qc	Assigned from designation hash.
hCoV-19/South_Korea/KDCA90365/2022|EPI_ISL_14017077|2022-06-26	98a01c	98a01cd3a29038b86efeabc5543c60fc	B.1.1.529	B.1.1.529_2	51	S:T19I|del:21633:9|S:G142D|S:V213G|S:G339D|S:S371F|S:S373P|S:S375F|S:T376A|S:D405N|S:R408S|S:K417N|S:N440K|S:S477N|S:T478K|S:E484A|S:Q493R|S:Q498R|S:N501Y|S:Y505H|S:D614G|S:H655Y|S:N679K|S:P681H|S:N764K|S:D796Y|S:Q954H|S:N969K|synSNP:C25000T	NA	NA		1.12	1.29	passed_qc	Assigned from designation hash.
hCoV-19/South_Korea/KDCA90355/2022|EPI_ISL_14017072|2022-06-25	98a01c	98a01cd3a29038b86efeabc5543c60fc	B.1.1.529	B.1.1.529_2	51	S:T19I|del:21633:9|S:G142D|S:V213G|S:G339D|S:S371F|S:S373P|S:S375F|S:T376A|S:D405N|S:R408S|S:K417N|S:N440K|S:S477N|S:T478K|S:E484A|S:Q493R|S:Q498R|S:N501Y|S:Y505H|S:D614G|S:H655Y|S:N679K|S:P681H|S:N764K|S:D796Y|S:Q954H|S:N969K|synSNP:C25000T	NA	NA		1.12	1.29	passed_qc	Assigned from designation hash.
hCoV-19/South_Korea/KDCA90346/2022|EPI_ISL_14017064|2022-06-25	98a01c	98a01cd3a29038b86efeabc5543c60fc	B.1.1.529	B.1.1.529_2	51	S:T19I|del:21633:9|S:G142D|S:V213G|S:G339D|S:S371F|S:S373P|S:S375F|S:T376A|S:D405N|S:R408S|S:K417N|S:N440K|S:S477N|S:T478K|S:E484A|S:Q493R|S:Q498R|S:N501Y|S:Y505H|S:D614G|S:H655Y|S:N679K|S:P681H|S:N764K|S:D796Y|S:Q954H|S:N969K|synSNP:C25000T	NA	NA		1.12	1.29	passed_qc	Assigned from designation hash.
hCoV-19/South_Korea/KDCA90338/2022|EPI_ISL_14017057|2022-06-25	09e0fd	09e0fdf27e5e7c0362765215c4228aa7	BA.2.12.1	BA.2.12.1_1	3	S:T19I|del:21633:9|synSNP:C21721T|S:G142D|S:V213G|S:G339D|S:S371F|S:S373P|S:S375F|S:T376A|S:D405N|S:R408S|S:K417N|S:N440K|S:L452Q|S:S477N|S:T478K|S:E484A|S:Q493R|S:Q498R|S:N501Y|S:Y505H|S:D614G|S:H655Y|S:N679K|S:P681H|S:S704L|S:N764K|S:D796Y|S:Q954H|S:N969K|synSNP:C25000T	NA	NA		1.12	1.29	passed_qc	Assigned from designation hash.
hCoV-19/South_Korea/KDCA90324/2022|EPI_ISL_14017044|2022-06-25	98a01c	98a01cd3a29038b86efeabc5543c60fc	B.1.1.529	B.1.1.529_2	51	S:T19I|del:21633:9|S:G142D|S:V213G|S:G339D|S:S371F|S:S373P|S:S375F|S:T376A|S:D405N|S:R408S|S:K417N|S:N440K|S:S477N|S:T478K|S:E484A|S:Q493R|S:Q498R|S:N501Y|S:Y505H|S:D614G|S:H655Y|S:N679K|S:P681H|S:N764K|S:D796Y|S:Q954H|S:N969K|synSNP:C25000T	NA	NA		1.12	1.29	passed_qc	Assigned from designation hash.
hCoV-19/South_Korea/KDCA90321/2022|EPI_ISL_14017042|2022-06-25	5242bd	5242bd71ce86c228cb192058274059f2	BA.2	BA.2_32	2	S:T19I|del:21633:9|S:G142D|S:V213G|S:G339D|S:S371F|S:S373P|S:S375F|S:T376A|S:D405N|S:R408S|S:K417T|S:N440K|S:S477N|S:T478K|S:E484A|S:Q493R|S:Q498R|S:N501Y|S:Y505H|S:D614G|S:H655Y|S:N679K|S:P681H|S:N764K|S:D796Y|S:Q954H|S:N969K|synSNP:C25000T	NA	NA		1.12	1.29	passed_qc	Assigned from designation hash.
hCoV-19/South_Korea/KDCA90320/2022|EPI_ISL_14017041|2022-06-25	09e0fd	09e0fdf27e5e7c0362765215c4228aa7	BA.2.12.1	BA.2.12.1_1	3	S:T19I|del:21633:9|synSNP:C21721T|S:G142D|S:V213G|S:G339D|S:S371F|S:S373P|S:S375F|S:T376A|S:D405N|S:R408S|S:K417N|S:N440K|S:L452Q|S:S477N|S:T478K|S:E484A|S:Q493R|S:Q498R|S:N501Y|S:Y505H|S:D614G|S:H655Y|S:N679K|S:P681H|S:S704L|S:N764K|S:D796Y|S:Q954H|S:N969K|synSNP:C25000T	NA	NA		1.12	1.29	passed_qc	Assigned from designation hash.
hCoV-19/South_Korea/KDCA22935s/2022|EPI_ISL_14050021|2022-06-30	98a01c	98a01cd3a29038b86efeabc5543c60fc	B.1.1.529	B.1.1.529_2	51	S:T19I|del:21633:9|S:G142D|S:V213G|S:G339D|S:S371F|S:S373P|S:S375F|S:T376A|S:D405N|S:R408S|S:K417N|S:N440K|S:S477N|S:T478K|S:E484A|S:Q493R|S:Q498R|S:N501Y|S:Y505H|S:D614G|S:H655Y|S:N679K|S:P681H|S:N764K|S:D796Y|S:Q954H|S:N969K|synSNP:C25000T	NA	NA		1.12	1.29	passed_qc	Assigned from designation hash.
hCoV-19/South_Korea/KDCA22968s/2022|EPI_ISL_14050053|2022-07-06	98a01c	98a01cd3a29038b86efeabc5543c60fc	B.1.1.529	B.1.1.529_2	51	S:T19I|del:21633:9|S:G142D|S:V213G|S:G339D|S:S371F|S:S373P|S:S375F|S:T376A|S:D405N|S:R408S|S:K417N|S:N440K|S:S477N|S:T478K|S:E484A|S:Q493R|S:Q498R|S:N501Y|S:Y505H|S:D614G|S:H655Y|S:N679K|S:P681H|S:N764K|S:D796Y|S:Q954H|S:N969K|synSNP:C25000T	NA	NA		1.12	1.29	passed_qc	Assigned from designation hash.
hCoV-19/South_Korea/KDCA22823s/2022|EPI_ISL_14049910|2022-06-28	98a01c	98a01cd3a29038b86efeabc5543c60fc	B.1.1.529	B.1.1.529_2	51	S:T19I|del:21633:9|S:G142D|S:V213G|S:G339D|S:S371F|S:S373P|S:S375F|S:T376A|S:D405N|S:R408S|S:K417N|S:N440K|S:S477N|S:T478K|S:E484A|S:Q493R|S:Q498R|S:N501Y|S:Y505H|S:D614G|S:H655Y|S:N679K|S:P681H|S:N764K|S:D796Y|S:Q954H|S:N969K|synSNP:C25000T	NA	NA		1.12	1.29	passed_qc	Assigned from designation hash.
[truncated: 191,597 more rows]
[truncated: 6 more columns]

## Sheet: list of sequences-lineage-A1-A2
Supplementary Table 2. List of genomic sequence of SARS-CoV-2 collected in South Korea which belonging to lineage A_1 and A_2
[truncated: 5,935 more rows]
